# Supplementary material for: Molecular mechanisms of bifunctional vitamin D receptor agonist-histone deacetylase inhibitor hybrid molecules in triple-negative breast cancer
Source: Sci Rep. 2022 Apr 25;12:6745. doi: 10.1038/s41598-022-10740-9 (PMC9038752; doi:10.1038/s41598-022-10740-9)
Supplement: Supplementary file 2 — Supplementary Information 2. [file 41598_2022_10740_MOESM2_ESM.xlsx]

## Sheet: Supplemental_table_1
Ensembl gene ID	Gene Name	D 6h Log Fold	P-value	S 6h Log Fold	P-value	S+D 6h Log Fold	P-value	DK-406 6h Log Fold	P-value	D 48h Log Fold	P-value	S 48h Log Fold	P-value	S+D 48h Log Fold	P-value	DK-406 48h Log Fold	P-value
ENSMUSG00000036678	Aaas	-1.01185	0.74	1.05702	0.06	1.05922	0.035	1.01889	0.62	-1.43594	1.4e-23	-1.0196	0.53	-1.32777	2.4e-18	-1.33053	8.6e-18
ENSMUSG00000029482	Aacs	1.06955	0.034	-1.02456	0.37	1.02598	0.28	1.04754	0.19	1.51572	5.9e-39	1.0324	0.29	1.37745	5.9e-30	1.27544	6.2e-17
ENSMUSG00000021482	Aaed1	-1.07624	0.14	1.00069	1	-1.05995	0.18	-1.03025	0.56	-1.67714	5.1e-36	-1.03383	0.36	-1.63014	3.7e-35	-1.42109	1e-15
ENSMUSG00000037257	Aagab	1.03598	0.33	1.06437	0.081	1.08222	0.014	-1.03311	0.43	1.59218	2.6e-31	1.02172	0.58	1.58008	1.6e-35	1.48865	6.8e-21
ENSMUSG00000057230	Aak1	-1.01115	0.79	1.12428	0.00034	1.11729	0.00026	1.12194	0.018	1.09126	0.035	-1.01466	0.57	1.00278	0.91	-1.00208	0.95
ENSMUSG00000035642	Aamdc	-1.04319	0.59	-1.16635	0.036	-1.03742	0.62	-1.10726	0.16	1.01889	0.77	-1.00626	0.91	1.08523	0.1	-1.03025	0.57
ENSMUSG00000006299	Aamp	-1.00208	0.94	1.03814	0.15	1.04247	0.06	1.06363	0.072	1.06881	0.022	1.01185	0.6	1.09051	0.0002	1.06733	0.0075
ENSMUSG00000027628	Aar2	1.05848	0.089	1.05702	0.049	1.07699	0.0069	1.02385	0.56	1.14631	1.9e-05	1.00347	0.9	1.12975	0.00011	1.08523	0.005
ENSMUSG00000031960	Aars	1.0324	0.32	-1.00417	0.86	1.02456	0.22	1.08749	0.011	-1.39668	2.8e-26	1.00347	0.89	-1.43197	2.3e-42	-1.33237	3.6e-29
ENSMUSG00000023938	Aars2	-1.01819	0.69	-1.04102	0.28	-1.00835	0.81	1.03455	0.43	1.05995	0.19	-1.01045	0.8	1.01748	0.71	1.03886	0.39
ENSMUSG00000075528	Aarsd1	-1.03742	0.62	-1.05629	0.43	-1.10343	0.12	-1.17121	0.018	1.08523	0.4	1.01326	0.94	1.19086	0.06	1.01115	0.94
ENSMUSG00000055923	Aasdh	1.04536	0.38	-1.03742	0.54	1.00765	0.86	1.29954	3.1e-07	1.04536	0.46	-1.03097	0.58	1.07549	0.21	1.09733	0.077
ENSMUSG00000025894	Aasdhppt	1.02669	0.47	-1.04464	0.17	-1.05922	0.072	-1.10191	0.015	1.15189	0.00014	-1.01255	0.73	1.24143	7.9e-10	1.19831	2.7e-06
ENSMUSG00000018697	Aatf	1.0203	0.58	-1.10267	0.002	-1.01748	0.56	-1.13918	0.0007	1.15429	0.00014	1.01748	0.59	1.18427	1.7e-07	1.13918	0.00016
ENSMUSG00000025375	Aatk	-1.0274	0.76	1.10038	0.17	1.09202	0.18	-1.07773	0.35	1.13603	0.13	-1.15829	0.068	1.0324	0.68	-1.10573	0.23
ENSMUSG00000057191	AB124611	1.75564	0.46	4.09255	0.0024	2.31659	0.086	2.22376	0.12	-1.07699	0.77	-1.19914	0.44	-1.38319	0.15	-1.01185	1
ENSMUSG00000015243	Abca1	-1.29684	0.021	-1.06807	0.47	-1.61888	8.3e-08	-1.14552	0.14	-1.08298	0.053	1.04102	0.2	-1.32685	3.7e-22	-1.57135	4.5e-52
ENSMUSG00000026944	Abca2	-1.02243	0.6	1.05995	0.093	1.08147	0.014	1.10038	0.037	1.10726	0.016	1.11729	0.00033	1.11729	0.00061	-1.03958	0.3
ENSMUSG00000024130	Abca3	1.00208	0.96	1.18674	1.8e-09	1.22264	1.9e-14	1.17936	9.3e-05	1.11651	0.0011	1.00417	0.88	1.07998	0.0073	-1.0274	0.37
ENSMUSG00000028125	Abca4	1.32685	0.63	1.11651	0.87	1.58008	0.24	1.92385	0.072	-3.28752	0.022	1.1599	0.87	-1.67018	0.24	1.21926	0.64
ENSMUSG00000018800	Abca5	-1.17528	0.0016	1.10191	0.054	1.1235	0.014	1.11651	0.046	-1.55725	2.2e-18	-1.09733	0.053	-1.51257	5.6e-18	-1.45902	1.3e-12
ENSMUSG00000044749	Abca6	-1.44593	0.64	2.25012	0.033	-1.27987	0.83	1.2518	0.72	-2.4863	3.7e-19	-1.27721	0.0038	-2.74537	7.2e-23	-2.78176	4.2e-24
ENSMUSG00000035722	Abca7	1.0196	0.7	1.21926	1.3e-05	1.27544	1.3e-08	1.13839	0.0093	1.55941	9.9e-25	-1.06511	0.12	1.35191	1.9e-13	1.24574	1.1e-06
ENSMUSG00000041828	Abca8a	1.04174	1	1.28076	0.75	-1.26751	0.71	-1.37268	0.61	-1.23371	0.29	-1.00208	1	-1.29864	0.19	1.05117	0.83
ENSMUSG00000020620	Abca8b	1.04174	0.87	1.52626	0.0094	1.85061	2e-05	1.83783	4.9e-05	-1.18099	0.079	-1.12117	0.21	-1.14552	0.14	-1.09581	0.33
ENSMUSG00000041797	Abca9	-2.14801	0.38	1.2492	1	1.19416	1	-2.38337	0.28	-3.82113	3.8e-20	-1.22095	0.069	-4.29007	3.1e-23	-3.03143	8.6e-09
ENSMUSG00000031974	Abcb10	1.0196	0.6	-1.1235	0.00064	-1.03886	0.22	-1.2008	1.6e-05	-1.07029	0.11	1.06216	0.16	-1.04102	0.32	-1.07998	0.066
ENSMUSG00000027048	Abcb11	-1.00417	1	1.25963	0.63	-1.14552	0.74	1.67018	0.23	NA	NA	1.13682	1	NA	NA	NA	NA
ENSMUSG00000040584	Abcb1a	1.24574	0.00095	1.24401	0.00061	1.45599	8.2e-11	1.07252	0.3	2.3327	1.4e-60	1.18674	0.0029	2.82255	4.5e-102	2.32141	1.6e-62
ENSMUSG00000028970	Abcb1b	1.01185	0.76	-1.05629	0.09	-1.06216	0.028	-1.05922	0.13	-1.36699	9.6e-16	1.04608	0.18	-1.15349	7.6e-05	-1.19914	7.7e-06
ENSMUSG00000026198	Abcb6	-1.0367	0.58	-1.02669	0.66	-1.00417	0.98	-1.05555	0.39	1.10343	0.23	-1.05117	0.52	1.04681	0.56	1.09809	0.23
ENSMUSG00000031333	Abcb7	-1.00278	0.95	1.00139	0.95	-1.01185	0.7	1.00905	0.8	1.00069	0.98	-1.00835	0.78	1.07177	0.019	1.08147	0.008
ENSMUSG00000028973	Abcb8	-1.00139	1	-1.10496	0.01	-1.13367	0.00089	1.05482	0.23	-1.11806	0.0041	1.00696	0.84	-1.13446	0.00067	-1.10573	0.006
ENSMUSG00000029408	Abcb9	-1.02243	0.51	-1.12584	4e-05	-1.14552	1.8e-06	1.04464	0.23	-1.12975	0.0015	1.05775	0.086	-1.10957	0.0034	-1.089	0.016
ENSMUSG00000023088	Abcc1	1.01396	0.72	1.10038	0.0026	1.1065	0.001	1.04319	0.31	1.06881	0.04	1.02954	0.3	1.08824	0.0025	1.04391	0.13
ENSMUSG00000032842	Abcc10	-1.00347	0.95	-1.00486	0.89	1.16878	0.0036	1.20164	0.0044	-1.13997	0.023	1.02385	0.68	-1.16554	0.011	-1.20748	0.001
ENSMUSG00000036872	Abcc12	-2.08349	0.35	-1.70764	0.57	-1.79005	0.56	-2.28153	0.36	NA	NA	NA	NA	NA	NA	NA	NA
ENSMUSG00000020865	Abcc3	-1.11497	0.7	1.07326	0.78	1.1704	0.43	-1.08598	0.71	-1.2544	0.077	1.05482	0.68	-1.05263	0.73	-1.17609	0.18
ENSMUSG00000032849	Abcc4	-1.01537	0.69	1.07549	0.047	1.14155	0.00023	1.03958	0.38	3.53816	1.9e-150	1.00417	0.95	3.4438	3.1e-178	2.88586	2.8e-88
ENSMUSG00000022822	Abcc5	-1.09429	0.032	-1.0274	0.43	-1.05409	0.083	-1.03455	0.41	1.41323	1.8e-18	-1.02385	0.6	1.36888	1.8e-15	1.22349	1.1e-06
ENSMUSG00000031378	Abcd1	-1.2201	9.5e-05	1.03742	0.45	-1.09885	0.044	-1.00139	1	-1.48349	1.8e-19	-1.02101	0.63	-1.38319	1.6e-16	-1.48247	3.4e-23
ENSMUSG00000028127	Abcd3	-1.0203	0.53	1.04102	0.15	1.03383	0.17	1.01677	0.66	1.22349	1.5e-10	1.00417	0.87	1.19748	7.9e-11	1.11342	0.00014
ENSMUSG00000021240	Abcd4	-1.05117	0.29	1.17609	0.00012	1.17202	5.6e-05	1.12818	0.012	-1.25093	7.4e-05	1.03814	0.47	-1.21083	0.00054	-1.10573	0.061
ENSMUSG00000058355	Abce1	1.04826	0.13	-1.05409	0.041	-1.01819	0.36	1.04102	0.22	1.35004	9.6e-25	-1.02669	0.31	1.36699	2.1e-34	1.39378	2.3e-39
ENSMUSG00000038762	Abcf1	1.02172	0.5	-1.00696	0.77	1.04899	0.029	1.07103	0.043	1.26225	6.7e-14	1.02314	0.36	1.19997	4.8e-11	1.18263	9.1e-09
ENSMUSG00000028953	Abcf2	1.04102	0.2	-1.01466	0.53	1.02385	0.29	-1.02385	0.49	1.18921	1.2e-08	1.03025	0.21	1.17936	6.7e-08	1.18263	6.9e-10
ENSMUSG00000003234	Abcf3	1.04972	0.17	1.00486	0.86	1.04464	0.14	-1.05263	0.2	1.04464	0.22	-1.01255	0.65	1.03598	0.22	1.04826	0.11
ENSMUSG00000029802	Abcg2	-1.05409	0.63	1.30044	0.0077	1.24747	0.023	1.22264	0.051	-2.14503	2.2e-13	1.1235	0.18	-1.62902	5.9e-07	-2.00555	5.5e-12
ENSMUSG00000032131	Abcg4	-1.45801	0.32	-1.15509	0.76	1.0324	1	-2.03496	0.062	NA	NA	2.40327	0.16	1.8391	0.59	1.18838	1
ENSMUSG00000006638	Abhd1	1.03455	0.63	1.2008	0.0023	1.08073	0.24	-1.02243	0.74	-1.27899	0.0016	1.05336	0.44	-1.2008	0.015	-1.26313	0.0011
ENSMUSG00000033157	Abhd10	1.03168	0.45	-1.0519	0.22	-1.14711	0.00037	1.00696	0.89	-1.24143	1.4e-05	-1.03311	0.48	-1.17121	0.0016	-1.13053	0.02
ENSMUSG00000040532	Abhd11	1.04754	0.3	-1.13682	0.0035	-1.05848	0.19	-1.07103	0.16	1.20832	2e-05	-1.01326	0.8	1.29415	1.7e-09	1.27544	4.7e-08
ENSMUSG00000032046	Abhd12	-1.01045	0.75	-1.03025	0.28	-1.03598	0.14	-1.04174	0.26	-1.40347	1.6e-25	1.0274	0.31	-1.22859	2.6e-12	-1.24747	4.9e-14
ENSMUSG00000040396	Abhd13	1.01396	0.68	1.00626	0.83	1.02172	0.45	1.00696	0.86	1.10496	0.013	1.01115	0.74	1.19086	1.1e-07	1.17202	1.2e-06
ENSMUSG00000042210	Abhd14a	-1.0196	0.77	-1.13524	0.027	-1.00696	0.93	-1.24229	0.00051	1.16393	0.018	1.09354	0.12	1.264	3.5e-05	1.26663	3e-05
ENSMUSG00000042073	Abhd14b	1.09885	0.12	1.05409	0.41	1.07252	0.21	1.04899	0.53	1.58997	2.1e-11	1.01677	0.79	1.54435	2.1e-12	1.24143	0.0016
ENSMUSG00000000686	Abhd15	1.17936	0.29	-1.20581	0.28	-1.13603	0.45	-1.41128	0.031	-1.53262	0.028	1.0519	0.79	-1.48349	0.032	-1.26839	0.19
ENSMUSG00000007036	Abhd16a	1.03742	0.3	-1.07549	0.027	-1.08147	0.0084	-1.00278	0.94	-1.28432	2.8e-11	1.01115	0.74	-1.24487	8.9e-11	-1.28432	1.2e-12
ENSMUSG00000003346	Abhd17a	1.02527	0.49	1.01466	0.65	1.01819	0.56	1.13839	0.00086	1.05482	0.12	1.03598	0.24	1.11342	0.0007	1.07923	0.014
ENSMUSG00000047368	Abhd17b	1.01045	0.79	-1.04681	0.28	-1.03598	0.33	-1.04391	0.32	1.09657	0.017	-1.02883	0.43	1.06659	0.092	1.1042	0.0062
ENSMUSG00000038459	Abhd17c	-1.0274	0.48	-1.03311	0.35	-1.02243	0.47	-1.03598	0.4	-1.52309	5.6e-44	-1.04102	0.087	-1.44293	5e-45	-1.23029	2.6e-14
ENSMUSG00000039202	Abhd2	-1.00556	0.87	-1.01185	0.62	-1.02172	0.3	1.10267	0.0053	-1.28254	4.4e-13	-1.00626	0.78	-1.24401	3.7e-18	-1.14949	4.3e-08
ENSMUSG00000002475	Abhd3	-1.27103	0.15	-1.06659	0.7	-1.11497	0.51	1.12194	0.43	3.45575	3.1e-22	-1.21167	0.29	3.04618	1.1e-17	3.01885	3e-17
ENSMUSG00000040997	Abhd4	-1.00069	0.96	1.21251	2.2e-07	1.15669	4e-05	1.24057	5.7e-07	1.16554	6.6e-06	-1.05044	0.11	1.16231	1.1e-06	1.06142	0.094
ENSMUSG00000032540	Abhd5	1.01819	0.6	-1.01607	0.63	-1.00765	0.81	-1.06881	0.085	1.18427	6.1e-08	1.00905	0.74	1.16959	5.7e-08	1.15749	1.2e-07
ENSMUSG00000025277	Abhd6	-1.06363	0.21	1.08824	0.083	1.05702	0.27	-1.06881	0.19	-1.30858	5.1e-07	-1.00069	1	-1.21251	0.00028	-1.27368	3.2e-06
ENSMUSG00000007950	Abhd8	1.0203	0.56	1.13839	2.3e-05	1.14235	1.1e-06	1.12428	0.0018	-1.08975	0.0079	1.03598	0.16	-1.08749	0.0015	-1.01466	0.6
ENSMUSG00000058835	Abi1	-1.0324	0.38	1.0196	0.52	-1.02172	0.47	-1.08824	0.032	1.0324	0.33	-1.00835	0.75	1.05263	0.06	1.00835	0.8
ENSMUSG00000026782	Abi2	-1.07773	0.03	-1.00208	0.98	-1.00139	0.97	-1.02811	0.47	-1.16716	4.3e-06	-1.03958	0.19	-1.16959	2e-07	-1.05922	0.071
ENSMUSG00000018381	Abi3	1.03958	1	2.10818	0.00056	1.6644	0.027	1.232	0.39	-2.15397	5.4e-05	1.15749	0.36	-1.35849	0.1	-1.30677	0.1
ENSMUSG00000026842	Abl1	1.0403	0.21	-1.00765	0.77	1.03598	0.12	1	1	1.19831	1.7e-10	-1.00486	0.84	1.1088	2.2e-05	1.22349	3.8e-17
ENSMUSG00000026596	Abl2	-1.1274	0.0034	1.05702	0.073	-1.04102	0.15	1.01255	0.81	1.17365	2.6e-06	1.02669	0.24	1.06142	0.011	1.03598	0.14
ENSMUSG00000025085	Ablim1	1.264	0.59	1.48865	0.26	1.29056	0.43	1.05848	1	8.9569	1.1e-138	-1.38223	0.049	5.70015	1.3e-67	5.8604	5.5e-78
ENSMUSG00000032735	Ablim3	-1.13446	1	1.18017	0.84	1.03455	1	1.4103	0.45	7.33603	6.5e-21	-1.49589	0.29	7.17511	2.7e-20	3.9834	9.2e-08
ENSMUSG00000017631	Abr	1.01326	0.74	-1.09809	0.003	-1.03526	0.22	-1.03598	0.39	-1.03097	0.39	1.02385	0.39	-1.02456	0.42	-1.0367	0.25
ENSMUSG00000078453	Abracl	-1.0274	0.46	-1.01819	0.67	-1.06069	0.063	-1.06955	0.093	-1.01396	0.75	1.05044	0.17	1.00556	0.93	1.07549	0.06
ENSMUSG00000036376	Abt1	1.02883	0.61	1.00835	0.92	1.07624	0.098	-1.08824	0.087	-1.00556	0.89	-1.02598	0.61	1.01045	0.83	1.02669	0.62
ENSMUSG00000030083	Abtb1	1.02669	0.71	1.09429	0.19	1.0324	0.63	-1.05848	0.55	1.24401	4.1e-05	1.04102	0.46	1.26576	6.6e-05	1.21672	0.00027
ENSMUSG00000032724	Abtb2	-1.28165	8.5e-05	-1.02527	0.67	-1.08523	0.1	-1.19499	0.0076	-2.97935	4.7e-28	-1.03311	0.7	-3.00216	5e-29	-3.02095	7.4e-30
ENSMUSG00000105072	AC122428.1	1.36794	0.71	1.42208	0.71	1.34071	0.7	-1.36131	0.68	-1.21926	0.79	1.05848	1	1.25006	0.82	-1.09429	1
ENSMUSG00000105415	AC122804.1	1.03814	1	1.30767	0.34	-1.08824	0.81	-1.02811	1	1.62902	0.13	-1.26663	0.64	1.19914	0.78	-1.01115	1
ENSMUSG00000105232	AC124457.1	-1.39281	0.44	-1.35849	0.57	-1.43197	0.57	1.29325	0.51	1.18921	1	1.10957	1	-1.51887	0.6	-1.0196	1
ENSMUSG00000104589	AC136903.1	NA	NA	NA	NA	NA	NA	2.81669	0.17	NA	NA	NA	NA	NA	NA	NA	NA
ENSMUSG00000106657	AC137678.1	1	1	-2.10089	0.15	-1.31494	0.7	-1.18263	0.85	NA	NA	NA	NA	NA	NA	NA	NA
ENSMUSG00000106649	AC154296.1	1.29684	0.36	1.00626	1	1.31677	0.32	1.58777	0.046	1.56374	0.27	1.14711	0.88	1.84805	0.075	1.62001	0.22
ENSMUSG00000105569	AC156028.1	NA	NA	1.93992	0.41	NA	NA	1.6644	0.56	-1.20999	1	1.12506	1	NA	NA	-1.04102	1
ENSMUSG00000105878	AC156028.2	-1.38799	0.51	-1.08824	1	-1.78139	0.37	-3.86375	0.038	-1.2201	0.71	-1.79378	0.35	-1.38415	0.6	-1.34537	0.6
ENSMUSG00000105167	AC161199.1	1.02883	1	-2.36362	0.016	-1.95748	0.04	1.28165	0.4	-1.50733	0.49	-1.27544	0.67	-2.15248	0.22	-2.36854	0.17
ENSMUSG00000036138	Acaa1a	-1.01255	0.76	1.01326	0.7	1.06069	0.077	1.06142	0.17	-1.13367	0.0032	1.03814	0.3	-1.19831	2.4e-06	-1.2518	8.7e-09
ENSMUSG00000010651	Acaa1b	1.12272	0.51	1.18181	0.28	1.03742	0.88	-1.05263	0.76	-1.07029	0.68	1.23885	0.13	1.01819	0.85	-1.25527	0.16
ENSMUSG00000036880	Acaa2	1.12117	0.0016	-1.01045	0.76	1.02385	0.43	1.17609	0.00026	3.90413	0	1.03097	0.35	3.44857	2.5e-295	2.84613	1e-269
ENSMUSG00000020532	Acaca	-1.00417	0.93	1.01677	0.66	1.0203	0.55	1.15829	0.0061	-1.46206	2e-25	1.0324	0.18	-1.44293	5.4e-45	-1.42603	9.4e-42
ENSMUSG00000042010	Acacb	1.88818	4.1e-05	1.29146	0.17	1.97383	3.4e-06	2.68701	6.8e-11	8.02221	1.1e-128	1.04174	0.64	6.57049	1.7e-235	3.14923	6.1e-54
ENSMUSG00000029456	Acad10	1.03958	0.66	1.02527	0.84	1.07923	0.35	1.12662	0.15	1.04247	0.46	-1.1235	0.042	1.01045	0.92	1.03455	0.55
ENSMUSG00000090150	Acad11	1.09885	0.13	1.27544	1.9e-05	1.29864	2.7e-06	1.46409	3e-11	1.07773	0.19	1.03886	0.52	1.05409	0.27	1.00278	0.97
ENSMUSG00000042647	Acad12	1.38992	0.024	1.26751	0.12	1.26751	0.11	1.41323	0.015	1.52732	2.2e-05	1.09581	0.39	1.48865	0.00016	1.36888	0.0019
ENSMUSG00000031969	Acad8	1.04247	0.33	-1.02314	0.6	1.08824	0.079	-1.02314	0.66	-1.22264	1.2e-05	-1.00486	0.91	-1.09581	0.066	-1.13446	0.0066
ENSMUSG00000027710	Acad9	-1.01045	0.74	1.01819	0.5	-1.00417	0.88	1.04319	0.24	-1.06216	0.067	1.0196	0.52	-1.02527	0.42	-1.04681	0.19
ENSMUSG00000026003	Acadl	-1.0203	0.52	-1.00975	0.7	-1.02527	0.29	-1.05629	0.13	-1.16231	5.6e-07	1.01889	0.42	-1.09429	0.00023	-1.15349	1.8e-08
ENSMUSG00000062908	Acadm	1.02598	0.46	1.06585	0.04	1.07177	0.013	1.04102	0.29	-1.06437	0.063	1.0367	0.21	-1.05263	0.091	-1.11497	0.00042
ENSMUSG00000029545	Acads	-1.0403	0.24	-1.089	0.0054	-1.09505	0.00098	-1.10267	0.014	1.22349	1.3e-10	1.0196	0.45	1.21251	3e-11	1.16635	7.5e-08
ENSMUSG00000030861	Acadsb	1.02243	0.58	1.05555	0.2	1.03168	0.4	1.1065	0.028	-1.074	0.03	-1.07177	0.012	-1.00208	0.96	1.00069	0.98
ENSMUSG00000018574	Acadvl	1.01045	0.79	1.0324	0.3	1.0519	0.074	1.04464	0.25	1.07624	0.019	1.01255	0.66	1.04681	0.13	1.04174	0.21
ENSMUSG00000001588	Acap1	1.02314	0.64	1.28254	5.3e-08	1.15429	0.0011	1.06069	0.3	-1.50525	4.5e-19	-1.01045	0.81	-1.54221	4.8e-22	-1.65864	5.3e-28
ENSMUSG00000049076	Acap2	-1.1088	0.0064	-1.00486	0.85	-1.09809	0.00028	-1.17365	2.7e-05	1.04247	0.2	-1.00069	0.98	1.03526	0.2	-1.02101	0.45
ENSMUSG00000029033	Acap3	-1.07326	0.029	-1.09051	0.002	-1.12896	4.1e-06	-1.36794	8e-18	1.05482	0.16	1.10114	0.0024	1.04608	0.29	-1.04102	0.25
ENSMUSG00000032047	Acat1	1.00278	0.93	-1.02598	0.35	-1.01748	0.47	-1.00835	0.82	-1.1479	1.5e-05	-1.01045	0.7	-1.06881	0.014	-1.08749	0.0035
ENSMUSG00000023832	Acat2	1.10191	0.0052	-1.01889	0.56	1.01537	0.58	1.36131	3.6e-14	-1.49589	3.7e-28	-1.06216	0.069	-1.40932	1.6e-16	-1.4651	1.3e-25
ENSMUSG00000062480	Acat3	1.02954	0.76	1.20664	0.028	1.12896	0.2	1.13288	0.11	1.18674	0.088	1.21672	0.053	1.06659	0.7	1.06733	0.53
ENSMUSG00000026499	Acbd3	-1.00208	0.94	1.02172	0.43	1.00556	0.82	1.01396	0.69	-1.08673	0.012	-1.02883	0.3	-1.13682	9.4e-06	-1.08073	0.009
ENSMUSG00000056938	Acbd4	-1.01466	0.74	1.22179	2.2e-05	1.27103	2.5e-08	1.04464	0.5	-1.074	0.033	-1.00486	0.87	-1.11111	0.00064	-1.04102	0.2
ENSMUSG00000026781	Acbd5	-1.00626	0.86	1.10726	0.0012	1.09505	0.0019	-1.09429	0.021	-1.22859	6.1e-09	-1.00069	0.98	-1.12818	0.00019	-1.21672	1.9e-09
ENSMUSG00000033701	Acbd6	1.03383	0.32	1.00626	0.83	1.07475	0.0051	1.01466	0.7	1.16554	1.6e-06	1.06069	0.035	1.18591	2.6e-09	1.11111	0.00031
ENSMUSG00000040272	Accs	-1.00975	0.97	-1.0367	0.72	-1.20581	0.018	-1.04972	0.58	-1.23371	0.00051	1.03168	0.57	-1.09202	0.18	-1.23029	0.0004
ENSMUSG00000075023	Accsl	-1.19416	0.68	1.18756	0.53	1.12506	0.71	1.72309	0.039	-2.93427	5.1e-08	1.03311	0.85	-3.34035	2e-09	-1.95613	0.0001
ENSMUSG00000038000	Acd	1.00905	0.81	1.05848	0.091	1.09126	0.015	1.15589	0.0003	1.07773	0.07	1.02101	0.59	1.0403	0.32	1.01396	0.73
ENSMUSG00000020681	Ace	-1.2008	0.0023	1.00347	0.97	-1.16554	0.006	-1.18591	0.0056	-1.91057	3.4e-36	-1.12506	0.0048	-2.72263	8.8e-86	-1.67714	9.3e-22
ENSMUSG00000030760	Acer3	-1.03383	0.43	-1.00696	0.9	1.03886	0.41	-1.0629	0.19	-1.32869	1.5e-06	1.03886	0.37	-1.13918	0.0012	-1.31403	8.7e-10
ENSMUSG00000023328	Ache	1.06216	0.75	-1.01677	1	-1.02811	0.9	1.04464	0.85	-1.03598	0.79	-1.1479	0.37	-1.05482	0.85	-1.00069	1
ENSMUSG00000022185	Acin1	1.00139	0.97	-1.09733	7.9e-05	-1.0367	0.11	-1.15589	3.4e-05	1.11419	0.00027	-1.01819	0.47	1.05922	0.02	1.06363	0.025
ENSMUSG00000044337	Ackr3	-1.14393	0.0086	-1.07624	0.18	-1.33886	8.5e-10	1.23971	1.1e-05	1.35379	3.2e-07	1.14711	0.012	1.11419	0.079	-1.13997	0.021
ENSMUSG00000079355	Ackr4	1.0403	1	1.10803	1	-1.23799	0.8	-1.46003	0.63	2.34892	0.24	2.05338	0.4	4.07839	0.023	1.77276	0.56
ENSMUSG00000020917	Acly	1.03958	0.21	-1.02243	0.33	1.01748	0.39	1.18181	4.6e-07	1.07177	0.014	1.00208	0.92	1.0629	0.011	1.01255	0.63
ENSMUSG00000028405	Aco1	1.0403	0.22	-1.04899	0.083	-1.02598	0.32	-1.14949	0.00012	1.08824	0.0092	1.00069	0.99	1.09733	0.0018	1.10343	0.00052
ENSMUSG00000022477	Aco2	-1.01115	0.72	-1.00069	0.97	-1.01466	0.48	1.04102	0.23	1.10496	0.00031	1.00556	0.79	1.09126	0.00025	1.0629	0.0089
ENSMUSG00000072949	Acot1	1.00835	0.82	-1.09733	0.015	-1.06955	0.069	-1.15109	0.0017	1.53581	7.9e-33	-1.00696	0.84	1.51362	2e-32	1.43794	1.2e-25
ENSMUSG00000047565	Acot10	1.64718	0.12	1.11188	0.78	-1.14711	0.89	-1.11806	1	-1.75321	0.38	1.19831	0.85	-1.32317	0.66	-2.81669	0.093
ENSMUSG00000034853	Acot11	1.10726	0.52	1.37745	0.028	1.31312	0.064	1.00905	1	-4.21344	2.3e-24	1.05263	0.65	-3.31498	4.3e-20	-2.15696	4.3e-11
ENSMUSG00000006717	Acot13	-1.03168	0.52	1.0519	0.28	1.00626	0.87	1.04391	0.36	1.27368	1.1e-07	1.03455	0.46	1.24057	9.3e-07	1.13997	0.0056
ENSMUSG00000021226	Acot2	1.07029	0.43	1.08448	0.34	-1.02243	0.92	1.09657	0.31	1.11188	0.15	1.12584	0.092	1.09505	0.2	-1.07998	0.32
ENSMUSG00000043487	Acot6	-1.21841	0.056	1.01748	0.84	-1.12428	0.26	1.05555	0.6	-1.2008	0.06	-1.05775	0.53	-1.15749	0.097	-1.10038	0.3
ENSMUSG00000028937	Acot7	-1.00765	0.81	1.01045	0.71	-1.00556	0.81	-1.04826	0.18	-1.57899	2.9e-48	1.03383	0.21	-1.499	5.8e-39	-1.47836	2e-47
ENSMUSG00000017307	Acot8	1.00835	0.84	1.07848	0.072	1.10038	0.014	1.06437	0.19	1.00139	1	-1.02172	0.7	1.03168	0.55	-1.06807	0.25
ENSMUSG00000025287	Acot9	-1.02172	0.51	1.04608	0.097	-1.01115	0.65	-1.0203	0.59	-1.10573	0.0028	1.00556	0.85	-1.13682	3.6e-05	-1.18099	2.6e-07
ENSMUSG00000020777	Acox1	-1.01889	0.57	1.05336	0.053	1.06437	0.013	1.21167	1.3e-07	1.15109	6.9e-06	1.00278	0.91	1.10803	0.00011	1.12272	1.1e-05
ENSMUSG00000021751	Acox2	-1.08448	0.9	-1.5252	0.21	-1.17936	0.6	-1.24574	0.44	-1.58227	0.00043	-1.11419	0.37	-2.59009	1.8e-11	1.16797	0.16
ENSMUSG00000029098	Acox3	-1.01748	0.82	1.21757	0.0011	1.31859	1.6e-06	1.18345	0.014	1.72668	6.5e-26	-1.03383	0.57	1.62789	1.8e-20	1.62676	2.8e-19
ENSMUSG00000027380	Acoxl	1.00486	1	-1.13997	0.32	1.00417	1	1.07624	0.69	-1.53156	0.023	1.11265	0.51	-1.18591	0.37	-1.1487	0.44
ENSMUSG00000044573	Acp1	1.01889	0.57	1.02598	0.36	1.03886	0.14	1.05336	0.15	-1.14314	0.00011	1.04174	0.21	-1.05482	0.084	-1.02669	0.39
ENSMUSG00000002103	Acp2	-1.02243	0.59	1.18756	3.2e-06	1.09126	0.013	1.12117	0.015	1.0196	0.61	1.00208	0.96	-1.02456	0.5	-1.04681	0.23
ENSMUSG00000001348	Acp5	-1.05117	0.4	1.11342	0.14	1.20664	0.00049	-1.07848	0.28	-2.37183	6.8e-44	1.1607	0.002	-2.15099	7e-38	-2.21299	7.3e-41
ENSMUSG00000028093	Acp6	-1.01326	0.73	1.1065	0.0029	1.15029	7.6e-06	1.02172	0.62	1.01045	0.8	-1.02811	0.38	1.06069	0.075	1.02314	0.5
ENSMUSG00000032561	Acpp	2.63171	0.00046	1.8302	0.065	3.50642	1.4e-07	2.08638	0.044	144.307	0	1.47325	0.019	125.627	0	154.558	0
ENSMUSG00000012777	Acpt	1.77892	0.13	-1.08222	1	1.64718	0.23	1.47121	0.41	1.34257	0.48	1.34723	0.49	1.22264	0.86	1.24057	0.59
ENSMUSG00000072770	Acrbp	-1.10496	0.63	-1.36983	0.081	-1.19416	0.33	-1.57135	0.013	-1.11961	0.62	-1.05044	0.88	1.13997	0.4	1.07252	0.71
ENSMUSG00000032281	Acsbg1	1.20832	0.21	1.32501	0.039	1.69702	2.6e-05	1.60214	0.00034	1.49071	0.31	-1.18427	0.85	-1.13367	0.84	-1.06955	1
ENSMUSG00000076435	Acsf2	-1.08749	0.067	1.23029	1.3e-06	1.23114	2.6e-07	1.13997	0.0078	1.07923	0.026	-1.04536	0.16	1.06733	0.039	1.04608	0.2
ENSMUSG00000015016	Acsf3	-1.12039	0.034	-1.12662	0.03	-1.06069	0.24	1.13131	0.018	-1.07848	0.11	1.01537	0.74	-1.02527	0.62	-1.06363	0.22
ENSMUSG00000018796	Acsl1	-1.06881	0.063	-1.12506	0.00015	-1.17854	1.2e-08	-1.16635	0.0001	-1.03168	0.46	1.01326	0.71	1.06733	0.055	-1.00556	0.87
ENSMUSG00000032883	Acsl3	1.01326	0.69	-1.05995	0.026	-1.08222	0.0022	1.14393	0.00022	1.05044	0.075	-1.06585	0.0041	-1.02811	0.23	1.06659	0.0047
ENSMUSG00000031278	Acsl4	-1.06437	0.03	1.02598	0.34	-1.04681	0.037	1.06069	0.075	-1.48761	8.5e-47	-1.0196	0.41	-1.41225	2e-46	-1.19003	1.2e-12
ENSMUSG00000024981	Acsl5	1.00278	0.93	-1.04391	0.1	-1.06733	0.006	-1.0519	0.15	1.52838	2.2e-42	1.02527	0.34	1.70527	2.7e-90	1.42701	4.2e-38
ENSMUSG00000030935	Acsm3	1.17202	0.77	-1.42405	0.41	-1.17528	0.64	-1.08298	0.88	-1.81756	0.11	-1.15349	0.76	-1.8302	0.12	-1.99861	0.083
ENSMUSG00000027605	Acss2	-1.01819	0.65	1.07326	0.032	1.10573	0.0007	1.3491	1.1e-14	1.01185	0.75	1.03097	0.34	-1.01889	0.58	-1.03742	0.28
ENSMUSG00000086529	Acss2os	3.31268	0.013	2.3408	0.15	2.03496	0.22	4.19887	0.0047	-1.21083	0.87	-1.12662	0.87	-1.61776	0.29	-2.54206	0.042
ENSMUSG00000029580	Actb	1.074	0.013	-1.01748	0.43	1.01607	0.38	1.10038	0.0031	1.1065	9.2e-05	1.08147	0.00012	1.05995	0.0088	1.03383	0.13
ENSMUSG00000074978	Actg-ps1	1.24401	0.48	1.54971	0.14	1.79876	0.052	-1.074	1	1.28254	0.63	1.3113	0.54	-1.15029	0.86	1.26663	0.54
ENSMUSG00000062825	Actg1	-1.0367	0.23	-1.04247	0.06	-1.11884	1.7e-08	-1.11111	0.0013	-1.20664	5.6e-11	1.04464	0.037	-1.23456	3.1e-21	-1.16878	7.3e-11
ENSMUSG00000027671	Actl6a	1.00208	0.95	-1.11884	1e-05	-1.15509	5.2e-10	-1.04826	0.19	1.08373	0.012	-1.02954	0.36	1.03383	0.26	1.09278	0.0016
ENSMUSG00000015143	Actn1	-1.03958	0.2	-1.02314	0.31	-1.05922	0.0035	-1.03311	0.35	-1.49589	1.9e-46	1.03526	0.095	-1.56699	9.2e-73	-1.48658	1.9e-66
ENSMUSG00000006457	Actn3	-1.1042	0.71	-1.05336	0.85	-1.65176	0.02	-1.74715	0.015	-1.14949	0.72	-1.08373	0.82	-2.06623	0.011	-1.457	0.21
ENSMUSG00000054808	Actn4	-1.00208	0.95	1.01045	0.65	1.01466	0.44	1.01326	0.68	-1.21083	9.9e-13	1.03025	0.14	-1.20748	1.8e-17	-1.23971	8.5e-21
ENSMUSG00000021076	Actr10	1.05629	0.094	1.06069	0.036	1.05336	0.065	1.1591	0.00015	-1.02527	0.43	-1.02172	0.43	-1.01115	0.7	-1.0519	0.08
ENSMUSG00000025228	Actr1a	1.02954	0.34	1.06437	0.015	1.04972	0.025	1.03097	0.42	1.16151	6.2e-07	-1.00139	0.97	1.13367	1.4e-05	1.10496	0.00024
ENSMUSG00000037351	Actr1b	1.02243	0.48	1.00765	0.75	1.01748	0.42	1.03025	0.38	1.1235	0.00012	1.01889	0.44	1.09354	0.00039	1.14711	4.6e-08
ENSMUSG00000020152	Actr2	-1.03097	0.34	1.00696	0.8	-1.04319	0.051	-1.06363	0.068	1.11034	0.00029	1.01185	0.6	1.12818	3.5e-07	1.10267	0.00013
ENSMUSG00000026341	Actr3	-1.01115	0.72	1.00278	0.92	-1.01537	0.45	-1.00208	0.95	1.14472	1.2e-06	-1.00347	0.88	1.13918	1.7e-08	1.12506	1.8e-06
ENSMUSG00000056367	Actr3b	-1.37173	1.3e-06	-1.27721	8.7e-05	-1.88426	6.9e-23	-1.5252	5.8e-10	-1.24487	0.29	-1.07848	0.79	-1.49278	0.075	-1.2861	0.24
ENSMUSG00000037761	Actr5	-1.01677	0.72	-1.00905	0.81	1.00486	0.92	-1.18921	5.4e-05	1.06069	0.27	1.08298	0.063	1.13918	0.0033	1.06069	0.16
ENSMUSG00000019948	Actr6	-1.03311	0.58	1.00347	0.93	-1.03168	0.6	-1.01537	0.8	-1.19334	0.0051	-1.11188	0.077	-1.04681	0.43	-1.16393	0.012
ENSMUSG00000015971	Actr8	-1.06733	0.097	-1.19499	1.9e-06	-1.11188	0.002	-1.04972	0.25	1.07103	0.072	-1.00975	0.77	1.03742	0.28	1.03886	0.28
ENSMUSG00000026836	Acvr1	-1.06807	0.075	-1.00069	0.99	-1.07029	0.016	-1.2008	4.4e-06	-1.08147	0.023	-1.0196	0.49	-1.23456	4.8e-11	-1.31677	3.2e-18
ENSMUSG00000000532	Acvr1b	-1.05336	0.26	1.20581	1.5e-05	1.11884	0.0085	-1.12117	0.031	-1.03455	0.35	1.00417	0.92	-1.06807	0.088	-1.1042	0.0074
ENSMUSG00000052155	Acvr2a	-1.09126	0.024	-1.03742	0.23	-1.16797	7e-08	-1.17446	3.7e-05	-1.01748	0.71	-1.04536	0.19	-1.07177	0.071	-1.10343	0.0054
ENSMUSG00000061393	Acvr2b	-1.01889	0.8	-1.00069	0.95	1.05629	0.47	-1.21335	0.021	1.10573	0.13	1.15669	0.025	1.05409	0.43	1.11651	0.082
ENSMUSG00000023262	Acy1	1.01255	0.77	1.01255	0.76	1.04899	0.22	1.0196	0.66	1.22944	3.4e-07	1.08749	0.031	1.34257	7.7e-12	1.19416	1.6e-05
ENSMUSG00000024866	Acy3	-1.13053	0.67	1.22264	0.38	1.07326	0.76	1.16959	0.49	-1.14155	0.33	1.32685	0.037	1.01677	0.91	-1.14711	0.33
ENSMUSG00000008822	Acyp1	-1.02314	0.76	1.12662	0.14	1.02527	0.82	-1.02669	0.72	-1.10038	0.29	-1.10496	0.26	-1.04899	0.62	-1.16151	0.1
ENSMUSG00000060923	Acyp2	-1.01748	0.81	-1.21335	0.00085	-1.28076	1.2e-05	-1.17202	0.0097	-1.41128	1.8e-06	-1.1487	0.046	-1.31494	0.00011	-1.16473	0.059
ENSMUSG00000017697	Ada	1.01255	0.89	-1.08298	0.25	-1.07549	0.27	-1.24229	0.0022	-2.38171	4.4e-21	-1.03886	0.62	-1.85703	4.4e-13	-1.72668	3.3e-11
ENSMUSG00000027259	Adal	1.27368	0.18	-1.0403	0.93	-1.16554	0.52	1.19831	0.26	-1.34723	0.081	-1.09809	0.58	-1.11961	0.57	1.08448	0.66
ENSMUSG00000054693	Adam10	1.0367	0.25	-1.00486	0.85	1.04899	0.019	1.09962	0.0043	1.7411	1.9e-88	-1.03742	0.094	1.74594	1.2e-131	1.60659	1.1e-86
ENSMUSG00000020926	Adam11	-1.03958	0.7	-1.15349	0.13	-1.2518	0.012	-1.34537	0.0015	1.01045	0.94	1.10957	0.22	1.03025	0.71	1.03958	0.67
ENSMUSG00000028041	Adam15	-1.00278	0.93	1.05775	0.03	1.08298	0.00025	1.089	0.013	-1.1321	1.9e-05	1.01607	0.48	-1.06511	0.014	-1.18674	1.1e-11
ENSMUSG00000052593	Adam17	-1.02101	0.51	-1.01889	0.49	1.01185	0.61	-1.01677	0.64	-1.18674	4.1e-08	1.03455	0.17	-1.07998	0.0035	-1.1479	4.1e-07
ENSMUSG00000011256	Adam19	1.36794	0.03	1.48865	0.0037	1.30858	0.055	1.9752	2.1e-07	1.5977	4.8e-05	-1.06511	0.65	1.5042	0.00043	1.61328	2.1e-05
ENSMUSG00000072647	Adam1a	1.36604	0.31	1.23885	0.52	1.17202	0.7	1.20497	0.6	-1.00556	1	-1.51047	0.46	-1.32042	0.58	-1.02243	1
ENSMUSG00000031553	Adam3	1.05263	0.64	1.01115	1	1.12506	0.23	-1.07252	0.47	1.01466	0.91	1.38415	0.0043	1.27721	0.042	1.19499	0.13
ENSMUSG00000037437	Adam32	-1.45801	0.39	-1.70173	0.29	-1.96973	0.16	-1.02314	1	-1.64376	0.49	-1.6358	0.35	-3.5603	0.016	-2.84613	0.037
ENSMUSG00000027318	Adam33	-1.31403	0.45	-1.25876	0.55	-1.01396	1	1.45599	0.2	1.72429	2.5e-05	1.03526	0.85	1.51362	0.0016	1.96292	2.9e-08
ENSMUSG00000072972	Adam4	1.35379	0.7	1.17691	0.84	-1.05702	1	-1.02811	1	2.09943	0.35	2.04911	0.4	1.93858	0.56	2.20076	0.4
ENSMUSG00000031554	Adam5	1.21841	0.42	-1.43098	0.18	-1.31039	0.33	-1.24057	0.39	-2.76063	3.3e-08	-1.09429	0.56	-2.20381	1.4e-06	-2.64634	1.5e-08
ENSMUSG00000025473	Adam8	-1.21251	0.0015	1.15269	0.0047	-1.03455	0.46	-1.1599	0.0097	-6.37312	6e-41	1.23371	0.013	-4.27819	2.5e-31	-4.65248	2e-35
ENSMUSG00000031555	Adam9	-1.10267	0.0016	1.05482	0.029	-1.03097	0.17	1.02811	0.41	-1.47836	1.9e-39	1.04899	0.041	-1.36699	8.5e-37	-1.42701	1.8e-45
ENSMUSG00000022893	Adamts1	-1.10803	0.035	1.22519	8.2e-08	1.05702	0.14	-1.03455	0.48	1.08073	0.039	-1.00347	0.92	-1.15429	0.00023	-1.23971	1e-07
ENSMUSG00000024299	Adamts10	-1.05044	0.29	-1.02954	0.5	-1.03168	0.47	-1.39088	1.7e-11	-1.38319	1.3e-10	1.03958	0.35	-1.36888	1.2e-10	-1.1042	0.028
ENSMUSG00000047497	Adamts12	-1.10038	0.55	1.08523	0.6	1.15109	0.34	1.28432	0.074	-1.18427	0.13	-1.14949	0.08	-1.2781	0.0045	-1.08673	0.31
ENSMUSG00000059901	Adamts14	1.65176	1e-41	-1.02883	0.34	1.46206	1.4e-49	1.8226	3e-55	2.59908	2.7e-227	1.06659	0.0058	2.5088	1.4e-270	2.53854	0
ENSMUSG00000058145	Adamts17	-5.10178	0.015	1.08222	1	-1.39571	0.68	-1.52414	0.51	-4.23981	0.00013	-1.2518	0.42	-5.08765	5.4e-05	-2.20687	0.013
ENSMUSG00000006403	Adamts4	-1.02883	0.68	1.57899	7.7e-16	1.43794	3.4e-09	-1.09354	0.18	1.11884	0.037	1.10803	0.039	1.17202	0.0019	1.337	2.3e-08
ENSMUSG00000046169	Adamts6	1.11342	0.79	2.34404	0.00027	2.53503	2.7e-05	1.90264	0.01	-1.41323	0.11	-1.0274	0.93	-1.41323	0.23	-1.51992	0.095
ENSMUSG00000032363	Adamts7	-1.2518	1.4e-10	1.03526	0.3	-1.31768	8.1e-17	-1.29954	1.8e-10	1.30044	1.3e-11	1.05922	0.11	1.1487	0.00034	1.11806	0.0076
ENSMUSG00000031994	Adamts8	1.12194	0.34	-1.32042	0.057	1.11961	0.35	1.04899	0.7	NA	NA	2.56152	0.12	NA	NA	NA	NA
ENSMUSG00000070469	Adamtsl3	-1.02598	0.57	1.0324	0.49	-1.06881	0.11	-1.08448	0.1	1.30495	2.5e-11	1.05409	0.17	1.20164	6.7e-07	1.18674	3.5e-05
ENSMUSG00000015850	Adamtsl4	-1.21504	3.5e-06	1.1088	0.0057	-1.12818	0.00096	-1.08222	0.092	-3.57019	9.4e-111	1.03097	0.47	-3.94493	1.5e-127	-4.31093	1.4e-133
ENSMUSG00000043822	Adamtsl5	2.9302	6.7e-56	-1.18099	0.064	2.79529	8.4e-61	2.64085	3.3e-37	8.14548	2.9e-308	-1.03742	0.65	7.12061	7.3e-281	8.37448	0
ENSMUSG00000056413	Adap1	1.76786	0.22	-1.27191	0.81	1.46104	0.41	-1.51677	0.61	-1.97247	0.058	-2.13909	0.036	-1.88818	0.095	-2.88386	0.0032
ENSMUSG00000027951	Adar	1.05263	0.18	1.10573	0.00078	1.15429	6.4e-08	-1.11111	0.0056	1.03168	0.33	-1.02243	0.42	1.03311	0.27	1.02456	0.41
ENSMUSG00000020262	Adarb1	2.22993	6.3e-79	1.02883	0.6	2.09217	5.7e-91	2.36526	7.9e-85	5.39641	0	1.01185	0.76	4.88379	0	4.69785	0
ENSMUSG00000031949	Adat1	1.01326	0.79	-1.07252	0.14	-1.06955	0.15	1.00139	1	1.2544	0.011	1.09429	0.22	1.24487	0.0025	1.337	3.7e-05
ENSMUSG00000019808	Adat2	1.07326	0.23	1.09962	0.099	1.19582	0.00053	1.04681	0.46	1.07848	0.3	-1.01466	0.83	1.22095	0.0031	1.13053	0.079
ENSMUSG00000035370	Adat3	1.02243	0.71	-1.13288	0.048	-1.22944	0.0026	-1.00626	0.95	1.2544	0.0047	1.1479	0.096	1.18345	0.064	1.14472	0.086
ENSMUSG00000021044	Adck1	-1.03958	0.46	-1.12896	0.03	-1.18099	0.00061	-1.15829	0.0066	1.05117	0.45	1.06881	0.28	1.11961	0.053	-1.01255	0.84
ENSMUSG00000046947	Adck2	-1.04608	0.55	-1.07549	0.29	1.02172	0.67	1.11419	0.088	-1.19416	0.0034	1.0196	0.78	-1.05117	0.47	-1.13288	0.027
ENSMUSG00000026489	Adck3	1.24574	0.2	-1.5768	0.027	1.03097	0.94	-1.22264	0.34	1.18099	0.092	-1.37554	0.0043	1.12272	0.26	1.14155	0.19
ENSMUSG00000003762	Adck4	-1.1088	0.12	1.22264	0.00097	-1.10957	0.096	1.09505	0.14	1.17772	0.0012	1.11265	0.04	1.1065	0.044	1.17283	0.0012
ENSMUSG00000022550	Adck5	1.00069	1	1.04608	0.27	1.05629	0.14	-1.01255	0.8	1.01748	0.72	-1.01115	0.81	1.05995	0.18	-1.01819	0.69
ENSMUSG00000026567	Adcy10	-1.44995	0.63	1.00069	1	1.0324	1	-5.11949	0.025	-1.20999	0.8	1.50212	0.54	-1.30315	0.8	-3.19098	0.12
ENSMUSG00000020654	Adcy3	-1.05922	0.2	-1.16797	0.00012	-1.19334	4.6e-06	-1.28877	3.5e-08	-1.31312	7.1e-10	1.01396	0.75	-1.28076	1.1e-08	-1.30949	5.4e-10
ENSMUSG00000022994	Adcy6	-1.07252	0.052	1.03598	0.2	1.02598	0.32	-1.53901	4.8e-29	-1.23971	3.9e-11	1.03814	0.16	-1.26927	6.6e-15	-1.17936	2.9e-08
ENSMUSG00000031659	Adcy7	-1.10038	0.0043	1.07029	0.02	-1.0203	0.48	-1.00347	0.95	-2.07053	5.9e-105	-1.08373	0.0053	-2.30697	3.6e-154	-1.46612	7.9e-35
ENSMUSG00000005580	Adcy9	-1.21251	0.0034	1.0196	0.81	-1.04102	0.53	-1.11729	0.15	-1.01748	0.83	1.0403	0.66	-1.07475	0.33	-1.21335	0.014
ENSMUSG00000029106	Add1	1.01396	0.66	1.00556	0.83	1.06363	0.0047	1.07773	0.026	1.11034	0.00059	-1.00347	0.89	1.11419	1e-05	1.04102	0.13
ENSMUSG00000030000	Add2	-1.14155	0.053	1.22349	0.0015	-1.07029	0.37	1.65176	4.5e-15	-4.15256	4.8e-83	-1.14393	0.012	-4.89056	4.5e-103	-3.47979	1e-76
ENSMUSG00000025026	Add3	1.00696	0.94	1.02385	0.68	1.14393	0.0023	1.09278	0.096	1.33793	7.7e-16	-1.08749	0.0059	1.15109	0.00038	1.24833	2e-14
ENSMUSG00000025475	Adgra1	2.77791	0.058	1.15749	1	1.4025	0.61	3.73472	0.0065	3.38229	0.003	-1.4025	0.82	3.69609	0.00037	4.03062	6e-05
ENSMUSG00000029090	Adgra3	-1.04681	0.15	-1.07773	0.0047	-1.09202	0.00028	-1.14949	9e-05	-1.27456	1.5e-14	-1.05702	0.018	-1.30677	1.3e-26	-1.19665	1.2e-12
ENSMUSG00000028782	Adgrb2	1.07252	0.62	1.11574	0.47	1.20664	0.14	1.37936	0.011	2.42839	1.2e-43	-1.17854	0.037	1.89737	4.4e-22	1.85961	1.3e-11
ENSMUSG00000002885	Adgre5	-1.51047	0.0001	-1.24057	0.034	-1.35754	0.0018	-1.37936	0.0021	-3.46295	4e-69	-1.11961	0.049	-4.27522	1.2e-81	-2.56507	3.2e-47
ENSMUSG00000023918	Adgrf4	1.28967	0.17	1.52838	0.0085	1.37841	0.053	1.0274	0.94	6.38639	7.6e-05	2.39994	0.17	6.16884	4.4e-05	4.11246	0.006
ENSMUSG00000056492	Adgrf5	1.49278	0.012	1.29504	0.12	1.47529	0.011	3.16894	4.6e-18	3.37526	2.2e-25	-1.02314	0.9	2.38006	3.8e-13	2.3933	2.2e-13
ENSMUSG00000031785	Adgrg1	-1.22434	1e-08	-1.05995	0.039	-1.33053	3.2e-25	-1.14949	0.00019	-1.37078	2.4e-21	1.09354	0.0008	-1.66324	1.4e-43	-1.47019	1.5e-20
ENSMUSG00000060470	Adgrg3	-1.04608	0.45	1.02243	0.75	-1.22349	0.00027	1.05263	0.43	-1.35285	0.013	-1.05482	0.69	-1.47631	0.0015	-1.31494	0.023
ENSMUSG00000039116	Adgrg6	1.04174	0.21	1.00975	0.74	1.01326	0.62	1.09657	0.021	-1.23885	7.3e-07	-1.01255	0.7	-1.2518	3.9e-10	-1.2605	3.1e-10
ENSMUSG00000013033	Adgrl1	-1.06807	0.092	1.04247	0.13	1.05629	0.039	1.06142	0.13	1.11034	0.0058	1.02527	0.43	-1.0274	0.43	1.04681	0.22
ENSMUSG00000028184	Adgrl2	-1.27279	9.9e-10	-1.14631	0.00014	-1.32869	4.1e-18	-1.2861	8.1e-09	-1.78262	3.1e-58	-1.07699	0.0063	-2.07484	9.1e-141	-1.76174	5.4e-84
ENSMUSG00000037605	Adgrl3	1.07624	0.48	1.03886	0.67	-1.03311	0.83	-1.12662	0.34	-1.47427	3.2e-07	-1.16878	0.033	-2.23612	1.2e-23	-1.37078	1.6e-05
ENSMUSG00000069170	Adgrv1	-1.12818	0.86	-1.39378	0.59	-1.77031	0.27	-1.08222	1	1.12896	0.72	1.12272	0.74	-1.52626	0.18	1.1088	0.74
ENSMUSG00000074207	Adh1	-4.26634	0.042	-4.55673	0.042	-2.54206	0.19	-1.68646	0.47	-1.21167	0.82	1.17609	0.84	1.1704	0.84	-1.62225	0.36
ENSMUSG00000028138	Adh5	1.04174	0.19	1.0203	0.42	1.00696	0.75	-1.00139	0.98	1.00975	0.78	-1.02811	0.28	1.03311	0.25	1.01045	0.72
ENSMUSG00000055301	Adh7	1.00696	0.86	-1.13918	0.00028	-1.30495	2.1e-19	-1.08073	0.048	1.04899	0.18	-1.11188	0.0003	-1.00486	0.86	1.23456	1.3e-08
ENSMUSG00000025911	Adhfe1	1.23628	0.25	1.6144	0.0033	1.65979	0.0015	1.73267	0.0011	-1.15589	0.078	1.07923	0.3	1.03025	0.69	-1.32409	0.0013
ENSMUSG00000020629	Adi1	-1.0629	0.13	-1.09733	0.016	-1.04826	0.21	-1.14631	0.0022	-1.15589	0.00077	1.02811	0.48	1.01396	0.77	-1.06955	0.12
ENSMUSG00000026457	Adipor1	1.01396	0.66	1.01819	0.45	1.02954	0.17	-1.00556	0.87	-1.09505	0.0019	1.00696	0.75	-1.06585	0.0067	-1.05702	0.021
ENSMUSG00000030168	Adipor2	1.02172	0.49	1.03383	0.18	1.02385	0.24	1.08073	0.027	1.01185	0.71	1.0274	0.27	1.10191	8.8e-05	-1.03526	0.19
ENSMUSG00000039197	Adk	1.01326	0.71	-1.01537	0.63	-1.05044	0.083	-1.00347	0.94	1.0274	0.45	1.00486	0.88	1.03383	0.39	1.08073	0.014
ENSMUSG00000051149	Adnp	-1.20414	0.026	-1.00208	0.93	1.02314	0.76	-1.074	0.4	1.11034	0.034	1.08298	0.12	-1.074	0.17	1.00556	0.91
ENSMUSG00000053950	Adnp2	1.03383	0.33	1.06585	0.027	1.14235	3.7e-06	1.15829	6.2e-05	1.22859	6.1e-11	-1.0203	0.45	1.18017	8.8e-10	1.17121	1.3e-08
ENSMUSG00000057134	Ado	-1.06069	0.075	-1.02385	0.41	-1.11884	2.6e-05	-1.03814	0.32	-1.79378	2.3e-75	-1.00835	0.74	-1.69819	3.8e-86	-1.53581	1.4e-56
ENSMUSG00000025236	Adpgk	-1.02243	0.49	-1.06733	0.014	-1.074	0.0028	-1.05555	0.13	-1.13053	0.00021	-1.04102	0.17	-1.09885	0.0019	-1.05482	0.096
ENSMUSG00000002844	Adprh	1.03455	0.36	-1.04826	0.21	1.03742	0.26	1.00347	0.95	-1.30495	5.3e-10	1.01255	0.74	-1.15029	0.00036	-1.21588	7.4e-07
ENSMUSG00000042558	Adprhl2	1.05482	0.13	-1.05482	0.2	-1.06659	0.051	1.08673	0.04	1.00765	0.85	1.01045	0.79	1.05629	0.16	1.00696	0.87
ENSMUSG00000020910	Adprm	1.01045	0.9	1.05922	0.32	-1.03025	0.54	-1.03958	0.57	1.03383	0.59	-1.08749	0.14	1.09733	0.12	1.1487	0.01
ENSMUSG00000027335	Adra1d	-1.27544	0.64	1.09278	0.77	1.07699	0.89	-1.02243	1	NA	NA	NA	NA	NA	NA	NA	NA
ENSMUSG00000033717	Adra2a	1.37268	0.62	1.44293	0.66	1.21757	0.81	1.79253	0.29	-1.77522	0.56	-1.06142	1	-1.28967	1	-1.09126	1
ENSMUSG00000024858	Adrbk1	1.0196	0.56	-1.04899	0.061	-1.02243	0.34	-1.07475	0.039	-1.13918	8.8e-05	1.02314	0.41	-1.11419	0.00046	-1.11574	0.00011
ENSMUSG00000042249	Adrbk2	1.967	0.2	1.36037	0.66	1.28076	0.84	2.6226	0.019	NA	NA	NA	NA	NA	NA	NA	NA
ENSMUSG00000039041	Adrm1	1.02101	0.52	-1.04536	0.096	-1.02598	0.28	-1.04464	0.22	1.15509	4.4e-05	1.01185	0.7	1.14155	1.3e-05	1.11265	0.00041
ENSMUSG00000022407	Adsl	1.06216	0.075	-1.00975	0.74	1.03383	0.17	1.01748	0.62	1.10191	0.0026	1.03886	0.15	1.14235	2.1e-06	1.14393	3.2e-06
ENSMUSG00000015961	Adss	-1.02811	0.36	-1.07923	0.0017	-1.11961	2.1e-08	-1.14314	6.3e-05	1.03886	0.19	1.00835	0.7	1.04536	0.059	1.03958	0.11
ENSMUSG00000011148	Adssl1	1.15429	0.083	1.27633	0.0015	1.29684	0.00044	1.40639	1.9e-05	2.464	1.1e-81	-1.01255	0.82	2.15248	4.7e-47	1.74594	2.5e-30
ENSMUSG00000020473	Aebp1	1.0519	0.24	-1.05263	0.17	-1.07998	0.04	1.29594	1.2e-08	2.17648	1.3e-78	1.07252	0.14	1.64947	2.9e-31	1.59992	7.4e-28
ENSMUSG00000030232	Aebp2	-1.04102	0.21	-1.03598	0.18	-1.05336	0.032	-1.01819	0.62	-1.24401	1.6e-12	1.02954	0.22	-1.25876	1.6e-18	-1.24057	1.4e-14
ENSMUSG00000030609	Aen	1.06363	0.065	-1.04826	0.099	-1.03025	0.25	-1.11961	0.0031	1.65864	3e-24	1.13524	0.021	1.58447	1.3e-20	1.59107	1.8e-19
ENSMUSG00000054452	Aes	1.0203	0.51	1.02101	0.43	1.0324	0.11	1.02883	0.4	1.48555	3.7e-44	1.04536	0.027	1.46003	1.8e-62	1.55833	1.5e-91
ENSMUSG00000077711	AF357399	1.24833	0.22	-1.05922	0.94	-1.17202	0.56	1.02811	0.87	1.11651	0.79	1.57026	0.14	1.68179	0.047	1.33607	0.34
ENSMUSG00000029094	Afap1	1.11419	0.00092	-1.04608	0.095	1.05775	0.024	1.09809	0.042	1.41225	1.6e-25	1.02527	0.4	1.24057	2.5e-14	1.24833	1.5e-14
ENSMUSG00000025083	Afap1l2	-2.12579	6e-07	-1.31039	0.038	-2.20228	5.4e-08	-1.90924	1.1e-05	1.04319	0.53	1.0367	0.58	-1.35566	2.7e-06	-1.51572	2.4e-10
ENSMUSG00000029313	Aff1	-1.10343	0.0053	1.20497	5.5e-09	1.13288	0.0001	1.10038	0.031	1.14552	0.00014	1.03526	0.22	1.10191	0.00089	1.02527	0.45
ENSMUSG00000037138	Aff3	-1.2544	0.51	1.60993	0.051	1.40153	0.18	1.65979	0.032	1.23456	0.032	1.03958	0.7	-1.3333	0.01	-1.17202	0.15
ENSMUSG00000049470	Aff4	-1.03742	0.36	1.11806	0.00056	1.09051	0.0051	1.03742	0.47	1.11188	0.0027	-1.00835	0.7	1.03383	0.18	1.06511	0.016
ENSMUSG00000031967	Afg3l1	-1.00696	0.84	-1.01607	0.55	1.00975	0.69	1.05922	0.1	1.04608	0.15	1.03886	0.14	1.09126	0.0018	1.04826	0.11
ENSMUSG00000024527	Afg3l2	1.03097	0.33	1.01607	0.54	1.05775	0.015	-1.01607	0.65	1.22688	6.8e-11	1.00417	0.87	1.23456	2.4e-14	1.19748	1.5e-11
ENSMUSG00000017718	Afmid	-1.12039	0.28	-1.16151	0.16	1.11111	0.24	1.06881	0.45	-2.20534	6.4e-11	1.11342	0.27	-1.68179	2.4e-06	-1.69466	3.5e-06
ENSMUSG00000054932	Afp	1.02243	0.73	1.05848	0.34	1.02456	0.69	1.06363	0.31	1.09278	0.4	1.1065	0.26	1.01607	0.94	1.10957	0.25
ENSMUSG00000049659	Aftph	1.03025	0.4	1.04102	0.16	1.08222	0.0026	-1.04972	0.19	1.30858	1.1e-13	-1.03455	0.25	1.33422	7.1e-22	1.232	3.7e-12
ENSMUSG00000031521	Aga	1.00835	0.81	-1.00347	0.94	-1.05775	0.057	-1.03526	0.41	-1.37078	8.2e-18	-1.00556	0.86	-1.232	2.4e-09	-1.19582	9.2e-08
ENSMUSG00000055013	Agap1	1.00905	0.81	-1.10343	0.0014	1.00278	0.92	-1.10573	0.0085	1.54328	1.4e-38	1.05995	0.04	1.30767	8.2e-20	1.48247	3.1e-38
ENSMUSG00000025422	Agap2	-3.37995	0.21	1.12117	1	-3.81584	0.12	-1.58557	0.62	-4.21344	0.0038	-1.05848	1	-1.82513	0.11	-2.58471	0.031
ENSMUSG00000023353	Agap3	1.0274	0.43	-1.02385	0.37	-1.00975	0.66	-1.21335	4.9e-08	1.14314	1.6e-05	1.05995	0.016	1.089	0.0014	1.06807	0.013
ENSMUSG00000038836	Agbl3	-1.0274	0.77	-1.0203	0.87	-1.27633	0.015	1.24143	0.023	-1.70409	6.3e-09	-1.11574	0.21	-1.32869	0.00075	-1.1607	0.12
ENSMUSG00000029165	Agbl5	1.01819	0.64	1.04391	0.29	1.03311	0.36	-1.05409	0.32	1.15189	0.00017	-1.02101	0.55	1.08975	0.014	1.14631	0.00028
ENSMUSG00000015452	Ager	-1.23029	0.47	-1.38703	0.21	1.18017	0.4	1.07624	0.7	1.11574	0.56	-1.25788	0.26	1.499	0.016	1.41519	0.039
ENSMUSG00000026159	Agfg1	1.02883	0.38	1.02101	0.45	1.00626	0.82	-1.03598	0.35	1.30858	1.8e-20	-1.00905	0.71	1.25353	3.6e-22	1.37745	4.5e-40
ENSMUSG00000029722	Agfg2	-1.02314	0.54	1.00765	0.81	-1.02172	0.51	-1.04899	0.23	-1.44995	4.7e-18	-1.02172	0.46	-1.64832	1.8e-52	-1.73508	9.1e-66
ENSMUSG00000021681	Aggf1	1.01537	0.65	1.01537	0.59	1.00975	0.69	-1.07998	0.039	1.21167	3.8e-07	-1.00626	0.84	1.18017	2.5e-07	1.15429	7.9e-06
ENSMUSG00000029916	Agk	1.00069	0.97	-1.03526	0.44	-1.00556	0.94	1.12194	0.013	-1.06659	0.17	-1.08824	0.059	1.089	0.053	1.00417	0.94
ENSMUSG00000033400	Agl	-1.02314	0.52	1.01185	0.7	1.12662	0.00022	1.1321	0.0013	1.30767	2.1e-13	1.00069	1	1.27368	3e-13	1.17854	2.1e-06
ENSMUSG00000040706	Agmat	1.06881	1	-1.13839	1	-1.39281	0.79	-1.35566	0.79	2.36362	0.23	NA	NA	1.46206	1	1.02527	1
ENSMUSG00000050103	Agmo	-1.08598	0.91	-1.20164	0.63	-1.04681	1	-1.11806	0.83	-2.40827	1.1e-06	-1.09202	0.57	-2.72452	5.3e-08	-2.81669	9.6e-09
ENSMUSG00000041530	Ago1	-1.0203	0.55	1.05044	0.093	1.10267	0.00014	1.02243	0.55	1.0203	0.56	-1.02172	0.45	-1.02883	0.36	1.01255	0.7
ENSMUSG00000036698	Ago2	1.03311	0.58	1.04608	0.29	1.07029	0.087	1.16959	0.031	2.33432	3.1e-63	-1.00765	0.77	2.11991	1.1e-125	2.03637	8.4e-153
ENSMUSG00000028842	Ago3	-1.0519	0.5	1.19003	0.0031	1.14155	0.016	1.19997	0.08	1.12117	0.097	1.03886	0.38	1.15109	0.0019	1.1321	0.0052
ENSMUSG00000042500	Ago4	2.59188	0.011	2.68515	0.0058	2.12579	0.044	-1.25353	0.83	1.34443	0.25	1.20664	0.48	1.27103	0.43	1.32685	0.25
ENSMUSG00000034254	Agpat1	1.12896	0.00011	1.08073	0.0022	1.22095	5.1e-16	1.21167	4e-08	1.50108	3.9e-41	1.00975	0.69	1.51257	1e-59	1.51047	2e-55
ENSMUSG00000026922	Agpat2	1.29146	2.6e-12	-1.09733	0.0044	1.17772	2.6e-08	1.25788	8e-09	1.29864	2.4e-12	1.05702	0.099	1.31039	5.1e-11	1.21419	8.9e-08
ENSMUSG00000001211	Agpat3	1.06437	0.054	1.02669	0.33	1.05702	0.025	1.01396	0.7	1.30315	2.5e-18	1.00696	0.78	1.26663	3.6e-21	1.23456	1.3e-16
ENSMUSG00000023827	Agpat4	-1.29684	9.4e-08	1.07252	0.12	-1.09278	0.038	-1.39862	5.9e-11	-1.05263	0.33	1.00765	0.87	-1.14711	0.0018	-1.13997	0.0043
ENSMUSG00000031467	Agpat5	1.02669	0.47	-1.02598	0.43	1.03886	0.17	1.02101	0.58	1.05336	0.15	1.0367	0.28	1.20999	1.1e-08	1.06955	0.046
ENSMUSG00000029314	Agpat9	1.01537	0.89	1.11342	0.18	1.16231	0.055	1.3765	6.8e-05	-2.40494	3.8e-22	1.06437	0.4	-1.88818	1.7e-13	-1.85832	8.9e-14
ENSMUSG00000042410	Agps	-1.00696	0.83	1.0274	0.31	1.00905	0.7	1.00069	0.98	1.1591	4.5e-07	1.0274	0.29	1.18838	4e-12	1.05409	0.036
ENSMUSG00000041936	Agrn	-1.09962	0.0042	1.0367	0.13	-1.01748	0.43	1.05117	0.2	1.04319	0.19	1.00417	0.88	-1.05922	0.038	-1.05117	0.063
ENSMUSG00000031980	Agt	-1.63921	0.012	-1.20664	0.33	-1.44894	0.039	-1.69349	0.006	-8.34551	3.9e-206	1.07326	0.12	-8.1851	6.8e-217	-7.95576	4.5e-202
ENSMUSG00000021557	Agtpbp1	-1.01748	0.66	1.00208	0.96	-1.02456	0.49	1.02669	0.54	-1.41519	8.1e-19	-1.08373	0.032	-1.56157	1.1e-31	-1.45095	5.7e-22
ENSMUSG00000029007	Agtrap	1.02598	0.48	1.21926	9.4e-11	1.19416	3.9e-10	1.02243	0.61	-1.21504	1.5e-09	1.01819	0.51	-1.19997	1.3e-10	-1.25006	4.3e-14
ENSMUSG00000026491	Ahctf1	-1.02385	0.5	-1.03311	0.21	-1.01889	0.42	-1.01255	0.76	1.05995	0.04	-1.0519	0.021	1.06511	0.006	1.07923	0.0013
ENSMUSG00000027597	Ahcy	1.01819	0.59	-1.07699	0.0074	-1.05482	0.024	-1.13131	0.00065	-1.08073	0.014	1.00626	0.79	-1.01326	0.64	-1.04826	0.079
ENSMUSG00000027893	Ahcyl1	1.02598	0.41	-1.00696	0.78	1.02598	0.25	1.09429	0.0097	1.09962	0.00093	-1.03526	0.12	1.05848	0.015	1.09051	0.00036
ENSMUSG00000029772	Ahcyl2	-1.0519	0.18	1.06363	0.087	1.05775	0.097	1.07549	0.087	-1.19334	1.2e-05	1.05482	0.18	-1.19334	3.7e-06	-1.17446	0.00027
ENSMUSG00000037692	Ahdc1	-1.07624	0.05	1.01115	0.7	-1.03958	0.14	-1.13367	0.00063	-1.08073	0.024	1	1	-1.21419	7.7e-10	-1.11729	0.00045
ENSMUSG00000019986	Ahi1	-1.09278	0.082	1.03526	0.49	1.02385	0.65	-1.06659	0.25	-1.26839	1e-06	1.01115	0.81	-1.21926	1.3e-05	-1.16716	0.00083
ENSMUSG00000069833	Ahnak	-1.07326	0.43	1.1599	0.011	1.1599	0.0084	1.72071	6.7e-06	-1.47223	3.9e-06	1.13997	0.00047	-1.36699	1e-19	-1.57462	1.6e-75
ENSMUSG00000072812	Ahnak2	-1.23114	6.2e-08	1.1235	0.00031	-1.17609	2.8e-07	1.05995	0.25	-1.51782	1.8e-18	1.21083	1.1e-06	-1.43794	4.8e-12	-1.84421	4.5e-35
ENSMUSG00000019256	Ahr	-1.31859	5e-10	1.1065	0.016	-1.21335	1.5e-06	-1.19003	0.00039	-4.41068	3.7e-140	1.03455	0.42	-3.75549	7.3e-122	-3.83972	3.7e-117
ENSMUSG00000021575	Ahrr	1.09051	0.36	-1.05044	0.67	-1.18838	0.057	1.16473	0.091	-4.19014	1.4e-05	1.39378	0.15	-1.70645	0.062	-2.2084	0.0049
ENSMUSG00000021037	Ahsa1	1.02527	0.44	-1.0324	0.27	1.00069	0.99	1.00626	0.86	1.07624	0.018	1.0203	0.43	1.08598	0.0029	1.08222	0.012
ENSMUSG00000020288	Ahsa2	-1.04319	0.2	-1.04754	0.11	-1.01396	0.59	-1.1065	0.0069	1.03383	0.32	-1.07103	0.018	-1.02172	0.59	1.01255	0.68
ENSMUSG00000032313	AI118078	1.00208	1	-1.06807	0.86	1.01045	1	1.12039	0.61	1.10496	0.81	-1.264	0.52	1.54971	0.086	1.07998	0.82
ENSMUSG00000035875	AI182371	-1.56699	0.5	-1.47631	0.52	-1.14552	1	-1.35379	0.68	-1.33145	0.69	1.16554	0.75	-3.08015	0.064	-1.09581	0.87
ENSMUSG00000050812	AI314180	1.00696	0.83	-1.03025	0.23	-1.00069	0.99	1.02101	0.55	1.16878	1.1e-07	-1.0367	0.15	1.1274	6.3e-07	1.12896	8e-07
ENSMUSG00000062753	AI413582	1.0196	0.63	1.06807	0.081	1.10038	0.013	1.11961	0.014	-1.39474	3e-14	1.1235	0.0035	-1.21504	1.8e-06	-1.40542	2.4e-10
ENSMUSG00000074384	AI429214	-1.17283	0.28	1.0367	0.82	-1.0196	0.95	1.02314	0.87	1.46003	0.00023	1.01748	0.93	1.31494	0.0092	1.42899	0.00045
ENSMUSG00000046312	AI464131	-1.18263	0.04	1.35472	0.00011	1.30858	0.00027	-1.08598	0.29	-1.48452	7.1e-11	1.00208	1	-1.48761	5.9e-11	-1.48865	3.8e-11
ENSMUSG00000045165	AI467606	-1.06363	0.1	1.0367	0.27	-1.02385	0.45	-1.13603	0.0022	-1.46815	1.7e-21	1.0203	0.52	-1.48658	4.8e-32	-1.3765	5.9e-21
ENSMUSG00000090086	AI480526	1.19086	0.033	-1.11111	0.33	-1.07549	0.38	1.26488	0.003	1.00835	1	1.12584	0.16	1.2201	0.013	1.19997	0.019
ENSMUSG00000105987	AI506816	1.14393	0.061	-1.08073	0.24	-1.03455	0.6	1.19416	0.018	-1.32685	0.0021	1.01607	0.86	-1.17691	0.076	-1.07029	0.43
ENSMUSG00000010290	AI597479	1.01045	0.76	1.07549	0.028	1.06511	0.036	1.08523	0.043	1.03025	0.42	-1.01396	0.66	1.08147	0.026	1.10957	0.0016
ENSMUSG00000074873	AI606181	1.03025	0.85	1.13682	0.14	1.02456	0.84	1.19997	0.24	1.03886	0.7	1.03097	0.77	1.03814	0.68	-1.05044	0.68
ENSMUSG00000073490	AI607873	-1.46104	0.034	1.31677	0.068	-1.24143	0.18	-1.25266	0.16	-1.26751	0.15	1.19416	0.24	-1.58557	0.012	-1.13288	0.44
ENSMUSG00000034382	AI661453	-1.22179	0.0013	1.2033	0.0011	1.12584	0.056	-1.4651	6.1e-09	-1.00417	0.96	1.04754	0.45	-1.12662	0.076	-1.10114	0.14
ENSMUSG00000047423	AI837181	-1.03814	0.26	1.00347	0.91	-1.09354	0.00065	-1.03383	0.36	-1.12506	0.0014	-1.02811	0.38	-1.11884	0.00058	-1.11342	0.0011
ENSMUSG00000107355	AI839979	-1.45297	0.18	-1.07624	0.86	-1.13997	0.6	-1.47734	0.13	1.16231	0.81	1.17202	0.73	-1.12818	0.79	1.09885	0.81
ENSMUSG00000024970	AI846148	1.01537	0.7	1.09354	0.018	1.06363	0.084	-1.27544	3.4e-07	1.3491	8.2e-12	-1.05117	0.25	1.2492	2.3e-07	1.28967	1.1e-09
ENSMUSG00000084826	AI847159	NA	NA	NA	NA	NA	NA	2.18707	0.36	NA	NA	-1.16797	1	NA	NA	-1.20664	1
ENSMUSG00000056383	AI987944	1.02954	0.61	1.20497	0.0012	1.24143	5.4e-05	-1.00139	1	-1.03886	0.52	-1.13367	0.045	-1.04319	0.58	-1.08448	0.2
ENSMUSG00000042901	Aida	-1.02598	0.42	1.01115	0.64	-1.03598	0.13	-1.06955	0.055	-1.50525	5.9e-41	-1.01607	0.52	-1.40737	1.1e-41	-1.36131	4.5e-34
ENSMUSG00000001864	Aif1l	-1.04972	0.36	1.02172	0.69	-1.02243	0.65	-1.00347	0.97	-1.64262	5.7e-13	-1.0403	0.52	-1.53901	1.3e-10	-1.44093	1.8e-07
ENSMUSG00000036932	Aifm1	-1.00765	0.8	1.08975	0.0025	1.11188	0.00085	1.11651	0.0039	1.07699	0.02	-1.00417	0.88	1.02598	0.36	1.02101	0.51
ENSMUSG00000020085	Aifm2	1.37841	7.7e-17	1.1274	0.0014	1.46003	6.5e-28	1.41912	4.2e-16	1.34164	7.6e-15	1.07624	0.024	1.44894	1.5e-26	1.40639	1.2e-24
ENSMUSG00000019806	Aig1	1.14552	0.0023	1.24487	4.5e-08	1.30044	1.5e-12	1.25266	5.5e-06	-1.05336	0.31	1.02811	0.51	-1.02385	0.55	1.00835	0.84
ENSMUSG00000019866	Aim1	-1.20916	2.4e-08	-1.00696	0.8	-1.16797	8.8e-09	-1.11188	0.0069	-2.48975	2.4e-133	1.00975	0.74	-2.42503	1.6e-137	-2.39496	2.5e-139
ENSMUSG00000012123	Aim1l	1.29415	0.12	1.48349	0.0099	1.29056	0.095	1.02527	0.94	-2.62806	2.4e-08	1.16878	0.25	-2.00416	3.1e-05	-1.50108	0.006
ENSMUSG00000037860	Aim2	1.03598	0.45	1.08448	0.074	1.11188	0.048	-1.089	0.086	1.27544	9.7e-08	1.04536	0.37	1.32225	5.8e-10	1.47529	3.3e-19
ENSMUSG00000028029	Aimp1	1.04972	0.13	1.01045	0.7	1.02883	0.28	1.0196	0.6	1.27544	9.3e-14	1.01607	0.57	1.2492	1.5e-14	1.22603	5.6e-12
ENSMUSG00000029610	Aimp2	1.0367	0.28	-1.13839	2.1e-05	-1.15109	1.2e-07	-1.09962	0.0096	-1.02527	0.5	1.02172	0.53	1.07177	0.16	1.02954	0.45
ENSMUSG00000024847	Aip	-1.02598	0.48	-1.05629	0.06	-1.06955	0.014	-1.0324	0.4	-1.10038	0.008	1.02669	0.41	-1.07923	0.02	-1.06363	0.058
ENSMUSG00000040554	Aipl1	1.47325	0.22	1.19997	0.65	1.13446	0.82	-1.26839	0.56	-1.11111	0.5	1.16312	0.35	-1.10343	0.68	-1.28521	0.12
ENSMUSG00000078247	Airn	-1.08749	0.41	1.05702	0.69	-1.16878	0.13	1.25093	0.061	-1.51047	0.0016	1.06216	0.56	-1.70527	2.8e-05	-1.57243	3.2e-05
ENSMUSG00000022178	Ajuba	1.03958	0.26	1.08749	0.0031	1.13761	5.2e-07	1.26663	1.3e-10	1.15589	0.00015	1.02243	0.53	1.06216	0.1	1.14235	0.00022
ENSMUSG00000091931	AK010878	-1.05409	0.48	-1.01607	0.87	-1.0403	0.55	-1.11806	0.12	1.01396	0.9	1.14552	0.15	1.11961	0.28	1.11265	0.26
ENSMUSG00000026817	Ak1	-1.05263	0.21	1.10191	0.0059	-1.01819	0.63	1.0367	0.39	-2.42839	1.3e-164	-1.0324	0.18	-2.31498	8.5e-204	-1.98894	1.6e-140
ENSMUSG00000078139	AK157302	1.07624	0.45	-1.08598	0.31	1.12584	0.14	-1.08673	0.29	1.14472	0.11	1.11651	0.2	1.10803	0.24	1.21419	0.022
ENSMUSG00000028792	Ak2	1.18756	3.6e-08	1.02954	0.25	1.20497	3.2e-17	1.09657	0.0087	1.15429	8.5e-05	-1.00835	0.77	1.30858	9.4e-18	1.32134	4.2e-16
ENSMUSG00000024782	Ak3	-1.04972	0.35	1.11806	0.018	1.03311	0.49	-1.07252	0.19	1.26663	1.5e-09	-1.0324	0.42	1.28699	4.1e-12	1.2605	8.8e-11
ENSMUSG00000081957	Ak3l2-ps	-1.96292	0.13	-4.06428	0.0085	-1.77769	0.26	-1.33978	0.6	1.63694	0.42	NA	NA	1.48761	0.57	NA	NA
ENSMUSG00000028527	Ak4	1.00696	0.88	-1.00975	0.75	-1.05336	0.14	-1.09202	0.035	1.47121	2.9e-21	1.02954	0.52	1.37554	9.2e-16	1.38992	7.9e-15
ENSMUSG00000039058	Ak5	-1.25266	0.48	-1.38992	0.19	-1.24315	0.46	1.47019	0.074	-1.07103	0.65	1.38223	0.031	-1.87254	0.00068	-1.72309	0.0022
ENSMUSG00000078941	Ak6	1.03886	0.28	1.04391	0.16	1.0274	0.38	1.02954	0.45	1.02954	0.48	1.04247	0.22	1.04608	0.2	1.07549	0.15
ENSMUSG00000018428	Akap1	1.04102	0.23	-1.07326	0.026	-1.00556	0.83	-1.01748	0.63	1.38607	3.3e-17	1.00139	0.96	1.37459	3.6e-26	1.32317	4e-20
ENSMUSG00000047804	Akap10	-1.01185	0.75	1.04899	0.12	1.09429	0.0022	-1.00975	0.81	1.17691	6.4e-06	-1.00975	0.77	1.15669	2.2e-05	1.13603	0.00017
ENSMUSG00000022016	Akap11	-1.03168	0.44	1.06142	0.043	1.0519	0.041	1.03886	0.34	1.14076	2.8e-05	-1.01607	0.49	1.15109	1.4e-08	1.16797	5.5e-09
ENSMUSG00000038587	Akap12	-1.20664	0.043	1.85575	8.7e-19	1.7219	2.1e-15	1.1321	0.13	-2.06623	5.5e-12	-1.05482	0.57	-1.95884	7.4e-11	-2.5562	1e-18
ENSMUSG00000066406	Akap13	-1.15429	0.045	1.13997	0.031	1.11419	0.052	1.05848	0.57	1.16716	0.011	1.05629	0.12	1.0519	0.16	1.00905	0.79
ENSMUSG00000059708	Akap17b	-1.10114	0.41	1.46104	0.00017	1.68646	3.7e-08	-1.01045	0.96	-1.42306	0.00044	1.06069	0.54	-1.13603	0.15	-1.11419	0.28
ENSMUSG00000038729	Akap2	-1.04391	0.53	1.14155	0.098	1.04391	0.57	-1.05409	0.44	1.56699	0.0016	1.18921	0.25	1.17854	0.32	-1.06585	0.74
ENSMUSG00000021057	Akap5	-1.70173	0.18	-1.15589	0.76	-1.54221	0.2	1.01185	1	NA	NA	NA	NA	2.66106	0.19	1.98756	0.4
ENSMUSG00000061603	Akap6	-1.54328	0.12	-1.21926	0.42	-1.21588	0.41	1.17691	0.58	-2.5088	0.028	1.51782	0.13	-2.27363	0.046	-2.0223	0.065
ENSMUSG00000039166	Akap7	-1.15669	0.059	-1.19168	0.012	-1.27721	0.00036	-1.0274	0.72	-1.49278	3.9e-10	-1.08975	0.15	-1.30767	4.8e-05	-1.39765	3.9e-08
ENSMUSG00000024045	Akap8	1.03311	0.3	-1.089	0.00086	-1.03886	0.092	-1.04464	0.21	1.01185	0.71	-1.05482	0.025	-1.01115	0.66	-1.00905	0.74
ENSMUSG00000002625	Akap8l	1.03311	0.41	1.02172	0.59	1.0519	0.15	-1.13761	0.004	1.16473	1.5e-05	-1.03526	0.29	1.17772	1.5e-06	1.10726	0.0018
ENSMUSG00000040407	Akap9	-1.11034	0.13	1.02527	0.65	1.03598	0.49	1.09581	0.33	1.19748	0.00013	-1.01677	0.58	1.08147	0.018	1.08749	0.015
ENSMUSG00000023075	Akirin1	-1.00556	0.87	1.08073	0.0078	1.07848	0.0046	-1.12506	0.002	1.35285	3.7e-16	1.00556	0.89	1.35472	7.2e-12	1.32961	5.5e-16
ENSMUSG00000028291	Akirin2	-1.03742	0.27	-1.00696	0.82	-1.04608	0.097	-1.09809	0.0094	1.12194	0.00052	-1.02954	0.29	1.03958	0.21	1.05848	0.068
ENSMUSG00000039158	Akna	1.08448	0.24	-1.06659	0.32	-1.08222	0.23	-1.11342	0.12	1.27015	2.2e-06	1.0274	0.69	-1.00347	1	1.27633	6.2e-07
ENSMUSG00000049565	Aknad1	1.21841	1	1.41716	0.64	1.34257	0.64	1.38223	0.64	-1.39378	0.18	-1.08523	0.76	-1.95206	0.0083	-1.457	0.1
ENSMUSG00000101940	Akp-ps1	1.06733	1	1.17936	0.84	1.52838	0.39	1.66786	0.22	NA	NA	NA	NA	NA	NA	NA	NA
ENSMUSG00000028692	Akr1a1	-1.00278	0.93	1.02456	0.27	-1.00696	0.73	1.03311	0.35	-1.01607	0.58	-1.00069	0.97	1.00486	0.84	1.00347	0.88
ENSMUSG00000061758	Akr1b10	1.02669	0.72	1.04608	0.51	1.18017	0.0013	1.16797	0.0082	1.77031	3.2e-33	1.02314	0.63	1.69819	1.9e-31	1.50108	5.2e-20
ENSMUSG00000001642	Akr1b3	1.14949	3.1e-05	-1.01115	0.72	1.04681	0.071	1.1235	0.0023	2.31017	9e-86	1.01677	0.61	2.00277	3.3e-65	1.76908	3.9e-84
ENSMUSG00000029762	Akr1b8	1.19499	4.4e-08	1.04102	0.15	1.11034	1.9e-05	1.14472	0.00027	1.8	5.5e-57	1.05555	0.11	1.72548	6.6e-63	1.56917	9.3e-42
ENSMUSG00000021211	Akr1c12	1.00347	1	-1.00696	1	1.1479	0.29	1.10114	0.48	-1.12975	0.33	1.14235	0.25	-1.11651	0.32	-1.09962	0.44
ENSMUSG00000021213	Akr1c13	1.0196	0.73	1.03886	0.45	1.04464	0.41	1.04464	0.42	1.00069	0.99	1.03383	0.49	1.09354	0.061	1.0324	0.55
ENSMUSG00000033715	Akr1c14	-1.17283	0.78	1.09429	0.89	-1.09354	0.89	-1.01255	1	1.43993	0.34	1.41128	0.29	1.41912	0.34	-2.00139	0.083
ENSMUSG00000021214	Akr1c18	-1.01819	1	1.16312	0.85	-1.26138	0.83	-1.73147	0.37	NA	NA	NA	NA	NA	NA	NA	NA
ENSMUSG00000045410	Akr1e1	1.01326	0.87	-1.01396	0.92	1.03383	0.66	1.09581	0.19	-1.15749	0.026	1.01466	0.82	1.00905	0.86	-1.18838	0.0056
ENSMUSG00000028743	Akr7a5	-1.00696	0.83	-1.10803	0.0025	-1.05263	0.097	-1.05629	0.2	-1.00696	0.85	-1.01115	0.74	1.03455	0.32	-1.00278	0.95
ENSMUSG00000001729	Akt1	-1.00975	0.75	-1.03742	0.15	-1.02669	0.18	-1.06807	0.045	-1.02456	0.36	1.00835	0.67	-1.03168	0.16	-1.02385	0.29
ENSMUSG00000011096	Akt1s1	1.00278	0.93	-1.20581	4.6e-10	-1.18591	1.9e-11	-1.0519	0.17	1.1235	0.00015	-1.02101	0.39	1.04102	0.13	1.07699	0.0071
ENSMUSG00000004056	Akt2	-1.00486	0.89	-1.05409	0.056	-1.04102	0.1	1.00835	0.81	1.16554	2.1e-07	1.01677	0.48	1.18921	1.8e-12	1.09278	0.00046
ENSMUSG00000084347	Akt2-ps	-1.22688	0.15	-1.20664	0.19	-1.14393	0.32	-1.41912	0.014	1	1	1.05409	0.78	1.17121	0.33	-1.03598	0.89
ENSMUSG00000019699	Akt3	-1.08222	0.015	1.18181	1.1e-08	1.089	0.0013	-1.01748	0.63	-1.35849	1.8e-19	-1.01255	0.62	-1.31039	1.7e-25	-1.1487	8.3e-07
ENSMUSG00000031667	Aktip	1.05995	0.16	1.06437	0.093	1.0367	0.31	-1.01396	0.78	1.074	0.078	1.01889	0.65	1.10267	0.012	1.08824	0.027
ENSMUSG00000106793	AL589742.2	-1.21335	0.72	1.11651	0.87	1.16959	0.75	1.2605	0.54	-1.54864	0.37	-1.94531	0.19	-1.31585	0.61	-1.19582	0.76
ENSMUSG00000105100	AL596185.1	1.06659	0.52	-1.08824	0.4	-1.12506	0.22	1.13839	0.18	1.36888	0.02	1.232	0.18	1.30315	0.043	1.14631	0.35
ENSMUSG00000028393	Alad	1.03526	0.28	-1.05629	0.079	1.00069	0.97	-1.13603	0.00042	1.06437	0.058	1.04536	0.12	1.13918	8.8e-06	1.08975	0.0092
ENSMUSG00000032786	Alas1	1.0196	0.64	-1.0196	0.6	1.01466	0.71	-1.04608	0.28	1.05555	0.18	-1.04681	0.21	-1.01537	0.68	-1.01255	0.75
ENSMUSG00000022636	Alcam	1.20414	0.38	-1.11961	0.63	1.1321	0.54	1.25006	0.26	-2.22376	5.9e-06	-1.61888	0.0028	-2.61172	5.8e-08	-2.76255	1.3e-08
ENSMUSG00000007833	Aldh16a1	1.00069	0.99	-1.19665	4.2e-07	-1.21167	3.5e-08	-1.03526	0.39	-1.1591	0.00024	1.02243	0.51	-1.12117	0.0019	-1.1274	0.0066
ENSMUSG00000025007	Aldh18a1	-1.00069	1	1.10957	0.00048	1.16151	2e-08	1.10038	0.011	-1.49485	1.7e-37	-1.02172	0.41	-1.42701	2.9e-38	-1.35943	4.2e-28
ENSMUSG00000053279	Aldh1a1	-1.24315	0.62	-1.17772	0.71	1.01326	1	-1.36415	0.3	1.01326	1	-1.14155	0.75	-1.02243	1	-1.54221	0.31
ENSMUSG00000024747	Aldh1a7	-1.76174	0.072	1.02669	1	-1.59992	0.086	-1.68646	0.083	1.02385	1	2.00834	0.0092	-1.46307	0.33	-3.55784	0.0031
ENSMUSG00000030088	Aldh1l1	1.1599	0.51	1.55186	0.019	1.2544	0.27	1.64718	0.0065	-1.03097	0.89	-1.04391	0.8	1.03455	0.89	-1.19831	0.26
ENSMUSG00000020256	Aldh1l2	-1.01185	0.78	-1.02598	0.48	-1.02172	0.53	1.09885	0.027	-3.46535	2.5e-247	-1.07699	0.011	-3.49671	3.2e-285	-2.59009	9.9e-210
ENSMUSG00000029455	Aldh2	1.22859	5.9e-11	1.01045	0.68	1.21083	1.5e-19	1.26313	1.6e-12	1.70409	1.6e-79	1.01748	0.43	1.61664	6e-104	1.65979	7.3e-109
ENSMUSG00000019102	Aldh3a1	1.32501	1.9e-06	-1.232	0.0015	-1.13839	0.064	1.08975	0.17	4.27522	9.4e-247	1.03168	0.57	3.25126	1.6e-171	3.15142	2.8e-144
ENSMUSG00000010025	Aldh3a2	-1.06363	0.055	-1.01607	0.54	-1.14631	9.9e-09	-1.14393	0.00022	-1.79751	4.1e-79	-1.03455	0.17	-1.87774	2.9e-155	-1.59992	2e-76
ENSMUSG00000024885	Aldh3b1	1.01045	0.92	1.45397	0.0009	1.50004	5.9e-05	1.24229	0.05	1.47325	4.9e-11	1.11961	0.065	1.68179	6.5e-19	1.32134	9.9e-06
ENSMUSG00000028737	Aldh4a1	-1.02811	0.72	-1.05702	0.42	1.089	0.18	1.11961	0.092	2.1038	1.6e-31	1.04826	0.54	2.09798	2.3e-32	1.66786	2.5e-15
ENSMUSG00000035936	Aldh5a1	-1.00835	0.96	1.18017	0.11	1.40542	0.00086	1.07029	0.58	-1.01115	0.95	1.23971	0.0046	1.22774	0.0049	1.04826	0.53
ENSMUSG00000021238	Aldh6a1	-1.05555	0.61	1.00417	1	-1.02172	0.84	1.08373	0.39	-1.04464	0.43	1.02243	0.66	1.06807	0.18	1.01607	0.76
ENSMUSG00000053644	Aldh7a1	-1.02172	0.64	-1.02314	0.6	-1.0196	0.66	1.0403	0.42	-1.09962	0.04	1.06881	0.1	1.00208	0.94	-1.09885	0.081
ENSMUSG00000037542	Aldh8a1	1.06807	1	1.35285	0.57	-2.26577	0.22	-1.60103	0.5	NA	NA	NA	NA	NA	NA	NA	NA
ENSMUSG00000026687	Aldh9a1	-1.00139	0.97	1	1	1.02669	0.29	-1.00347	0.93	-1.28076	1.6e-14	1.01748	0.52	-1.1487	2.6e-06	-1.22095	1.2e-09
ENSMUSG00000030695	Aldoa	1.00208	0.93	1.03598	0.15	1.02101	0.3	1.08975	0.011	1.03168	0.25	1.12117	9.8e-09	1.01819	0.42	-1.15669	1.5e-08
ENSMUSG00000059343	Aldoart1	1.22349	0.48	1.00069	1	-1.52203	0.22	1.10803	0.8	2.2642	0.048	1.87254	0.13	1.50629	0.34	-1.01115	1
ENSMUSG00000017390	Aldoc	1.05848	0.5	1.34537	5e-05	1.4103	1.3e-06	1.73869	4e-13	-1.29954	6e-11	-1.00556	0.88	-1.2466	5.9e-08	-1.32317	4.5e-12
ENSMUSG00000039427	Alg1	-1.03383	0.36	-1.01045	0.77	1.03886	0.23	1.07252	0.082	1.19003	0.00014	-1.0403	0.4	1.25614	2.6e-07	1.20916	0.00015
ENSMUSG00000075470	Alg10b	-1.05117	0.14	-1.05044	0.082	-1.00626	0.79	-1.00905	0.8	-1.31221	7.2e-16	-1.03168	0.27	-1.21167	9.9e-11	-1.25266	5.2e-13
ENSMUSG00000063362	Alg11	-1.01466	0.75	1.00417	0.9	-1.00139	1	-1.06069	0.24	1.08298	0.047	-1.04391	0.24	1.1321	0.00092	1.12039	0.0032
ENSMUSG00000035845	Alg12	-1.04464	0.4	1.05263	0.28	-1.04391	0.36	1.03168	0.6	-1.18099	0.005	1.09581	0.089	-1.13288	0.03	-1.07773	0.22
ENSMUSG00000041718	Alg13	-1.04536	0.25	1.07103	0.06	1.04972	0.18	1.00905	0.86	-1.20164	0.00013	1.02883	0.53	-1.13446	0.0069	-1.06733	0.16
ENSMUSG00000039887	Alg14	1.01677	0.77	1.08749	0.078	1.05482	0.29	1.10343	0.049	-1.16312	0.0045	1.02883	0.58	-1.09885	0.078	-1.21672	0.00017
ENSMUSG00000039740	Alg2	1.01819	0.62	1.09733	0.0028	1.10343	0.0011	-1.00208	0.95	-1.18017	1e-06	-1.01748	0.56	-1.11111	0.00045	-1.09126	0.0047
ENSMUSG00000033809	Alg3	-1.37554	0.76	NA	NA	-1.54864	0.76	-1.50629	0.76	NA	NA	NA	NA	NA	NA	NA	NA
ENSMUSG00000036632	Alg5	1.0367	0.37	1.01677	0.67	-1.02811	0.41	1.03958	0.42	-1.15669	0.00018	-1.00208	0.96	-1.04826	0.22	-1.08373	0.028
ENSMUSG00000073792	Alg6	-1.0324	0.47	1.05482	0.17	-1.00486	0.95	1.02527	0.57	-1.91454	1.1e-47	-1.10957	0.0078	-1.60659	1.3e-27	-1.50004	8.9e-21
ENSMUSG00000035704	Alg8	-1.05482	0.16	-1.02385	0.52	-1.14155	7.4e-05	1.03383	0.42	-1.31768	5.1e-10	-1.01607	0.77	-1.18591	2.1e-05	-1.2008	1.1e-05
ENSMUSG00000032059	Alg9	-1.05409	0.23	1.01326	0.71	-1.05922	0.13	-1.07475	0.11	-1.15829	0.00063	1.00417	0.95	-1.09126	0.027	-1.05922	0.15
ENSMUSG00000055471	Alk	-1.07549	1	1.28432	0.6	1.43993	0.39	1.35566	0.54	1.14076	1	1.26488	0.8	1.2008	1	-1.43495	0.76
ENSMUSG00000079036	Alkbh1	1	0.99	-1.05482	0.21	-1.03168	0.46	1.03814	0.4	-1.01115	0.83	-1.15029	0.0028	1.00835	0.82	1.1274	0.0077
ENSMUSG00000044339	Alkbh2	1.10496	0.049	1.01889	0.71	1.02811	0.53	-1.07252	0.22	1.09429	0.098	-1.04536	0.38	1.07848	0.16	1.10496	0.049
ENSMUSG00000040174	Alkbh3	1.01748	0.7	1.05044	0.22	1.09657	0.013	1.15669	0.0013	-1.00975	0.81	-1.04899	0.26	-1.02314	0.64	-1.06807	0.11
ENSMUSG00000039754	Alkbh4	1.05995	0.38	1.10803	0.075	-1.00347	0.96	-1.06585	0.31	1.10496	0.22	-1.01537	0.9	1.14393	0.095	1.17202	0.069
ENSMUSG00000042650	Alkbh5	-1.00417	0.89	-1.00696	0.77	-1.00139	0.94	1.00417	0.91	1.06363	0.038	1.04102	0.091	1.03383	0.19	-1.01748	0.47
ENSMUSG00000042831	Alkbh6	-1.06142	0.3	-1.03526	0.5	1.00486	0.99	-1.03168	0.57	-1.18838	0.0014	-1.09051	0.1	-1.15189	0.013	-1.12272	0.029
ENSMUSG00000002661	Alkbh7	-1.04754	0.46	-1.11034	0.12	-1.12818	0.039	1.02314	0.74	-1.3463	2.7e-07	-1.02527	0.65	-1.36509	5.8e-08	-1.38319	2.2e-06
ENSMUSG00000025899	Alkbh8	-1.00696	0.89	1.00905	0.79	1.00696	0.82	-1.06659	0.14	-1.01115	0.84	-1.03383	0.42	-1.00626	0.85	1.00347	0.94
ENSMUSG00000063810	Alms1	-1.11574	0.074	1.03814	0.45	1.05336	0.26	-1.00139	0.99	-1.23114	7.1e-07	1.02954	0.36	-1.21588	7.6e-09	-1.23542	1.1e-09
ENSMUSG00000090098	Alms1-ps2	NA	NA	-1.19003	1	-1.25614	1	-1.04536	1	4.40762	1.3e-05	-1.12662	0.82	3.61	0.00052	1.52626	0.44
ENSMUSG00000060063	Alox5ap	-1.60103	0.56	2.49666	0.056	1.33145	0.65	1.51887	0.55	-2.96288	0.029	1.08448	1	-2.43344	0.039	-4.19305	0.0093
ENSMUSG00000020892	Aloxe3	-1.00975	1	-1.00278	1	1.78386	0.022	1.33978	0.35	3.01676	0.041	1.94396	0.25	1.33237	1	2.01531	0.21
ENSMUSG00000079440	Alpi	NA	NA	NA	NA	NA	NA	3.58507	0.12	NA	NA	NA	NA	NA	NA	NA	NA
ENSMUSG00000028028	Alpk1	-1.18674	0.0047	1.20164	0.00046	1.09581	0.07	-1.11034	0.091	1.02598	0.56	-1.04102	0.31	-1.00208	1	1.10496	0.024
ENSMUSG00000028766	Alpl	-1.01185	1	-1.232	0.49	-2.02511	0.033	-1.53688	0.2	1.36604	0.074	-1.11419	0.54	-1.51257	0.022	1.41618	0.023
ENSMUSG00000026024	Als2	-1.06511	0.075	1.10191	0.00055	1.04972	0.056	1.08598	0.033	-1.18509	6.7e-06	1.00347	0.9	-1.22944	3.5e-12	-1.20247	9.5e-10
ENSMUSG00000044037	Als2cl	1.00556	0.87	-1.06881	0.03	-1.02456	0.36	1.18017	6.5e-06	-1.11806	8.8e-05	-1.01748	0.43	-1.12896	5.2e-07	1.08147	0.0013
ENSMUSG00000047528	Als2cr12	1.2781	0.83	1.18921	0.84	1.22349	0.69	1.64148	0.28	NA	NA	NA	NA	NA	NA	NA	NA
ENSMUSG00000025134	Alyref	1.00765	0.81	-1.09581	0.00015	-1.09809	1.4e-05	-1.0519	0.14	-1.11651	0.00037	1.0403	0.12	-1.1235	1.2e-05	-1.12818	5e-05
ENSMUSG00000060244	Alyref2	1.30767	0.0081	1.10726	0.3	1.21757	0.039	1.39668	0.0004	1.11497	0.32	-1.24487	0.07	1.06881	0.57	1.01677	0.93
ENSMUSG00000022244	Amacr	-1.03097	0.73	-1.05995	0.47	-1.04826	0.57	-1.02527	0.81	-1.29774	0.0012	1.11265	0.19	-1.05336	0.48	-1.16878	0.04
ENSMUSG00000040506	Ambra1	1.05336	0.14	1.05775	0.074	1.08147	0.011	1.06363	0.13	1.30315	2.7e-12	1.03814	0.27	1.28521	1.9e-13	1.19831	4.1e-07
ENSMUSG00000060096	Amd-ps3	-1.05263	1	1.19997	0.51	1.26927	0.33	-1.12117	0.72	1.44293	0.22	-1.35566	0.43	1.78509	0.05	1.71832	0.065
ENSMUSG00000019836	Amd-ps4	-1.01677	0.83	1	1	-1.03311	0.63	1.08673	0.31	1.73869	3.6e-09	-1.28254	0.018	1.66786	9.2e-09	1.47631	1.5e-05
ENSMUSG00000075232	Amd1	1.01466	0.67	1.01819	0.56	-1.0367	0.13	-1.0324	0.39	1.8609	3.4e-89	-1.04754	0.08	1.82893	6.5e-113	1.66902	4e-80
ENSMUSG00000063953	Amd2	1.01396	0.86	1.02101	0.76	-1.16878	0.03	-1.04319	0.59	2.8699	6.4e-31	1.32225	0.0091	2.62806	2.2e-25	2.4777	2.1e-18
ENSMUSG00000015890	Amdhd1	-1.33237	0.65	1.42011	0.38	1.39862	0.33	1.09429	0.77	1.38607	0.26	1.5977	0.062	1.52732	0.13	1.26576	0.37
ENSMUSG00000050332	Amer1	-1.1088	0.07	1.10114	0.095	1.03886	0.48	-1.25963	0.00011	-1.44794	5.9e-12	-1.03097	0.58	-1.35191	2.5e-08	-1.25701	2e-05
ENSMUSG00000031751	Amfr	-1.00975	0.77	-1.03598	0.15	-1.04899	0.041	-1.05117	0.16	-1.07475	0.012	-1.0274	0.22	-1.07998	0.001	-1.03958	0.13
ENSMUSG00000035262	Amh	1.92252	0.0056	1.23371	0.48	1.2605	0.41	1.13524	0.71	1.55186	0.29	1.60214	0.25	1.09885	1	1.54542	0.34
ENSMUSG00000023047	Amhr2	1.42011	0.6	1.33607	0.8	1.25876	0.8	-1.0203	1	1.30315	0.72	1.10496	1	-5.31106	0.05	-1.83655	0.49
ENSMUSG00000050947	Amigo1	-1.07252	0.26	-1.09429	0.12	-1.11265	0.09	-1.69466	4.2e-14	-1.07029	0.29	-1.14631	0.03	-1.02954	0.64	-1.09809	0.14
ENSMUSG00000048218	Amigo2	1.11342	0.0012	-1.04972	0.055	1.07848	0.00084	1.25527	2.8e-10	1.04972	0.096	-1.00556	0.81	1.04391	0.068	1.04536	0.066
ENSMUSG00000032593	Amigo3	-1.02456	0.9	1.42109	0.012	1.19086	0.23	-1.35285	0.054	-1.21841	0.17	-1.01819	0.92	-1.24574	0.11	-1.03598	0.84
ENSMUSG00000042225	Ammecr1	-1.0203	0.57	-1.06511	0.1	-1.06585	0.035	1.04174	0.36	-1.07326	0.074	-1.05336	0.16	-1.05995	0.14	1.00417	0.91
ENSMUSG00000041915	Ammecr1l	-1.00765	0.82	1.04972	0.11	1.04319	0.14	-1.1088	0.0073	1.09505	0.0075	-1.0403	0.21	1.04319	0.18	1.12975	0.0006
ENSMUSG00000021278	Amn	1.18509	1	1.43694	0.54	2.27837	0.046	1.07326	1	3.04196	0.19	NA	NA	2.81474	0.19	NA	NA
ENSMUSG00000068250	Amn1	-1.02385	0.69	1.00347	0.96	-1.00069	0.98	1.05995	0.35	-1.31585	6.6e-06	-1.08448	0.14	-1.18838	0.002	-1.15509	0.009
ENSMUSG00000041688	Amot	-1.18674	0.00022	1.05263	0.25	-1.01185	0.71	-1.15349	0.012	-1.32961	3e-14	-1.04102	0.2	-1.39571	1.1e-20	-1.27544	1.1e-12
ENSMUSG00000013076	Amotl1	-1.03814	0.24	1.03742	0.13	1.02385	0.28	1.07252	0.062	-1.28877	2.9e-17	-1.00347	0.89	-1.33793	1.7e-31	-1.32593	2.6e-27
ENSMUSG00000032531	Amotl2	-1.05482	0.13	1.0196	0.47	1.05848	0.02	1.03455	0.36	-1.38319	3e-20	1.20581	1.5e-09	-1.36794	2e-16	-1.32869	4.8e-12
ENSMUSG00000070385	Ampd1	1.20664	1	1.11884	1	1.45397	0.67	1.22859	0.81	-2.61716	0.2	-1.14949	0.83	-1.08373	1	-1.09202	1
ENSMUSG00000027889	Ampd2	-1.00835	0.79	-1.05336	0.049	-1.06585	0.021	-1.00417	0.92	-1.00417	0.93	-1.02243	0.46	-1.0629	0.088	1.03742	0.24
ENSMUSG00000005686	Ampd3	1.10726	0.0032	1.11342	0.00018	1.15429	4.6e-08	1.3566	3.4e-16	2.61353	1.2e-191	1.10267	0.0012	2.3933	5.9e-153	1.76541	1.2e-70
ENSMUSG00000032607	Amt	1.40347	0.043	1.50838	0.0092	1.65061	0.0015	1.15109	0.43	-1.44794	0.024	1.00347	1	-1.27987	0.12	-1.2605	0.12
ENSMUSG00000074264	Amy1	NA	NA	NA	NA	NA	NA	6.33349	0.0015	-1.60214	0.44	-1.12428	1	-3.3311	0.076	1.36037	0.69
ENSMUSG00000050022	Amz1	1.13839	0.5	-1.01185	1	-1.05629	0.76	1.42208	0.027	-1.48968	0.0026	1.01045	1	-1.84933	8.4e-06	-1.31951	0.039
ENSMUSG00000020610	Amz2	-1.04247	0.24	-1.12662	0.00078	-1.13131	7.9e-05	-1.15829	0.00028	1.00347	0.93	1.00696	0.84	1.09429	0.0069	1.09051	0.013
ENSMUSG00000014355	Anapc1	-1.03526	0.31	-1.0203	0.42	1.00208	0.94	1.04899	0.21	1.02598	0.41	-1.03025	0.16	1.01185	0.61	-1.00347	0.88
ENSMUSG00000036977	Anapc10	-1.01889	0.75	1.04681	0.34	1.0403	0.44	-1.00975	0.89	1.04319	0.47	-1.01677	0.78	1.13288	0.024	1.16393	0.0052
ENSMUSG00000025135	Anapc11	1.02101	0.53	1.00208	0.97	-1.01185	0.64	-1.00069	0.98	-1.32225	5.8e-19	1.05263	0.15	-1.19416	4.7e-10	-1.18263	9.9e-09
ENSMUSG00000035048	Anapc13	-1.01045	0.84	-1.02101	0.66	-1.07029	0.17	1.0403	0.48	-1.08222	0.09	-1.03958	0.43	-1.10114	0.033	-1.15029	0.0048
ENSMUSG00000030649	Anapc15	-1.02527	0.55	-1.16312	0.00018	-1.21335	1.2e-05	1.06881	0.14	-1.29504	1.3e-05	1.01819	0.73	-1.33607	1.1e-07	-1.2033	0.00036
ENSMUSG00000020107	Anapc16	1.06659	0.074	-1.04972	0.15	-1.0403	0.21	1.01748	0.66	1.41814	8.7e-20	1.00696	0.83	1.38992	3.8e-24	1.43396	8.1e-27
ENSMUSG00000026965	Anapc2	-1.03097	0.35	1.06216	0.025	1.03455	0.16	1.04391	0.24	-1.06585	0.039	1.00556	0.81	-1.05848	0.028	-1.06437	0.014
ENSMUSG00000029176	Anapc4	-1.02243	0.48	-1.074	0.0034	-1.08749	0.00013	-1.11265	0.0019	-1.00835	0.78	-1.01889	0.43	-1.00975	0.7	1.00556	0.86
ENSMUSG00000029472	Anapc5	-1.00069	0.99	-1.06216	0.0079	-1.05995	0.003	-1.03455	0.31	-1.24315	3.8e-14	-1.02101	0.35	-1.17202	4.9e-11	-1.17691	1.5e-12
ENSMUSG00000029466	Anapc7	-1.02954	0.4	-1.08222	0.009	-1.03097	0.26	-1.06216	0.11	1.09278	0.0087	-1.03742	0.21	1.05336	0.11	1.03025	0.35
ENSMUSG00000072115	Ang	-1.53368	0.46	1.48968	0.43	1.68763	0.25	-1.45095	0.63	1.33422	0.58	-1.18099	0.85	-1.03455	1	-1.7593	0.28
ENSMUSG00000047894	Ang2	-1.08373	0.19	-1.01255	0.81	-1.21335	0.0017	1.07029	0.31	-1.47223	0.09	1.35191	0.08	-2.7283	0.00011	-1.60882	0.028
ENSMUSG00000021257	Angel1	-1.01185	0.89	1.07252	0.35	1.17446	0.018	-1.01748	0.78	1.2033	0.037	1.10343	0.25	1.45902	4.1e-06	1.13918	0.13
ENSMUSG00000026634	Angel2	-1.01889	0.56	-1.10038	0.0012	-1.07326	0.0048	1.01889	0.6	-1.04174	0.2	-1.07624	0.019	-1.05263	0.068	1.03886	0.19
ENSMUSG00000022309	Angpt1	1.07699	0.33	-1.35097	0.00072	-1.39668	7.2e-05	-1.23285	0.062	2.15995	5.1e-116	-1.01537	0.62	1.97383	1.4e-105	1.9066	5.4e-104
ENSMUSG00000031465	Angpt2	-1.10038	0.046	1.06733	0.17	-1.13839	0.0028	1.15189	0.003	1.32409	1.1e-09	1.13918	0.0013	1.29056	1.1e-07	1.37364	1.6e-11
ENSMUSG00000004105	Angptl2	1.01396	0.64	-1.04681	0.07	-1.07773	0.00025	-1.09885	0.0054	-2.03214	4e-125	1.07773	0.0016	-2.01531	4.7e-163	-1.78881	5.7e-118
ENSMUSG00000002289	Angptl4	-1.14235	0.72	-1.19086	0.58	-1.48247	0.14	-1.14631	0.64	1.91189	0.36	1.81001	0.34	2.36035	0.12	1.09202	1
ENSMUSG00000038742	Angptl6	-1.14711	0.47	-1.31768	0.12	-1.56266	0.0091	-1.03526	0.94	-1.23971	0.2	1.18263	0.29	-1.39765	0.07	-1.42011	0.046
ENSMUSG00000022265	Ank	-1.02243	0.47	-1.03168	0.17	-1.05848	0.0041	-1.03742	0.28	-1.28343	2.8e-20	-1.01889	0.4	-1.35379	3.9e-42	-1.13761	1.6e-05
ENSMUSG00000031543	Ank1	NA	NA	5.75573	0.02	NA	NA	3.5186	0.13	1.22688	0.43	-1.08598	0.82	-1.58667	0.13	-1.04391	1
ENSMUSG00000032826	Ank2	1.01537	1	1.00905	1	-2.13465	0.031	1.18591	0.5	3.36825	0.04	3.18656	0.096	1.94801	0.56	1.55941	0.76
ENSMUSG00000069601	Ank3	-1.05117	0.24	1.21419	2.3e-06	1.12584	0.0026	1.15589	0.0075	-1.45297	1.2e-12	1.03311	0.65	-1.43794	1.8e-12	-1.68646	8.7e-24
ENSMUSG00000074771	Ankef1	-1.50943	0.07	-1.10038	0.63	1.04826	0.93	-1.10803	0.64	-1.38032	0.025	-1.05263	0.73	-1.78262	6.5e-05	-1.35754	0.024
ENSMUSG00000020790	Ankfy1	-1.03455	0.35	1.04826	0.11	1.04102	0.13	1.13603	0.0015	1.04174	0.21	-1.01396	0.67	1.02101	0.45	1.01396	0.63
ENSMUSG00000024483	Ankhd1	-1.06659	0.15	1.02883	0.37	1.05263	0.085	1.0324	0.48	1.10496	0.0059	-1.02314	0.41	1.0196	0.49	-1.01185	0.7
ENSMUSG00000040351	Ankib1	1.01466	0.65	1.00905	0.74	1.0519	0.034	-1.00347	0.92	1.16797	1.6e-06	-1.00626	0.82	1.20832	4.2e-11	1.16473	1.8e-07
ENSMUSG00000046295	Ankle1	-1.02669	0.54	-1.25006	3.3e-08	-1.18674	1.7e-05	-1.08147	0.087	-1.88296	2.5e-32	1.00417	0.93	-1.57899	2.9e-19	-1.52309	3.5e-15
ENSMUSG00000029501	Ankle2	1.01255	0.72	-1.0367	0.2	-1.03455	0.2	-1.09962	0.0097	1.11111	0.00086	-1.02598	0.37	1.11961	0.00011	1.11574	7.8e-05
ENSMUSG00000034212	Ankmy1	-1.36794	1	-1.18345	1	1.10573	1	1.13918	1	-1.04464	1	1.40932	0.51	1.27633	0.62	-1.03097	1
ENSMUSG00000036188	Ankmy2	-1.01115	0.86	1.074	0.16	1.06216	0.2	-1.08975	0.12	-1.22603	1.1e-05	-1.00208	0.98	-1.27899	4.9e-08	-1.21672	1.4e-05
ENSMUSG00000021661	Ankra2	1.00278	0.96	-1.00417	0.97	-1.01045	0.84	-1.01466	0.8	1.00208	0.98	-1.00835	0.89	1.12117	0.019	1.08673	0.11
ENSMUSG00000024803	Ankrd1	-1.05848	0.14	1.21672	1.5e-12	1.13918	2.5e-07	1.42405	2.9e-21	-2.00694	3.8e-64	1.24574	3.4e-08	-1.84421	1.5e-50	-1.91057	7.4e-55
ENSMUSG00000031508	Ankrd10	-1.0367	0.32	-1.08523	0.0051	-1.1088	0.00011	-1.1321	0.00091	1.16554	4.7e-05	1.01115	0.75	1.09733	0.011	1.07475	0.041
ENSMUSG00000035569	Ankrd11	-1.04536	0.28	1.01185	0.74	1.04464	0.17	-1.01396	0.82	1.00417	0.88	1.02243	0.41	-1.09809	0.00011	-1.05775	0.026
ENSMUSG00000034647	Ankrd12	-1.07326	0.053	1.01607	0.66	1.00905	0.8	-1.12194	0.016	1.45801	6.6e-23	1.02456	0.53	1.42405	4.3e-18	1.28699	2.6e-10
ENSMUSG00000041870	Ankrd13a	1.00417	0.9	-1.05117	0.049	-1.00417	0.88	1.11111	0.0027	1.11111	0.00088	-1.01326	0.65	1.09429	0.0024	1.01748	0.54
ENSMUSG00000037907	Ankrd13b	1.05702	0.083	-1.04174	0.16	-1.00069	0.97	1.00626	0.87	1.2861	1.9e-11	-1.01819	0.52	1.19748	2.3e-10	1.30586	4.4e-20
ENSMUSG00000039988	Ankrd13c	-1.0403	0.21	1.01255	0.64	1.04391	0.079	1.08373	0.022	1.08975	0.0056	1.0203	0.46	1.12662	5.6e-06	1.10267	0.00019
ENSMUSG00000005986	Ankrd13d	-1.06216	0.51	1.25614	0.0021	-1.03886	0.65	-1.00696	1	-1.55401	4.7e-08	-1.1235	0.11	-1.47223	6.6e-07	-1.28877	0.00061
ENSMUSG00000047909	Ankrd16	-1.01045	0.86	-1.10726	0.07	-1.06955	0.16	-1.08749	0.081	1.1235	0.022	-1.01748	0.75	1.18509	0.00068	1.15669	0.0036
ENSMUSG00000055204	Ankrd17	-1.02172	0.55	1.02811	0.31	1.0519	0.04	1.04899	0.27	1.19168	9e-09	-1.0324	0.14	1.10803	1.3e-05	1.07773	0.0015
ENSMUSG00000025172	Ankrd2	-1.05775	1	1.12506	1	-1.04972	1	1.44894	0.52	NA	NA	2.72074	0.2	NA	NA	3.05887	0.091
ENSMUSG00000067653	Ankrd23	1.1065	0.12	1.13682	0.03	1.11497	0.088	1.04972	0.44	1.07773	0.27	1.08448	0.3	1.22859	0.0027	1.24747	0.00049
ENSMUSG00000054708	Ankrd24	1.15829	0.09	1.19003	0.042	1.2492	0.0069	1.36888	0.00018	1.03097	0.66	1.00347	0.96	1.10957	0.16	1.12896	0.084
ENSMUSG00000007827	Ankrd26	1.03097	0.42	-1.00626	0.84	1.07848	0.009	-1.02598	0.56	-1.42998	7.4e-20	-1.01466	0.68	-1.44493	3.6e-23	-1.33607	2.5e-14
ENSMUSG00000034867	Ankrd27	1.06437	0.061	1.04391	0.13	1.09278	0.00068	-1.15109	0.00029	-1.15509	9.5e-06	-1.05482	0.047	-1.1274	3.3e-05	-1.05629	0.06
ENSMUSG00000014496	Ankrd28	-1.1088	0.0012	1.01115	0.7	-1.08298	0.0007	-1.06733	0.087	1.03958	0.22	1.01466	0.58	1.04536	0.099	-1.01396	0.63
ENSMUSG00000057766	Ankrd29	-1.15269	0.43	-1.03958	0.94	-1.1479	0.44	-1.04681	0.84	-1.81127	0.003	1.38703	0.029	-1.7593	0.0026	-1.81504	0.0011
ENSMUSG00000049097	Ankrd34a	-1.18509	0.7	-2.71509	0.07	-3.54062	0.034	-1.29954	0.71	-1.95613	0.2	1.57352	0.23	-1.06585	1	-5.85228	0.003
ENSMUSG00000038354	Ankrd35	1.46003	0.45	1.02954	1	1.62902	0.28	1.5042	0.37	-5.67256	0.0051	-1.24143	0.61	-6.13048	0.0009	-3.04407	0.02
ENSMUSG00000050914	Ankrd37	1.03455	0.73	-1.23371	0.11	-1.09809	0.5	1.21167	0.1	1.45397	0.026	1.21335	0.3	1.28254	0.15	-1.27721	0.22
ENSMUSG00000079610	Ankrd39	-1.30134	0.51	-1.48865	0.32	-1.00835	1	-1.26488	0.63	NA	NA	2.27206	0.29	2.87388	0.2	4.76013	0.0054
ENSMUSG00000020864	Ankrd40	1.03526	0.28	1.04319	0.099	1.089	0.00057	-1.0196	0.59	1.08222	0.014	-1.02314	0.38	1.06733	0.018	1.06069	0.037
ENSMUSG00000041343	Ankrd42	-1.07848	0.27	1.1321	0.053	1.03455	0.6	1.13367	0.051	-1.21335	0.0051	1.06216	0.34	-1.34817	9.4e-06	-1.23285	0.0015
ENSMUSG00000052331	Ankrd44	-1.27633	0.00052	-1.11961	0.095	-1.27279	0.00026	-1.45095	4.4e-07	-3.11018	2.8e-60	-1.00069	1	-2.93223	7.6e-60	-2.9019	7e-61
ENSMUSG00000048307	Ankrd46	1.02172	0.53	1.04391	0.16	1.11111	0.00034	1.0629	0.12	-1.10343	0.0025	-1.01466	0.59	-1.03598	0.25	-1.02669	0.37
ENSMUSG00000031931	Ankrd49	1.04391	0.29	-1.05044	0.22	1.01045	0.75	1.15669	0.0013	-1.14949	0.0079	1.00417	0.95	1.00278	1	1.03958	0.44
ENSMUSG00000044864	Ankrd50	-1.00486	0.87	1.05702	0.041	1.06659	0.011	1.05702	0.19	1.40444	1.1e-25	-1.00347	0.9	1.32685	7.5e-29	1.44995	3.1e-47
ENSMUSG00000014498	Ankrd52	1.00417	0.92	-1.01889	0.5	1.03168	0.26	1.01677	0.72	1.01185	0.77	1.01607	0.63	-1.03598	0.36	-1.0196	0.57
ENSMUSG00000033055	Ankrd54	-1.00069	0.98	-1.06216	0.055	-1.04102	0.13	-1.10343	0.0082	1.02243	0.6	-1.00905	0.76	1.01889	0.59	-1.00486	0.88
ENSMUSG00000049985	Ankrd55	1.04826	0.69	1.18509	0.14	-1.00696	0.96	1.36415	0.001	1.57352	0.00035	-1.00139	1	1.65979	6.2e-05	1.23885	0.12
ENSMUSG00000029607	Ankrd61	1.16554	0.46	1.30586	0.18	-1.00556	1	1.23456	0.29	1.11729	0.66	-1.1088	0.74	1.23114	0.53	1.20164	0.47
ENSMUSG00000096140	Ankrd66	1.91057	0.11	1.49071	0.43	1.50316	0.34	2.30378	0.039	-1.78881	0.47	1.25353	0.7	-2.31338	0.19	-2.13465	0.22
ENSMUSG00000037904	Ankrd9	1.00835	0.87	-1.06069	0.28	1.11497	0.026	1.03958	0.52	1.01115	0.93	1.07549	0.24	-1.13761	0.086	-1.14552	0.032
ENSMUSG00000024219	Anks1	-1.02172	0.55	-1.00139	0.96	1.02172	0.46	-1.05482	0.17	1.12975	0.00089	-1.00069	0.99	1.07848	0.019	1.13524	7.4e-05
ENSMUSG00000058589	Anks1b	-1.1321	0.67	-1.59992	0.069	-1.6888	0.052	1.01819	1	-76.5855	1.4e-05	1.16231	0.77	-17.7531	6.9e-06	-3.99446	0.0023
ENSMUSG00000022515	Anks3	1.01466	0.76	1.05409	0.21	-1.00347	0.96	-1.03598	0.47	1.39765	1.8e-11	-1.0324	0.52	1.27633	1.3e-07	1.28967	5e-08
ENSMUSG00000026199	Ankzf1	1.04536	0.32	1.04754	0.28	1.14076	0.0013	1.06142	0.22	1.23456	3.1e-07	1.01326	0.74	1.25093	1.5e-08	1.2492	4.3e-08
ENSMUSG00000036777	Anln	-1.12662	3.2e-05	-1.03886	0.11	-1.15509	1.4e-13	-1.13367	0.00014	-2.72074	6e-252	-1.00069	0.99	-2.44867	4e-268	-2.56863	4.3e-207
ENSMUSG00000031075	Ano1	-1.09657	0.0035	1.14393	3.1e-07	-1.00278	0.93	-1.02172	0.55	-1.4651	1.4e-39	-1.01677	0.47	-1.56917	3.5e-78	-1.21167	7.8e-12
ENSMUSG00000037949	Ano10	-1.06733	0.059	1.00208	0.98	-1.03526	0.25	-1.12584	0.0025	1.10496	0.0064	-1.02243	0.51	1.13288	0.00011	1.12117	0.00047
ENSMUSG00000035189	Ano4	1.25527	1	NA	NA	1.47529	0.8	1.1479	1	-2.09943	0.15	-1.03598	1	-2.03355	0.11	-2.01391	0.17
ENSMUSG00000064210	Ano6	1.00139	0.97	-1.03383	0.17	-1.04536	0.041	-1.03311	0.39	1.33053	4.2e-23	1.02527	0.23	1.20581	7e-17	1.11419	3.3e-06
ENSMUSG00000034863	Ano8	1.11188	0.00087	1.07326	0.0047	1.19997	2.5e-16	1.23713	2.9e-09	-1.26751	5.3e-15	1.08598	0.0007	-1.18674	8.2e-11	-1.11729	7.8e-05
ENSMUSG00000054662	Ano9	-2.02371	0.11	1.75564	0.054	2.26106	0.0019	1.2201	0.47	-2.19466	0.022	1.09505	0.83	-1.28165	0.39	1.08147	0.83
ENSMUSG00000032249	Anp32a	-1.08523	0.024	1.21167	7.9e-09	1.23285	3.6e-16	1.09202	0.027	1.15269	4.8e-05	1.02172	0.47	1.24057	2.8e-13	1.30949	2e-18
ENSMUSG00000028333	Anp32b	1.00626	0.82	-1.16231	1.7e-11	-1.12975	6.7e-10	-1.06216	0.068	-1.11884	0.00018	1.00835	0.72	-1.089	0.00057	-1.06881	0.029
ENSMUSG00000081792	Anp32b-ps1	1.35379	0.086	-1.1591	0.5	-1.40542	0.082	-1.39185	0.098	1.30224	0.28	1.50316	0.08	1.01607	1	1.28165	0.31
ENSMUSG00000015749	Anp32e	-1.03886	0.24	-1.03742	0.12	-1.05922	0.0079	-1.01748	0.6	-1.51467	1.7e-51	-1.00486	0.81	-1.40737	1e-46	-1.34723	3.4e-23
ENSMUSG00000033420	Antxr1	1.13918	8.6e-05	1.04174	0.16	1.13682	9.2e-07	-1.01607	0.68	1.42998	3.4e-24	-1.01255	0.64	1.26839	1.9e-15	1.23799	3.6e-14
ENSMUSG00000029338	Antxr2	1.19168	1.5e-07	-1.074	0.0055	1.09885	1.5e-05	1.21251	1.6e-08	1.50212	7.4e-37	-1.02314	0.42	1.49278	5.5e-46	1.51467	1.4e-47
ENSMUSG00000024659	Anxa1	-1.02385	0.43	1.00765	0.73	-1.08824	2e-05	-1.04972	0.16	-1.32317	3.6e-17	1.01537	0.61	-1.3113	1.1e-20	-1.40737	2.1e-23
ENSMUSG00000021866	Anxa11	1.0196	0.55	1.04174	0.11	1.05629	0.021	1.07475	0.042	1.03598	0.27	1.03814	0.13	-1.02243	0.42	-1.02314	0.41
ENSMUSG00000098609	Anxa11os	1.44794	0.017	1.35004	0.065	1.22349	0.19	1.58777	0.0016	1.3632	0.08	1.19086	0.35	1.32777	0.086	1.05629	0.82
ENSMUSG00000032231	Anxa2	-1.04391	0.14	-1.03168	0.16	-1.11419	3.8e-08	-1.074	0.029	-1.91189	7.7e-106	1.0196	0.42	-1.81001	2.8e-109	-1.89605	2.8e-118
ENSMUSG00000029484	Anxa3	1.03814	0.23	1.08373	0.0009	1.07326	0.0013	1.09202	0.0097	-1.10114	0.0055	1.10343	0.0012	-1.06363	0.051	-1.13446	0.00028
ENSMUSG00000029994	Anxa4	1.00696	0.82	1.06142	0.025	1.0196	0.4	-1.01819	0.62	-1.18017	1.9e-07	1.0519	0.049	-1.13288	3.6e-06	-1.25353	1.9e-15
ENSMUSG00000027712	Anxa5	1.00556	0.85	1.00069	0.97	-1.0274	0.15	-1.00556	0.87	-1.15509	3.1e-07	-1.03383	0.12	-1.20414	1.7e-14	-1.08373	0.00065
ENSMUSG00000018340	Anxa6	-1.07549	0.039	1.26488	3.8e-14	1.20916	1.4e-11	1.18263	2.4e-05	-1.42011	5.1e-32	1.02385	0.31	-1.36131	6.8e-36	-1.22434	2.6e-14
ENSMUSG00000021814	Anxa7	-1.1321	0.00024	1.06881	0.011	-1.05629	0.025	-1.19665	5.3e-07	-1.20414	3.6e-08	1.05775	0.034	-1.12662	2.8e-05	-1.20832	1.5e-10
ENSMUSG00000021950	Anxa8	-1.0629	0.74	-1.07252	0.7	-1.41225	0.022	1.14235	0.36	-2.37019	0.19	-1.52626	0.43	1.13131	1	-1.45095	0.56
ENSMUSG00000015702	Anxa9	-1.10957	0.31	-1.18263	0.093	-1.39185	0.001	1.08975	0.35	-1.13288	0.13	-1.02669	0.76	-1.08598	0.33	-1.15669	0.079
ENSMUSG00000078651	Aoc2	1.24487	0.061	1.00835	0.96	1.21588	0.11	-1.10957	0.41	1.22859	0.25	1.03958	0.88	1.33422	0.082	1.19168	0.34
ENSMUSG00000063558	Aox1	-1.22434	0.0047	-1.11034	0.13	-1.40737	5.3e-07	1.15589	0.034	-2.34404	2e-99	-1.11419	0.0011	-2.15099	3.3e-87	-1.88688	1.1e-65
ENSMUSG00000038242	Aox4	-1.01045	0.95	1.04608	0.77	-1.24487	0.1	1.59107	7.5e-05	-1.18674	0.11	1.0629	0.55	1.01255	0.93	-1.19997	0.072
ENSMUSG00000074238	Ap1ar	1.02598	0.42	1	1	1.04391	0.058	1.00765	0.83	-1.01537	0.67	1.02172	0.48	1.00417	0.91	1.03311	0.29
ENSMUSG00000009090	Ap1b1	1.00765	0.8	1.01819	0.51	1.00765	0.74	1.09962	0.0076	1.11034	0.00072	1.02598	0.31	1.06437	0.024	1.00139	0.97
ENSMUSG00000031731	Ap1g1	1.01537	0.64	1.04247	0.11	1.0203	0.4	1.07923	0.032	1.14393	1.1e-05	-1.05117	0.04	1.12584	2.4e-06	1.11729	2.3e-05
ENSMUSG00000040701	Ap1g2	1.07848	0.2	1.04391	0.34	1.14711	0.00094	1.18838	0.0004	1.04681	0.44	1.00278	0.98	1.05482	0.25	1.0519	0.3
ENSMUSG00000003033	Ap1m1	-1.04536	0.16	-1.14711	5.5e-07	-1.15189	1.9e-08	-1.04102	0.28	1.06363	0.049	-1.00347	0.92	1.05775	0.051	1.01677	0.56
ENSMUSG00000004849	Ap1s1	1.00556	0.87	1.01677	0.51	-1.03526	0.11	1.01185	0.74	-1.00835	0.78	1.02669	0.31	1.06069	0.035	1.03598	0.2
ENSMUSG00000031367	Ap1s2	-1.07773	0.02	1.0274	0.47	-1.06585	0.016	-1.06585	0.079	1.805	3.6e-67	1.02172	0.51	1.78757	3.5e-77	1.93455	1.2e-76
ENSMUSG00000054702	Ap1s3	1.01748	0.65	1.12117	0.0023	1.12194	0.0012	1.05848	0.18	1.7593	4.1e-47	-1.01185	0.8	1.70882	2.3e-45	1.69702	2.7e-44
ENSMUSG00000060279	Ap2a1	1.02172	0.49	1.04972	0.049	1.09126	4.5e-05	1.12896	0.00038	1.29415	7e-18	1.02314	0.33	1.22179	6.1e-16	1.17446	8.2e-10
ENSMUSG00000002957	Ap2a2	-1.02456	0.43	1.03886	0.14	1.05336	0.018	1.0629	0.078	-1.1591	7.6e-07	1.01466	0.54	-1.12117	8e-05	-1.16231	5.2e-09
ENSMUSG00000035152	Ap2b1	-1.01748	0.57	1.03526	0.17	1.05409	0.015	1.07103	0.05	1.0403	0.21	-1.01396	0.54	1.02172	0.37	1.01677	0.5
ENSMUSG00000022841	Ap2m1	1.01185	0.71	-1.06142	0.014	-1.03168	0.13	-1.00835	0.8	1.04972	0.097	1.00347	0.87	1.04972	0.048	1.05482	0.024
ENSMUSG00000008036	Ap2s1	1.04391	0.19	1.06069	0.039	1.04608	0.082	1.07998	0.036	1.04826	0.16	1.03455	0.25	1.06733	0.031	1.0324	0.28
ENSMUSG00000021686	Ap3b1	1.10496	0.0016	1.07177	0.013	1.14711	1.1e-06	1.19168	1.5e-06	1.49796	6.4e-40	-1.00208	0.95	1.37364	4e-35	1.39185	1.5e-36
ENSMUSG00000020198	Ap3d1	1.00905	0.78	1.05775	0.031	1.08448	0.00032	1.05117	0.18	1.10038	0.0016	1.01677	0.53	1.06955	0.0073	1.00975	0.7
ENSMUSG00000021824	Ap3m1	-1.00069	1	1.01326	0.62	1.01537	0.53	1.03097	0.4	1.05044	0.11	-1.0403	0.13	1.12818	1e-05	1.11497	8.4e-05
ENSMUSG00000094683	Ap3m1-ps	1.48555	0.17	1.2466	0.46	1.04608	1	1.04102	1	1.31585	0.47	1.29684	0.5	-1.18756	0.75	-1.14155	0.76
ENSMUSG00000031539	Ap3m2	-1.03598	0.66	-1.0403	0.58	1.0203	0.71	1.07549	0.25	1.02456	0.7	1.00556	0.94	1.01255	0.88	1.01115	0.87
ENSMUSG00000024480	Ap3s1	-1.03025	0.4	1.03168	0.41	-1.00208	0.97	1.13682	0.0022	1.20581	1.1e-09	1.00835	0.75	1.20497	3.8e-11	1.30044	1.9e-23
ENSMUSG00000085611	Ap3s1-ps1	-1.85189	0.12	-1.36131	0.47	-1.16231	0.65	1.10343	0.89	1.41716	0.27	1.51677	0.22	1.35566	0.35	1.68646	0.085
ENSMUSG00000094257	Ap3s1-ps2	-1.83655	0.27	-1.54007	0.41	-11.9754	0.0011	-1.77399	0.29	-2.37841	0.11	-1.85189	0.22	-2.56507	0.11	-1.34164	0.71
ENSMUSG00000063801	Ap3s2	1.02954	0.42	1.04319	0.19	1.05044	0.15	1.07848	0.054	1.11342	0.0021	1.01748	0.62	1.18181	1.8e-07	1.09505	0.0058
ENSMUSG00000032952	Ap4b1	-1.15109	0.043	1.08147	0.23	-1.05482	0.4	-1.03168	0.64	-1.09202	0.23	-1.07029	0.32	-1.00278	0.96	1.03455	0.65
ENSMUSG00000001998	Ap4e1	1.00139	0.99	1	1	1.06216	0.098	-1.0196	0.65	-1.01819	0.68	1.00417	0.91	1.04464	0.26	1.07848	0.051
ENSMUSG00000019518	Ap4m1	1.01466	0.71	-1.07475	0.064	-1.12039	0.0021	1.00208	0.95	-1.05922	0.14	-1.01677	0.64	-1.09429	0.013	-1.03598	0.32
ENSMUSG00000020955	Ap4s1	1.05555	0.31	-1.21504	0.00042	-1.20832	0.00015	-1.32501	5.3e-07	1.01677	0.77	1.11034	0.072	1.00417	1	1.16312	0.014
ENSMUSG00000049562	Ap5b1	1.15669	0.025	1.18674	0.0071	1.19086	0.0035	1.43993	8.4e-09	2.15099	3e-36	-1.01255	0.88	1.88035	1.5e-22	1.70882	1.6e-17
ENSMUSG00000036291	Ap5m1	1.04102	0.47	1.08673	0.13	1.06955	0.15	1.01185	0.83	1.01326	0.84	1.00208	0.98	1.09505	0.094	1.06807	0.23
ENSMUSG00000068264	Ap5s1	1.0519	0.33	1.13761	0.0097	1.1599	0.0021	-1.03742	0.54	-1.12584	0.01	1.01748	0.7	-1.02669	0.55	-1.00208	0.97
ENSMUSG00000039623	Ap5z1	-1.04174	0.4	-1.01466	0.79	-1.01396	0.77	1.11188	0.023	1.11961	0.026	1.11265	0.021	1.0403	0.41	1.07624	0.13
ENSMUSG00000019979	Apaf1	1.01326	0.75	1.15749	0.00029	1.21841	1.9e-07	-1.10957	0.032	-1.02598	0.55	-1.02669	0.54	-1.07103	0.1	1.01466	0.74
ENSMUSG00000024897	Apba1	-1.16231	0.3	-1.38896	0.011	-1.32225	0.023	-1.04972	0.69	4.51273	1.1e-232	1.14235	0.02	3.07375	3.9e-126	2.78949	1.9e-102
ENSMUSG00000004931	Apba3	1.05555	0.14	1.02954	0.43	1.05555	0.075	1.05702	0.19	1.18181	7.5e-05	1.00417	0.93	1.14393	0.00075	1.18509	2.3e-05
ENSMUSG00000037032	Apbb1	1.04826	0.38	1.32685	1.1e-06	1.26663	6e-08	1.10726	0.045	-1.22264	3.6e-09	1.03168	0.28	-1.21504	3.2e-10	-1.2518	1.1e-11
ENSMUSG00000026786	Apbb1ip	1.12272	0.0095	1.11342	0.012	1.16393	0.00014	-1.01537	0.75	1.58557	1.7e-16	1.09278	0.17	1.84293	5.8e-30	1.54435	7.7e-14
ENSMUSG00000029207	Apbb2	-1.06881	0.12	1.00696	0.89	1.03814	0.35	1.07103	0.18	-1.11419	0.008	1.00556	0.88	-1.2781	8.8e-11	-1.19997	1.2e-05
ENSMUSG00000005871	Apc	-1.05702	0.22	1.01326	0.7	1.04319	0.22	1.10726	0.081	1.14235	0.0016	1.00069	0.99	1.06807	0.012	1.03958	0.16
ENSMUSG00000083152	Apc-ps1	-1.10573	1	1.7411	0.21	-1.04174	1	1.48555	0.33	1.08975	1	1.17365	1	1.71713	0.38	1.57571	0.4
ENSMUSG00000020135	Apc2	1.00069	1	1.13524	0.0089	1.16878	0.00034	-1.18756	0.0021	-1.25353	1.6e-06	-1.01185	0.8	-1.34723	3.9e-08	-1.46612	1.1e-15
ENSMUSG00000071847	Apcdd1	1.46612	7.6e-34	-1.16959	2.4e-08	1.23542	2.9e-19	1.52203	8.8e-33	7.59474	0	1.06955	0.063	6.88282	0	6.48003	0
ENSMUSG00000032590	Apeh	-1.02883	0.4	1.08975	0.0021	1.05336	0.038	1.03097	0.42	1.14155	3.5e-05	1.03097	0.25	1.11342	0.00019	1.08673	0.003
ENSMUSG00000035960	Apex1	1.15269	1.4e-05	-1.0196	0.46	1.04102	0.076	1.03455	0.35	1.67133	4.7e-63	-1.02954	0.28	1.66555	6.8e-87	1.69702	6.8e-79
ENSMUSG00000025269	Apex2	-1.05044	0.2	-1.09429	0.015	-1.11419	0.0058	-1.20581	2e-05	1.01677	0.72	-1.09657	0.026	-1.03958	0.34	-1.00486	0.92
ENSMUSG00000015750	Aph1a	1.04174	0.21	1.11188	0.00017	1.1321	1.1e-06	1.10343	0.0072	1.09051	0.0057	-1.00347	0.9	1.08598	0.0029	1.06511	0.022
ENSMUSG00000032375	Aph1b	-1.05336	0.48	1.232	0.0013	1.10038	0.15	-1.07029	0.34	-1.37078	1e-08	-1.00486	0.95	-1.27633	1.1e-05	-1.10803	0.038
ENSMUSG00000053040	Aph1c	1.51992	0.47	1.83274	0.21	3.44141	0.0029	1.2518	0.81	-2.06766	0.0042	-1.29864	0.24	-2.16445	0.0021	-1.31494	0.25
ENSMUSG00000027193	Api5	1.01115	0.71	-1.02243	0.4	1.00069	0.97	1	0.99	1.15189	2.3e-06	-1.02669	0.26	1.16878	3.9e-10	1.12039	1.1e-05
ENSMUSG00000010911	Apip	1	0.98	-1.02883	0.68	-1.05263	0.38	-1.18838	0.0079	-1.17121	0.029	1.11265	0.11	-1.07773	0.29	-1.16878	0.029
ENSMUSG00000073705	Apitd1	-1.02883	0.59	-1.2008	2.7e-05	-1.15269	0.00056	-1.08147	0.1	-1.69937	3.8e-19	-1.07475	0.23	-1.67481	6e-17	-1.55725	1.7e-12
ENSMUSG00000030051	Aplf	-1.00069	1	-1.02954	0.49	1.01326	0.7	-1.20414	6e-05	-1.29954	2.3e-07	-1.01537	0.75	-1.24833	5.6e-06	-1.22519	3.7e-05
ENSMUSG00000037010	Apln	1.02527	0.47	-1.089	0.0054	-1.13918	1.2e-06	1.10803	0.0055	-2.19771	1.3e-25	1.22859	7.2e-05	-2.247	1.7e-33	-2.99385	1.1e-56
ENSMUSG00000031996	Aplp2	-1.04247	0.17	-1.02669	0.25	-1.05775	0.0043	1.01326	0.7	-1.14472	1.8e-06	-1.00069	0.97	-1.14552	6.8e-09	-1.26751	2.5e-24
ENSMUSG00000033096	Apmap	-1.0367	0.27	-1.00975	0.75	-1.00835	0.75	1.07549	0.056	-1.43594	4.5e-26	-1.00486	0.87	-1.31221	9.9e-21	-1.33053	2.8e-22
ENSMUSG00000028070	Apoa1bp	-1.0196	0.63	1.04464	0.18	1.0203	0.5	1.08147	0.053	-1.18099	8.9e-07	1.04536	0.11	-1.06955	0.059	-1.1321	2.9e-05
ENSMUSG00000040613	Apobec1	-1.09051	0.72	1.25266	0.25	1.48349	0.021	-1.13682	0.54	-1.3491	0.31	-1.2492	0.47	-1.85061	0.045	-2.24544	0.0097
ENSMUSG00000009585	Apobec3	1.03958	0.28	1.00626	0.83	1.01537	0.61	-1.20581	8.1e-06	1.04102	0.27	-1.02883	0.38	1.06659	0.065	1.06585	0.06
ENSMUSG00000042759	Apobr	1.05044	0.19	1.14235	9.1e-05	1.14552	0.00012	1.10114	0.018	1.3435	2.8e-16	1.11806	0.00085	1.18345	6.8e-07	1.31312	4.8e-13
ENSMUSG00000002985	Apoe	1.01677	0.87	-1.22944	0.065	-1.03958	0.73	-1.44593	0.00035	1.24143	0.15	1.04826	0.76	1.24574	0.11	1.20916	0.24
ENSMUSG00000000049	Apoh	1.05263	1	-1.50212	0.77	-1.06807	1	1.73508	0.51	-4.39237	0.075	-1.38992	0.82	-2.56685	0.17	-1.44393	0.47
ENSMUSG00000050014	Apol10b	-1.25701	0.43	1.24057	0.32	1.35191	0.14	-1.64604	0.077	-1.9711	0.00042	1.67946	0.0003	-1.38703	0.08	-1.39088	0.045
ENSMUSG00000033576	Apol6	-1.66786	0.23	1.15269	0.66	-1.05117	1	-1.13367	0.88	-1.52309	0.048	1.20414	0.32	-2.13613	0.00048	-4.3319	5.3e-09
ENSMUSG00000010601	Apol7a	-1.72907	0.03	1.61328	0.011	1.3632	0.096	1.12272	0.65	-4.3229	1.3e-10	1.07549	0.68	-2.40994	1.1e-05	-3.11234	4.1e-08
ENSMUSG00000073652	Apol7d	-1.01889	1	-1.01396	1	1.28076	0.14	1.26138	0.17	1.78509	2.7e-05	1.14472	0.27	1.50733	0.00067	1.39765	0.003
ENSMUSG00000056656	Apol8	1.00835	1	-1.30315	0.6	1.00208	1	-1.57352	0.35	-1.78262	0.099	-1.30315	0.51	-1.42504	0.34	-2.57755	0.0093
ENSMUSG00000057346	Apol9a	-1.23285	0.17	1.27191	0.05	-1.09733	0.54	1.01255	0.95	-3.49187	2.4e-68	-1.00765	0.94	-3.01467	2.5e-58	-3.12748	4.5e-64
ENSMUSG00000068246	Apol9b	1.23285	0.098	1.15109	0.24	1.18591	0.15	1.15749	0.23	-3.93401	8.7e-64	1.00139	0.99	-3.61752	3.8e-60	-3.28752	7.1e-57
ENSMUSG00000090698	Apold1	1.12818	0.88	-1.78015	0.2	1.35849	0.47	-1.08222	1	-3.61501	7e-06	-1.97657	0.0058	-2.19619	0.0017	-2.2548	0.0011
ENSMUSG00000024391	Apom	1.71951	0.13	-1.17446	0.84	1.6644	0.19	1.48865	0.41	1.69819	0.17	-1.2861	0.69	1.29954	0.72	1.05702	1
ENSMUSG00000051716	Apon	NA	NA	NA	NA	NA	NA	1.49071	0.8	-1.43794	0.78	-1.20247	1	NA	NA	NA	NA
ENSMUSG00000079508	Apoo	1.00069	1	1.05848	0.19	1.06216	0.15	1.13997	0.0075	1.0519	0.35	1.02954	0.57	1.12272	0.048	1.05555	0.3
ENSMUSG00000049233	Apoo-ps	1.2033	0.56	-1.18181	0.62	-1.12662	0.71	-1.0274	1	2.01112	0.2	1.86607	0.21	1.90132	0.23	3.12315	0.01
ENSMUSG00000025525	Apool	1.01045	0.81	1.08673	0.06	1.11188	0.012	1.09278	0.09	1.11884	0.0073	1.00278	0.95	1.16151	0.00016	1.15589	0.00031
ENSMUSG00000037787	Apopt1	1.15509	0.0048	1.14472	0.0045	1.19582	0.00015	1.17121	0.004	1.33607	5.8e-11	1.02954	0.52	1.36888	1.2e-13	1.35379	2.7e-12
ENSMUSG00000022892	App	1.01326	0.67	1.03598	0.16	1.05336	0.011	1.05629	0.1	1.40834	6.8e-38	1.02314	0.25	1.29325	7.8e-34	1.21672	3.8e-19
ENSMUSG00000018481	Appbp2	1.00905	0.78	-1.00486	0.89	-1.00696	0.81	1.00556	0.88	1.18509	2.6e-08	-1.074	0.0042	1.11806	1.4e-05	1.14314	2.6e-07
ENSMUSG00000085628	Appbp2os	1.11111	0.79	1.75078	0.035	1.84421	0.016	1.35754	0.38	1.06585	0.92	-1.23628	0.51	-1.55509	0.19	-1.31494	0.36
ENSMUSG00000040760	Appl1	-1.01466	0.69	1.02314	0.46	1.01819	0.52	-1.04899	0.21	1.0519	0.14	1.00486	0.89	1.1321	0.0001	1.08975	0.0046
ENSMUSG00000020263	Appl2	1.01185	0.83	1.01396	0.83	1.01045	0.84	1.08373	0.094	1.07177	0.1	-1.01185	0.78	1.04247	0.31	1.04247	0.31
ENSMUSG00000006589	Aprt	1.03097	0.33	1.00486	0.86	1.01115	0.61	-1.01889	0.57	-1.02314	0.47	1.04899	0.079	1.02385	0.39	1.00556	0.85
ENSMUSG00000028411	Aptx	1.01819	0.72	-1.08222	0.098	1.02954	0.5	1.08598	0.14	-1.00975	0.85	1.07699	0.1	1.01115	0.8	1.10573	0.038
ENSMUSG00000004655	Aqp1	-1.23456	1.6e-07	-1.10114	0.0099	-1.39765	1e-19	-1.35191	1.4e-10	-8.02221	0	1.00975	0.76	-7.71144	0	-6.27667	0
ENSMUSG00000042797	Aqp11	1.42998	0.061	1.11729	0.61	1.88035	0.0004	1.41323	0.068	-1.04391	0.84	1.06216	0.7	1.07029	0.65	1.08523	0.58
ENSMUSG00000028435	Aqp3	-1.11419	0.37	1.3491	0.00021	1.06069	0.49	1.35004	0.0004	-4.11531	1.9e-45	1.16878	0.025	-3.81584	1.3e-43	-4.67511	9.5e-52
ENSMUSG00000044217	Aqp5	1.03742	0.35	1.00347	0.94	-1.08373	0.0079	1.3491	1.1e-10	-1.13053	0.0051	1.02598	0.46	-1.30949	6.8e-09	-1.47427	1.1e-28
ENSMUSG00000030762	Aqp8	2.09507	8.5e-09	-1.12117	0.5	1.45397	0.0067	2.914	1.1e-19	1.29235	0.59	-1.52626	0.42	-1.13131	0.85	1.30677	0.62
ENSMUSG00000040383	Aqr	1.04608	0.2	-1.01537	0.57	1.06955	0.0079	1.0367	0.33	1.1487	1.9e-05	-1.00069	0.98	1.11651	0.00012	1.11574	0.00024
ENSMUSG00000001127	Araf	-1.01748	0.63	-1.00626	0.87	-1.00417	0.91	1.08373	0.045	-1.04319	0.22	-1.01045	0.74	1.01255	0.69	1.01115	0.73
ENSMUSG00000032812	Arap1	1.04899	0.24	1.09202	0.021	1.14631	0.00012	-1.00069	0.98	2.61172	2.1e-164	1.07699	0.029	2.25012	7.2e-147	2.00277	3.1e-98
ENSMUSG00000037999	Arap2	-1.32961	0.29	1.3491	0.17	1.33793	0.17	-1.29774	0.26	-2.40827	0.022	1.0324	1	-2.09652	0.027	-4.26043	0.00032
ENSMUSG00000024451	Arap3	2.09072	0.25	2.43851	0.088	-1.0629	1	2.2176	0.14	-1.25093	0.45	-1.44593	0.21	-1.79005	0.035	-1.45902	0.16
ENSMUSG00000022602	Arc	-1.48041	0.0051	1.05848	0.59	-1.24315	0.089	-1.64718	0.00029	-5.52127	4.7e-13	1.2544	0.12	-4.20761	2.3e-11	-3.77375	1e-10
ENSMUSG00000032096	Arcn1	1.01185	0.7	-1.01185	0.62	-1.01115	0.62	1.04464	0.2	1.04899	0.077	-1.05995	0.0065	1.0196	0.36	1.07177	0.0021
ENSMUSG00000029378	Areg	1.37936	7e-20	1.18017	1.2e-08	1.41421	6.3e-41	1.32409	1.7e-14	5.04551	4.6e-271	1.34723	6.4e-08	5.15867	8.7e-291	6.54775	3.7e-260
ENSMUSG00000042350	Arel1	1.00208	0.99	1.09809	0.0082	1.04972	0.17	1.02669	0.56	1.25876	7.3e-10	1	1	1.19251	1.3e-05	1.20414	1.7e-07
ENSMUSG00000048076	Arf1	1.02598	0.39	-1.03025	0.19	-1.02669	0.18	1.01607	0.64	1.08523	0.0026	1.00835	0.7	1.08749	0.00017	1.1042	1.2e-05
ENSMUSG00000062421	Arf2	-1.05555	0.18	-1.0519	0.18	-1.14076	0.00028	-1.15829	0.0023	-1.09354	0.099	-1.00278	0.97	-1.0196	0.75	-1.00417	0.95
ENSMUSG00000051853	Arf3	-1.04319	0.17	1.05555	0.021	1.01889	0.35	1.06659	0.052	-1.00975	0.75	1.03025	0.14	-1.02314	0.33	1.02101	0.35
ENSMUSG00000021877	Arf4	1.01466	0.65	-1.00208	0.94	-1.00417	0.84	1.03383	0.33	-1.10957	0.00012	-1.05482	0.019	-1.09885	1.9e-05	1.01748	0.45
ENSMUSG00000090861	Arf4os	1.00696	1	-1.68997	0.27	-1.61888	0.35	-1.09581	0.87	1.03886	1	-2.59009	0.04	1.05629	1	-1.45095	0.38
ENSMUSG00000020440	Arf5	1.01748	0.6	1.04826	0.12	1.06437	0.012	-1.04899	0.19	1.12194	0.0004	1.00417	0.87	1.10573	0.00098	1.13288	4e-06
ENSMUSG00000044147	Arf6	-1.12039	0.00056	-1.03168	0.2	-1.14552	2.4e-10	-1.11111	0.0018	-1.31585	7.4e-21	1.06216	0.013	-1.36794	6.6e-38	-1.38511	4.7e-37
ENSMUSG00000027575	Arfgap1	1.00835	0.79	-1.02101	0.46	1.02243	0.41	-1.0629	0.094	1.03311	0.28	-1.01185	0.63	-1.00765	0.76	1.05117	0.055
ENSMUSG00000027255	Arfgap2	-1.01819	0.58	-1.07326	0.0068	-1.09657	0.00011	-1.0196	0.59	1.05922	0.066	1.00835	0.74	1.08373	0.0042	1.07103	0.021
ENSMUSG00000054277	Arfgap3	-1.04102	0.25	1.0629	0.048	1.02883	0.31	-1.25788	1.4e-08	1.04754	0.16	1.00347	0.92	-1.00278	0.94	1.03168	0.32
ENSMUSG00000067851	Arfgef1	-1.02172	0.55	-1.04247	0.13	1.00069	1	-1.06511	0.098	1.17202	1.5e-07	-1.04972	0.056	1.16151	3.6e-09	1.16959	1.6e-09
ENSMUSG00000074582	Arfgef2	1.02243	0.59	1.06733	0.034	1.14472	1.2e-06	1.16797	0.0005	1.64718	2.2e-52	1.04391	0.1	1.48247	1.1e-49	1.40542	1e-37
ENSMUSG00000019852	Arfgef3	-1.07475	0.7	1.8025	5.7e-05	1.3491	0.058	1.26751	0.21	-1.21672	0.077	-1.10957	0.23	-1.4651	4.9e-05	-1.18263	0.07
ENSMUSG00000074513	Arfip1	1.03025	0.51	1.04174	0.36	-1.00696	0.93	1.0403	0.42	-1.02527	0.55	-1.00208	0.96	-1.04972	0.23	-1.00835	0.84
ENSMUSG00000030881	Arfip2	1.02527	0.45	1.08073	0.0085	1.08073	0.0031	1.02883	0.49	1.26663	7.6e-12	1.00765	0.8	1.22944	9.3e-12	1.21504	3.7e-10
ENSMUSG00000038671	Arfrp1	1.0274	0.46	-1.08673	0.0099	-1.05263	0.087	-1.00347	0.95	1.08298	0.066	-1.00905	0.83	1.11806	0.0075	1.14314	0.0008
ENSMUSG00000021125	Arg2	2.5562	3.9e-16	1.63807	3e-05	2.16895	8.8e-10	2.27521	6.9e-13	6.67607	0	-1.04102	0.62	6.81635	0	6.39525	0
ENSMUSG00000040459	Arglu1	1.05555	0.1	-1.0196	0.47	1.04464	0.074	1.01466	0.69	1.09202	0.044	1.02598	0.39	1.06069	0.055	1.10343	0.016
ENSMUSG00000027247	Arhgap1	1.01185	0.71	1.01466	0.6	1.08523	0.001	1	1	1.14472	5.7e-05	1.01819	0.53	1.13761	2.6e-05	1.09278	0.0037
ENSMUSG00000037148	Arhgap10	1.01255	0.76	-1.07773	0.031	-1.00347	0.92	-1.05995	0.15	1.10726	0.012	1.01607	0.67	1.10496	0.018	-1.01677	0.66
ENSMUSG00000041219	Arhgap11a	-1.04536	0.18	1.00626	0.82	-1.00975	0.69	-1.03383	0.34	-1.58997	4.2e-46	1.01607	0.5	-1.45902	1.4e-48	-1.49381	2.6e-31
ENSMUSG00000041225	Arhgap12	1.00975	0.83	1.10114	0.0098	1.089	0.014	-1.04826	0.31	1.01819	0.6	-1.03097	0.37	1.02883	0.37	-1.00975	0.76
ENSMUSG00000030766	Arhgap17	1.04972	0.15	-1.00417	0.89	1.09581	0.00053	-1.04608	0.22	-1.1591	3.4e-05	-1.01255	0.7	-1.18591	2.9e-07	-1.18509	4e-07
ENSMUSG00000039031	Arhgap18	-1.1042	0.024	1.01889	0.54	-1.12272	0.00027	-1.04681	0.27	-1.03383	0.33	1.00765	0.8	-1.07998	0.0092	-1.14552	6.7e-06
ENSMUSG00000025154	Arhgap19	-1.07029	0.075	-1.00835	0.84	-1.03814	0.23	-1.04464	0.29	-1.60993	2.7e-37	-1.04536	0.16	-1.3435	2.1e-18	-1.30949	9.6e-14
ENSMUSG00000036591	Arhgap21	-1.06216	0.076	-1.0324	0.27	-1.03598	0.17	-1.10191	0.019	1.01537	0.68	-1.02243	0.47	-1.09126	0.006	-1.02172	0.51
ENSMUSG00000063506	Arhgap22	-1.12662	0.0002	-1.00626	0.81	-1.1607	2.4e-10	-1.05848	0.11	-2.06623	1.1e-108	-1.00765	0.78	-1.97931	7.9e-116	-1.62338	3.3e-63
ENSMUSG00000049807	Arhgap23	-1.01889	0.61	-1.12506	0.0029	-1.07549	0.033	-1.23285	1.2e-06	1.05044	0.18	1.04972	0.14	-1.04754	0.21	-1.08598	0.024
ENSMUSG00000030047	Arhgap25	1.17609	0.83	-1.95477	0.34	1.13446	0.83	1.35285	0.7	2.42671	8.8e-07	1.34257	0.17	1.31585	0.25	2.20381	5.6e-05
ENSMUSG00000036452	Arhgap26	-1.00139	1	1.13288	0.069	1.17936	0.012	-1.04681	0.6	1.27103	1.4e-07	1.04247	0.31	1.56157	5.3e-32	1.59881	2.3e-24
ENSMUSG00000034255	Arhgap27	1.03383	0.32	-1.0403	0.16	-1.06585	0.013	-1.25006	1.3e-09	1.07773	0.032	1.07475	0.016	1.1042	0.0011	1.03886	0.22
ENSMUSG00000085733	Arhgap27os1	-1.05922	0.7	-1.02101	0.85	-1.01396	0.9	-1.16635	0.3	-1.10803	0.52	-1.12039	0.5	-1.41225	0.048	-1.1704	0.3
ENSMUSG00000085360	Arhgap27os2	1.07326	1	1.98481	0.089	1.45599	0.45	1.07029	1	2.01391	0.2	-1.05555	1	-1.10803	1	1.57789	0.37
ENSMUSG00000024043	Arhgap28	-1.14711	0.00012	-1.05044	0.13	-1.20497	3.5e-09	-1.02172	0.59	-1.05702	0.1	-1.04681	0.14	-1.17121	2e-06	-1.20581	3.3e-09
ENSMUSG00000039831	Arhgap29	1.00417	0.97	1.21504	8.9e-06	1.19748	8.3e-05	1.12194	0.03	-1.66786	4.5e-17	-1.0367	0.52	-1.50108	4.8e-12	-1.457	1.2e-09
ENSMUSG00000048865	Arhgap30	1.42603	0.81	-1.18921	1	2.32302	0.1	-1.2201	1	1.02385	1	-1.20497	0.85	1.18263	0.86	1.02669	1
ENSMUSG00000022799	Arhgap31	-1.0629	0.15	1.00835	0.86	-1.04899	0.2	-1.08298	0.18	1.96292	1e-57	-1.13997	0.00025	1.56157	1.5e-25	1.92252	2.8e-42
ENSMUSG00000041444	Arhgap32	-1.03958	0.49	1.08824	0.051	1.06363	0.15	-1.07773	0.23	1.09505	0.014	-1.00765	0.79	-1.13131	2.3e-05	1.03311	0.29
ENSMUSG00000036882	Arhgap33	-1.17283	0.1	-1.39862	0.00027	-1.24143	0.011	-1.18838	0.066	-2.82843	9e-34	1.09051	0.25	-1.90264	4.2e-14	-2.04202	2.2e-19
ENSMUSG00000058230	Arhgap35	-1.04826	0.26	-1.00278	0.92	-1.00765	0.8	1.0203	0.68	1.01607	0.63	-1.01396	0.53	-1.01889	0.43	-1.04319	0.096
ENSMUSG00000033697	Arhgap39	1.08373	0.045	1.02456	0.49	1.05263	0.15	-1.20916	9.2e-05	1.38032	6.5e-16	-1.01396	0.73	1.33053	4.5e-14	1.27191	8.5e-09
ENSMUSG00000031389	Arhgap4	1.00278	1	-1.26751	0.17	-1.08824	0.61	-1.38799	0.083	-1.13288	0.59	-1.4103	0.19	-1.04754	0.92	-1.00905	1
ENSMUSG00000050730	Arhgap42	1.03168	0.45	1.00905	0.82	-1.00208	0.97	-1.08824	0.084	2.73397	2.6e-176	-1.08749	0.022	2.33432	1.1e-152	2.16145	2.5e-93
ENSMUSG00000033389	Arhgap44	-1.17772	4e-05	1.09581	0.023	-1.05995	0.11	-1.10191	0.025	-1.65519	2.9e-28	1.04608	0.31	-1.60993	5e-22	-1.75808	5.8e-34
ENSMUSG00000035133	Arhgap5	-1.01677	0.66	1.10114	0.012	1.15509	1.2e-06	1.09126	0.029	1.07475	0.054	-1.06142	0.049	1.06585	0.042	1.01607	0.64
ENSMUSG00000031355	Arhgap6	1.00556	0.88	1.06955	0.019	-1.01748	0.52	1.16151	4.4e-05	-1.03814	0.25	1.0274	0.33	-1.04681	0.12	-1.14314	0.00017
ENSMUSG00000078954	Arhgap8	1.33237	0.051	1.83147	3.2e-06	1.99032	3.3e-08	1.12818	0.42	-2.23612	6e-08	1.16878	0.19	-1.77031	3.6e-05	-1.81001	2.1e-05
ENSMUSG00000040345	Arhgap9	1.07103	0.91	1.38319	0.16	1.23628	0.41	1.09505	0.75	1.12896	0.54	1.1487	0.46	1.11265	0.61	-1.28877	0.24
ENSMUSG00000025132	Arhgdia	1.0196	0.51	-1.03455	0.14	-1.0367	0.068	1.00069	0.98	-1.09126	0.00099	1.0274	0.17	-1.08975	0.00017	-1.05775	0.014
ENSMUSG00000030220	Arhgdib	1.01677	0.59	1.08975	0.00037	1.03097	0.15	1.06069	0.083	-1.19748	7.4e-08	1.06881	0.012	-1.13603	2.4e-05	-1.24747	5.8e-15
ENSMUSG00000073433	Arhgdig	-1.05629	0.8	-1.12896	0.56	1.18591	0.4	-1.75321	0.006	2.5403	0.0066	1.05922	1	2.16745	0.029	3.7633	1.1e-05
ENSMUSG00000040940	Arhgef1	-1.00765	0.82	-1.02101	0.41	-1.04681	0.034	-1.04464	0.2	-1.28076	1.1e-14	1.03168	0.19	-1.25527	4e-18	-1.22774	1.7e-14
ENSMUSG00000071176	Arhgef10	-1.15829	0.041	1.06955	0.3	1.01185	0.87	1.03958	0.6	-1.99308	1.9e-26	1.00556	0.95	-1.95613	2e-26	-1.77399	1.2e-20
ENSMUSG00000040964	Arhgef10l	1.02669	0.45	1.05409	0.11	1.03025	0.32	-1.10343	0.014	1.22603	4.1e-11	1.02385	0.32	1.16959	2.6e-10	1.04102	0.12
ENSMUSG00000041977	Arhgef11	-1.08448	0.049	1.00835	0.83	1.05775	0.091	-1.02314	0.6	-1.09051	0.038	-1.00278	0.93	-1.11265	0.0051	-1.14314	7.5e-05
ENSMUSG00000059495	Arhgef12	-1.11188	0.017	1.09202	0.01	1.05629	0.096	1.10726	0.068	1.11265	0.0068	1.04464	0.087	1.04972	0.057	1.03742	0.21
ENSMUSG00000052921	Arhgef15	1.11419	0.14	1.02101	0.78	-1.06142	0.43	-1.17936	0.042	1.77031	7.5e-26	-1.04464	0.48	1.5768	3.6e-16	1.67133	1.2e-21
ENSMUSG00000029032	Arhgef16	NA	NA	1.76296	0.43	1.85061	0.32	1.35097	0.78	-1.31221	0.7	-1.41421	0.59	-2.10672	0.2	-1.56808	0.44
ENSMUSG00000032875	Arhgef17	-1.0367	0.27	1.08448	0.0019	1.05702	0.021	1.00696	0.87	1.28699	3e-13	1.03598	0.13	1.1479	1.7e-08	1.04319	0.12
ENSMUSG00000004568	Arhgef18	1.02527	0.48	1.00905	0.85	1.06511	0.08	-1.04391	0.31	1.28788	2.8e-11	1.01819	0.6	1.20581	4.7e-06	1.18099	3.9e-06
ENSMUSG00000028919	Arhgef19	1.39959	1.9e-11	1.12117	0.056	1.46917	2.7e-21	1.40444	3.5e-11	1.29415	7.4e-17	-1.07624	0.006	1.21926	4.3e-14	1.43098	4.1e-42
ENSMUSG00000028059	Arhgef2	1.01045	0.74	1.00486	0.84	1.02527	0.27	-1.10191	0.0061	-1.07773	0.0093	-1.0196	0.38	-1.12818	1.9e-07	1.00139	0.96
ENSMUSG00000019467	Arhgef25	-1.01045	0.88	1.09354	0.032	1.089	0.032	-1.17283	0.0023	1.17283	7e-06	-1.03526	0.28	1.1591	7.5e-06	1.16473	1.1e-05
ENSMUSG00000021662	Arhgef28	1.00139	1	-1.0274	0.47	-1.03526	0.35	-1.02883	0.51	1.61217	4.4e-29	-1.02456	0.59	1.24747	2.9e-07	1.17365	0.00027
ENSMUSG00000021895	Arhgef3	1.11574	0.0077	1.02527	0.43	1.10573	0.00069	1.01115	0.78	2.48975	4.6e-131	-1.0367	0.4	2.14652	1.3e-92	2.22222	4.7e-94
ENSMUSG00000045094	Arhgef37	-1.1088	1	1.00626	1	1.10573	1	-1.21504	1	NA	NA	2.05908	0.33	2.04769	0.33	1.18756	1
ENSMUSG00000051517	Arhgef39	-1.05409	0.32	-1.22095	0.00015	-1.15509	0.0044	-1.19831	0.0089	-2.12138	8.2e-29	-1.07177	0.29	-1.93992	2.3e-23	-1.61552	1.8e-14
ENSMUSG00000037509	Arhgef4	-1.02172	0.79	-1.03886	0.63	1.00696	0.95	-1.22603	0.0085	-1.04319	0.65	1.19168	0.041	-1.06585	0.52	-1.13367	0.18
ENSMUSG00000004562	Arhgef40	-1.09354	0.0052	-1.10114	0.0001	-1.1704	3e-14	1.03598	0.29	-2.05053	5.8e-126	1.00069	0.99	-2.04627	1.3e-179	-1.64262	2.6e-90
ENSMUSG00000033542	Arhgef5	-1.11961	0.002	1.10267	0.0016	1.06142	0.036	-1.12039	0.0036	-1.24401	5e-10	-1.00139	0.97	-1.17528	1e-06	-1.15189	7.7e-06
ENSMUSG00000031133	Arhgef6	1.06955	1	1.48041	0.62	1.85961	0.25	1.14949	1	-1.91322	0.071	-1.30495	0.4	-1.77031	0.1	-1.86219	0.067
ENSMUSG00000031511	Arhgef7	1.01819	0.59	1.02101	0.46	1.08373	0.0012	-1.08598	0.022	1.21757	1.6e-09	1.0196	0.48	1.19334	9.8e-10	1.11342	0.0002
ENSMUSG00000007880	Arid1a	-1.05775	0.31	-1.01185	0.75	-1.01748	0.62	1.19168	0.0096	1.00556	0.91	-1.02598	0.46	-1.07699	0.028	-1.07773	0.035
ENSMUSG00000069729	Arid1b	-1.03168	0.37	-1.05336	0.14	-1.06659	0.023	-1.01607	0.69	1.18509	4.7e-08	-1.04464	0.12	1.07326	0.0096	1.08824	0.0024
ENSMUSG00000033237	Arid2	-1.02954	0.45	1.00905	0.78	1.02101	0.45	1.07848	0.086	1.2466	1.3e-10	-1.03526	0.21	1.1591	9.4e-07	1.17283	1.8e-08
ENSMUSG00000019564	Arid3a	-1.09354	0.64	1.43694	0.024	1.57899	0.0016	1.09202	0.66	-1.6358	0.00014	1.02598	0.86	-2.00694	1.6e-07	-1.30858	0.02
ENSMUSG00000004661	Arid3b	-1.04681	0.62	1.08147	0.31	1.04826	0.54	-1.19168	0.043	1.0274	0.79	-1.21167	0.034	-1.00417	0.97	1.04972	0.59
ENSMUSG00000048118	Arid4a	-1.07177	0.1	1.14711	0.00073	1.13603	0.0013	-1.38896	8.1e-10	-1.36037	1.6e-11	-1.0519	0.22	-1.34257	2.5e-09	-1.35472	8.4e-12
ENSMUSG00000039219	Arid4b	-1.00556	0.87	1.04102	0.29	1.03168	0.41	-1.19997	4.4e-05	1.17691	3.5e-06	-1.05629	0.077	1.09051	0.0066	1.08975	0.0076
ENSMUSG00000037447	Arid5a	-1.04102	0.33	-1.07252	0.058	-1.16959	1.3e-06	-1.35566	1.2e-13	-1.33886	2.2e-16	1.01466	0.63	-1.31494	4.9e-10	-1.33053	1.2e-18
ENSMUSG00000019947	Arid5b	-1.03526	0.42	1.07624	0.057	1.02243	0.63	1.00556	0.93	1.40932	6.5e-25	1.05482	0.086	1.16635	6.1e-07	1.06511	0.043
ENSMUSG00000025234	Arih1	-1.00626	0.84	-1.01607	0.52	-1.00626	0.8	-1.05555	0.11	1.10191	0.0011	-1.00975	0.66	1.08824	0.00048	1.08824	0.0004
ENSMUSG00000064145	Arih2	1.04826	0.21	1.01255	0.68	1.02385	0.4	-1.00696	0.86	1.28521	2.3e-14	-1.01537	0.61	1.23114	2.4e-12	1.19416	4.3e-09
ENSMUSG00000060904	Arl1	1	1	1.01185	0.65	1.0203	0.39	1.09278	0.016	-1.02172	0.49	1.00278	0.91	1.0274	0.31	1.05702	0.037
ENSMUSG00000025870	Arl10	1.0203	0.67	-1.03742	0.41	-1.00765	0.88	-1.22859	5.9e-05	-1.23114	0.00027	1.0519	0.34	-1.20832	0.0006	-1.06069	0.28
ENSMUSG00000043157	Arl11	1.05409	0.88	1.07699	0.74	-1.10573	0.66	-1.04319	0.87	-2.94241	0.00029	1.12428	0.7	-2.14206	0.0042	-2.56863	0.00048
ENSMUSG00000022911	Arl13b	-1.05629	0.17	1.09051	0.016	1.11729	0.00099	-1.18674	6.4e-05	-1.62902	2.2e-31	-1.1274	0.0011	-1.54114	2.9e-28	-1.48247	6.4e-23
ENSMUSG00000027122	Arl14ep	-1.01115	0.75	1.02669	0.45	1.00626	0.83	1.05995	0.13	-1.38896	1e-23	-1.08673	0.0043	-1.32501	3.5e-21	-1.25614	1.3e-14
ENSMUSG00000042348	Arl15	-1.06363	0.19	-1.08975	0.053	-1.13839	0.0024	-1.15589	0.0035	1.41716	2.3e-16	1.01045	0.81	1.31403	4.2e-11	1.23456	2.2e-06
ENSMUSG00000057594	Arl16	1.01185	0.8	1.02883	0.64	1.10343	0.017	-1.05482	0.27	-1.41128	6.5e-14	1.07177	0.073	-1.39281	1.1e-13	-1.24487	2.2e-07
ENSMUSG00000024944	Arl2	1.02314	0.56	-1.03814	0.33	-1.03025	0.42	-1.03383	0.45	1.01396	0.74	1.04608	0.23	-1.04102	0.29	1.02954	0.47
ENSMUSG00000031776	Arl2bp	-1.00139	0.97	-1.10573	0.00026	-1.08975	0.00078	-1.17854	8.5e-06	1.05336	0.11	-1.00696	0.8	1.10267	0.00039	1.08373	0.0046
ENSMUSG00000025035	Arl3	1.01396	0.77	1.01889	0.7	1.11265	0.0049	1.12975	0.009	-1.0403	0.35	-1.01607	0.68	-1.00417	0.93	1.00765	0.87
ENSMUSG00000047446	Arl4a	-1.04972	0.28	1.03383	0.5	-1.17936	0.0016	-1.21926	4.8e-05	-1.42306	7.9e-09	1.12818	0.03	-1.45397	6.2e-06	-1.52203	3.9e-12
ENSMUSG00000049866	Arl4c	-1.04174	0.2	1.04464	0.077	1.01115	0.62	-1.04608	0.19	1.19499	4.6e-07	1.20748	5.4e-11	1.19997	3.4e-09	1.30315	2.7e-19
ENSMUSG00000034936	Arl4d	1.09202	0.29	-1.14076	0.16	-1.04174	0.69	-1.232	0.033	9.24709	0	-1.20164	0.039	8.33973	0	8.1681	8.2e-283
ENSMUSG00000036093	Arl5a	1.18017	3.3e-07	-1.01185	0.69	1.07624	0.0021	1.15669	8.5e-05	2.05908	3.1e-136	-1.06659	0.0047	1.99861	2.2e-176	2.03214	9.9e-143
ENSMUSG00000017418	Arl5b	-1.10191	0.007	1.06733	0.057	1.02172	0.49	-1.27899	4.3e-09	1.01748	0.63	-1.07252	0.035	-1.01045	0.76	1.10267	0.0046
ENSMUSG00000022722	Arl6	-1.02385	0.67	1.04608	0.33	1.01537	0.7	1.15589	0.0031	-1.22774	4.5e-05	-1.03311	0.45	-1.09202	0.047	-1.17446	0.00029
ENSMUSG00000030654	Arl6ip1	-1.0203	0.68	1.06659	0.14	1.06807	0.11	-1.07624	0.15	-1.24057	9.4e-06	-1.05922	0.23	-1.20247	0.00014	-1.16151	0.00096
ENSMUSG00000029404	Arl6ip4	1.00975	0.79	1.05775	0.11	1.05044	0.17	1.09051	0.038	-1.01396	0.76	-1.00417	0.94	-1.01607	0.72	-1.00208	0.97
ENSMUSG00000035199	Arl6ip5	-1.12662	0.00026	1.02456	0.32	-1.09885	1.5e-05	-1.08147	0.03	-1.21419	5.9e-10	1.0324	0.22	-1.15029	7.6e-07	-1.26839	1.5e-16
ENSMUSG00000026960	Arl6ip6	-1.04899	0.21	1.00835	0.81	-1.03025	0.41	1.00278	0.95	-1.5966	2.7e-36	-1.0274	0.35	-1.44995	2.3e-26	-1.44193	7e-29
ENSMUSG00000026426	Arl8a	-1.01326	0.69	1.04681	0.073	1.04319	0.056	-1.05263	0.14	-1.07624	0.021	1.03383	0.16	-1.0519	0.041	-1.11111	0.0002
ENSMUSG00000030105	Arl8b	-1.00139	0.98	1.03526	0.25	1.00347	0.88	1.074	0.056	1.15749	1.6e-06	-1.00417	0.88	1.21504	2.6e-14	1.13603	1.5e-06
ENSMUSG00000063820	Arl9	1.23285	0.56	1.2518	0.47	-1.31221	0.51	-1.19582	0.76	-1.24833	0.74	1.06363	1	-1.08222	1	1.31677	0.45
ENSMUSG00000027599	Armc1	1.01819	0.59	1.01185	0.7	-1.00486	0.89	1.00626	0.87	-1.00626	0.87	-1.02385	0.38	1.07475	0.013	1.03025	0.3
ENSMUSG00000038525	Armc10	-1.00347	0.95	-1.01466	0.7	-1.00347	0.95	-1.19914	5e-05	1.36699	7.8e-15	-1.00765	0.84	1.27368	4.3e-10	1.28165	9.4e-11
ENSMUSG00000071324	Armc2	-1.03814	0.79	1.20664	0.053	1.19748	0.068	1.07923	0.45	2.5865	2.6e-31	1.05555	0.61	2.12579	9e-22	2.05623	6.7e-19
ENSMUSG00000042178	Armc5	1.01326	0.72	-1.15749	0.00015	-1.15269	0.0001	1.15109	0.0046	1.0519	0.22	1.03168	0.43	1.02456	0.53	1.03168	0.43
ENSMUSG00000002343	Armc6	1.09278	0.022	-1.18674	4.6e-06	-1.14235	0.0002	1.05044	0.26	1.78139	7.1e-40	1.06659	0.17	1.52414	1.5e-16	1.50838	7.1e-21
ENSMUSG00000057219	Armc7	1.08824	0.24	-1.10803	0.15	-1.00486	0.98	-1.14076	0.073	-1.01537	0.88	1.14631	0.11	1.03383	0.77	-1.02456	0.8
ENSMUSG00000032468	Armc8	-1.00765	0.84	1.00208	0.95	-1.02527	0.4	-1.08222	0.045	-1.07177	0.069	-1.02669	0.44	-1.04102	0.3	-1.04972	0.24
ENSMUSG00000062590	Armc9	1.02172	0.63	-1.00556	0.95	1.06511	0.13	1.17772	0.00062	1.24229	3.6e-06	1.02527	0.61	1.11806	0.015	1.1607	0.001
ENSMUSG00000072969	Armcx5	-1.05555	0.55	1.06069	0.42	1.08222	0.26	1.06585	0.38	1.2466	0.00036	-1.03526	0.59	1.16716	0.016	1.20247	0.0027
ENSMUSG00000061759	Armt1	-1.03097	0.46	1.0367	0.33	-1.01326	0.73	-1.00347	0.94	-1.01677	0.74	1.04536	0.32	1.02954	0.6	-1.0519	0.27
ENSMUSG00000015522	Arnt	-1.00626	0.86	-1.01607	0.59	1.01326	0.62	1.06363	0.094	1.06511	0.038	-1.04319	0.096	1.04391	0.11	1.09657	0.00046
ENSMUSG00000015709	Arnt2	-1.20497	0.76	1.31585	0.42	-1.05555	0.89	1.50108	0.16	-7.71144	2.1e-10	-1.06955	0.82	-13.0592	9.2e-13	-10.4396	2e-12
ENSMUSG00000055116	Arntl	1.14631	0.0046	1.30949	3e-09	1.40444	8.1e-16	1.83655	9.8e-38	1.79502	6.8e-36	-1.03025	0.52	1.56699	2e-17	1.50212	7.1e-22
ENSMUSG00000040187	Arntl2	1.03455	0.62	1.08598	0.17	1.074	0.23	-1.02598	0.66	-1.56917	2e-17	1.07326	0.13	-1.34164	1.7e-07	-1.428	3.4e-12
ENSMUSG00000029621	Arpc1a	-1.03742	0.27	-1.04536	0.11	-1.07624	0.0034	-1.00486	0.89	1.13918	9.1e-05	1.02243	0.43	1.17121	5.5e-09	1.15269	2.4e-07
ENSMUSG00000029622	Arpc1b	-1.01748	0.56	-1.03383	0.19	-1.07326	0.00018	-1.06216	0.069	-1.16393	3.4e-08	1.03598	0.087	-1.11884	3.5e-07	-1.14393	2.1e-09
ENSMUSG00000006304	Arpc2	1.02669	0.39	1.04102	0.09	1.02101	0.3	1.04247	0.22	1.03383	0.24	1.00486	0.82	1.07699	0.0027	1.05409	0.025
ENSMUSG00000029465	Arpc3	1	1	1.01326	0.7	1.02172	0.48	1.04319	0.3	1.17609	1.1e-06	1.07177	0.023	1.18838	7.3e-09	1.13053	8.9e-05
ENSMUSG00000079426	Arpc4	1.03383	0.31	1.03168	0.2	1.0403	0.072	1.08673	0.016	1.074	0.024	1.02101	0.41	1.08073	0.0031	1.07624	0.018
ENSMUSG00000008475	Arpc5	-1.02385	0.46	1	0.99	-1.01045	0.63	-1.02172	0.53	1.1591	6.5e-07	1.02101	0.38	1.19914	1.1e-13	1.22774	1.1e-16
ENSMUSG00000026755	Arpc5l	-1.02883	0.44	-1.03455	0.29	-1.01326	0.69	-1.06585	0.12	1.25006	1e-07	1.05995	0.12	1.30044	1.6e-12	1.31859	5.5e-11
ENSMUSG00000039043	Arpin	-1.00835	0.85	1.03886	0.21	1.05117	0.077	-1.18838	1.2e-05	-1.48865	5.3e-23	1.01326	0.7	-1.30224	1e-11	-1.35754	4.1e-16
ENSMUSG00000007656	Arpp19	1.00278	0.94	1.02598	0.34	1.02101	0.41	1.01677	0.66	-1.08975	0.014	-1.03168	0.27	-1.07848	0.016	-1.02172	0.5
ENSMUSG00000018909	Arrb1	1.05848	0.16	-1.06216	0.11	-1.06069	0.1	1.06585	0.13	1.51362	1.5e-20	-1.13524	0.0027	1.1065	0.018	1.14949	0.00084
ENSMUSG00000060216	Arrb2	-1.01537	0.7	1.07699	0.064	1.08824	0.021	-1.17854	0.00023	-1.15189	0.0012	1.0203	0.61	-1.12975	0.0033	-1.16231	0.0015
ENSMUSG00000026972	Arrdc1	-1.00835	0.93	1.074	0.15	1.02811	0.54	-1.07549	0.21	-1.32409	4.5e-07	-1.06955	0.18	-1.27721	2.1e-05	-1.34164	4.1e-08
ENSMUSG00000002910	Arrdc2	1.00069	1	-1.18591	0.097	-1.05848	0.52	-1.30315	0.0076	-1.10726	0.16	-1.09202	0.22	-1.0403	0.59	-1.02243	0.76
ENSMUSG00000074794	Arrdc3	-1.21672	2.2e-08	-1.06881	0.042	-1.36226	1.2e-23	-1.03526	0.49	1.58337	2.1e-34	-1.06807	0.064	1.35849	4e-19	1.60436	9.7e-45
ENSMUSG00000042659	Arrdc4	1.0324	0.76	-1.07549	0.5	-1.1321	0.22	1.15509	0.13	-1.69114	2.5e-18	-1.13603	0.0032	-1.54971	3.2e-22	-1.20748	1.8e-05
ENSMUSG00000022620	Arsa	1.03598	0.32	1.24315	5.5e-13	1.25963	1.3e-16	1.17936	2.4e-05	1.09657	0.0037	1.01255	0.62	1.05409	0.053	1.05702	0.045
ENSMUSG00000042082	Arsb	1.07252	0.037	-1.06585	0.024	1.00486	0.89	-1.02669	0.47	1.44093	5.5e-29	1.00347	0.91	1.44794	7.9e-43	1.21757	1.2e-12
ENSMUSG00000020604	Arsg	-1.22264	0.62	1.42603	0.29	1.69937	0.087	1.33886	0.4	-1.31312	0.15	1.1704	0.41	-1.1704	0.42	-2.60991	2e-06
ENSMUSG00000021592	Arsk	-1.0274	0.76	1.01607	0.92	1.08073	0.38	1.04247	0.67	-1.52203	6.3e-06	1.06437	0.44	-1.26225	0.0083	-1.17283	0.065
ENSMUSG00000070424	Art5	NA	NA	-1.28788	1	-1.03886	1	1.01396	1	NA	NA	NA	NA	NA	NA	NA	NA
ENSMUSG00000028539	Artn	-1.25963	2.1e-09	-1.03455	0.34	-1.29056	8.5e-15	-1.34071	5.2e-12	-4.26339	0	-1.00417	0.9	-4.38933	0	-3.52592	1.1e-305
ENSMUSG00000031982	Arv1	1.02243	0.69	-1.05702	0.33	-1.08222	0.14	-1.03097	0.64	1.05336	0.41	1.05482	0.39	1.09581	0.14	1.16393	0.016
ENSMUSG00000000325	Arvcf	1.10038	0.057	1.06069	0.26	1.20916	2.4e-05	1.02172	0.67	2.22222	1.9e-84	-1.06955	0.17	1.83147	6.5e-45	1.56482	7.4e-26
ENSMUSG00000003559	As3mt	-1.08373	0.16	1.15509	0.0068	1.11806	0.021	-1.05775	0.34	-1.07475	0.18	-1.00417	0.94	-1.1235	0.019	-1.07252	0.14
ENSMUSG00000031591	Asah1	-1.03814	0.23	1.08298	0.0017	-1.00835	0.71	1.05044	0.18	-1.41716	4.9e-30	1.00905	0.7	-1.31494	5.9e-26	-1.41225	2.3e-38
ENSMUSG00000024887	Asah2	1.00208	1	1.24143	0.012	1.34537	0.00035	1.17691	0.06	-1.1599	0.043	1.07103	0.32	1.09809	0.15	1.03097	0.65
ENSMUSG00000022377	Asap1	1.00835	0.78	-1.01045	0.66	-1.00208	0.92	1.05044	0.17	1.02243	0.45	-1.00696	0.75	-1.11729	1.2e-06	-1.21083	7.4e-18
ENSMUSG00000052632	Asap2	1.08147	0.039	-1.02598	0.44	1.09429	0.0032	1.23285	2.3e-06	2.30378	1.6e-133	-1.01045	0.74	2.12874	2.7e-142	2.1901	1.2e-155
ENSMUSG00000036995	Asap3	-1.04102	0.85	1.56374	7.2e-06	1.51467	2.2e-05	1.0629	0.55	-1.23114	0.01	-1.0203	0.8	-1.10726	0.26	-1.17772	0.029
ENSMUSG00000026311	Asb1	-1.01677	0.63	1.03814	0.24	1.11034	0.00036	-1.02669	0.49	1.07624	0.053	1.03598	0.3	1.04464	0.22	1.02314	0.53
ENSMUSG00000033781	Asb13	1.04464	0.41	-1.18756	0.001	-1.06511	0.16	-1.15509	0.007	1.47019	1.4e-14	-1.06511	0.25	1.46003	2e-14	1.31312	8.9e-08
ENSMUSG00000020305	Asb3	1.02385	0.64	1.03886	0.44	1.02883	0.53	-1.00139	1	1.00208	0.96	1.02172	0.67	1.05482	0.26	1.05263	0.27
ENSMUSG00000039483	Asb6	1.02527	0.49	1.01396	0.63	1.03814	0.17	-1.06069	0.12	1.28165	1.2e-08	1.00069	1	1.19416	1.4e-05	1.14631	0.00046
ENSMUSG00000030509	Asb7	1.0196	0.63	1.15829	0.00037	1.11342	0.0039	-1.15589	0.0022	1.04972	0.24	-1.03598	0.33	1.06955	0.095	1.08523	0.034
ENSMUSG00000048175	Asb8	-1.00208	0.99	1.09809	0.028	1.02527	0.46	-1.0274	0.57	1.22944	2.1e-07	1.02172	0.57	1.15029	0.0005	1.10803	0.0077
ENSMUSG00000044475	Ascc1	1.02527	0.63	-1.04826	0.47	-1.00696	0.95	1.07252	0.28	1.20916	3e-06	-1.06881	0.11	1.23371	1.7e-06	1.22774	1.7e-07
ENSMUSG00000020412	Ascc2	-1.01607	0.66	1.00278	0.97	1.04391	0.18	1.05409	0.2	1.24057	8.4e-12	1.01677	0.54	1.23885	1.1e-13	1.11188	0.0002
ENSMUSG00000038774	Ascc3	-1.06585	0.097	-1.01748	0.62	1.01045	0.79	1.06069	0.21	1.0519	0.16	-1.04608	0.16	-1.00626	0.87	1.04899	0.15
ENSMUSG00000085111	Ascl4	1.16635	0.34	1.23371	0.21	-1.12194	0.59	-1.13053	0.6	1.16716	0.41	-1.09429	0.68	-1.03311	0.94	-1.07848	0.71
ENSMUSG00000019857	Asf1a	-1.02456	0.54	-1.05044	0.22	-1.02243	0.52	-1.2201	4.1e-05	1.02314	0.59	1.00696	0.89	1.03383	0.46	1.02243	0.6
ENSMUSG00000005470	Asf1b	-1.03025	0.36	-1.00626	0.81	-1.01748	0.49	-1.07177	0.054	-1.79626	6e-58	-1.01466	0.61	-1.54542	6.2e-23	-1.60436	5.6e-41
ENSMUSG00000020884	Asgr1	-1.12117	0.76	-1.14314	0.68	-1.05482	0.92	-1.14711	0.61	-16.5872	7.3e-21	-1.00905	1	-15.4764	2.5e-20	-15.0115	6.2e-22
ENSMUSG00000028053	Ash1l	-1.07177	0.28	1.00905	0.83	1.05555	0.14	1.17202	0.044	1.09657	0.061	-1.00069	0.98	1.00347	0.9	-1.01326	0.62
ENSMUSG00000031575	Ash2l	1.0367	0.27	-1.00486	0.87	1.02243	0.33	-1.0203	0.58	1.10573	0.0014	-1.01677	0.52	1.09733	0.00046	1.10343	0.00035
ENSMUSG00000023017	Asic1	-1.13288	0.72	1.05775	0.91	-1.28165	0.39	1.00139	1	1.72668	0.018	1.26313	0.44	1.23971	0.49	1.60882	0.054
ENSMUSG00000025533	Asl	-1.01748	0.65	1.12975	0.00066	1.15749	1.6e-06	1.11574	0.0065	1.08073	0.031	-1.02172	0.61	1.074	0.052	1.04681	0.22
ENSMUSG00000052456	Asna1	1.03886	0.22	1.03742	0.18	1.02883	0.25	1.10726	0.0054	1.3566	1.4e-19	1.01607	0.6	1.36509	9.3e-18	1.25093	6.7e-11
ENSMUSG00000029752	Asns	1.07699	0.03	-1.02101	0.52	1.03958	0.14	1.09733	0.014	-2.19466	9.4e-53	-1.00486	0.93	-1.96837	1.9e-46	-1.66786	9.7e-29
ENSMUSG00000026095	Asnsd1	1.01045	0.84	-1.04608	0.32	-1.05409	0.34	1.05117	0.34	-1.13288	0.012	-1.02314	0.63	-1.07177	0.21	-1.04899	0.33
ENSMUSG00000020774	Aspa	-1.21335	0.69	1.30134	0.6	1.22944	0.74	1.47836	0.41	1.39862	0.0015	1.03455	0.79	1.34164	0.0047	1.59881	4.7e-06
ENSMUSG00000037686	Aspg	-1.09657	0.16	1.04391	0.46	1.02385	0.68	-1.07549	0.36	-1.43794	2.3e-14	1.04972	0.24	-1.21504	0.00017	-1.43495	1.4e-14
ENSMUSG00000028207	Asph	1.01185	0.72	-1.01326	0.63	-1.01115	0.67	-1.02811	0.45	-1.07103	0.027	-1.06807	0.014	-1.10496	0.00014	-1.00208	0.94
ENSMUSG00000033952	Aspm	-1.11729	0.0014	1.02598	0.36	-1.00417	0.86	1.09962	0.017	-1.56591	5.5e-31	-1.03742	0.14	-1.46307	4.3e-46	-1.41421	9.4e-36
ENSMUSG00000033508	Asprv1	1.82134	0.55	NA	NA	NA	NA	1.66094	0.56	-2.70195	0.25	-3.08442	0.25	NA	NA	-2.45207	0.25
ENSMUSG00000025142	Aspscr1	1.05117	0.12	-1.07848	0.0083	-1.03958	0.18	1.09051	0.023	1.58337	4.5e-39	1.04391	0.12	1.49174	6.3e-35	1.42998	1.1e-37
ENSMUSG00000024654	Asrgl1	-1.09581	0.17	1.06585	0.3	1.09278	0.15	-1.24487	0.00098	1.00696	0.94	-1.06659	0.33	1.15509	0.018	1.09962	0.12
ENSMUSG00000076441	Ass1	1.12506	0.051	1.06216	0.3	1.06142	0.29	1.1235	0.086	2.82647	2.9e-40	-1.25266	0.018	1.98618	5.1e-17	1.62789	1.3e-09
ENSMUSG00000032567	Aste1	-1.07326	0.35	-1.10496	0.13	-1.10496	0.11	-1.23029	0.0028	1.04754	0.68	1.08523	0.37	1.15429	0.14	1.10496	0.31
ENSMUSG00000026587	Astn1	1.71832	0.39	1.2518	0.82	-1.2008	1	-1.16635	1	NA	NA	-1.06216	1	NA	NA	NA	NA
ENSMUSG00000040250	Asun	1.03742	0.26	-1.05629	0.053	1.00278	0.91	1.08073	0.044	1.18756	3.7e-06	-1.01185	0.74	1.1479	0.00036	1.11574	0.0016
ENSMUSG00000042548	Asxl1	-1.00347	0.92	-1.03097	0.25	-1.01185	0.61	1.17446	5.1e-05	1.09581	0.0026	-1.02883	0.22	1.00975	0.7	1.02456	0.33
ENSMUSG00000037486	Asxl2	-1.06069	0.17	1.06216	0.11	1.03168	0.39	-1.03598	0.5	1.16716	2.7e-05	1.00208	0.96	1.09278	0.012	1.12117	0.0013
ENSMUSG00000013662	Atad1	1.03598	0.29	-1.04536	0.14	-1.01819	0.53	-1.08073	0.038	-1.05848	0.086	-1.08373	0.0051	1.03598	0.28	1.04102	0.18
ENSMUSG00000022360	Atad2	-1.09657	0.0014	-1.03742	0.13	-1.09885	2e-06	-1.00486	0.89	-2.09943	1e-151	-1.04174	0.047	-1.89474	6.7e-100	-1.84805	1.3e-136
ENSMUSG00000052812	Atad2b	1.02314	0.68	-1.11265	0.02	1.03886	0.42	1.02883	0.67	1.40639	2.1e-16	-1.089	0.039	1.25353	7.4e-08	1.30315	2.2e-10
ENSMUSG00000029036	Atad3a	1.04754	0.14	-1.08073	0.0026	-1.0203	0.39	-1.02811	0.42	1.31039	7.3e-16	1.02598	0.36	1.32593	3.2e-23	1.33607	2e-20
ENSMUSG00000054514	Atad3aos	-2.46741	0.19	1.44693	0.46	1.12039	1	-1.02456	1	-1.12428	1	1.64947	0.23	-1.56699	0.53	1.08298	1
ENSMUSG00000017550	Atad5	-1.0196	0.61	1.02669	0.41	1.07923	0.0083	1.17202	4.2e-05	-1.97247	2.6e-71	-1.02456	0.4	-1.71594	1.1e-55	-1.70291	5.8e-58
ENSMUSG00000024426	Atat1	-1.04826	0.36	1.04174	0.42	-1.00069	1	-1.19416	0.0013	1.1607	0.0014	-1.00278	0.96	1.06955	0.15	1.13682	0.0093
ENSMUSG00000030850	Ate1	-1.00975	0.79	-1.04102	0.21	-1.01185	0.67	-1.03455	0.37	1.00486	0.88	1.01045	0.74	-1.00626	0.84	-1.02598	0.43
ENSMUSG00000023027	Atf1	1.01677	0.6	-1.08448	0.0081	-1.08073	0.0022	1.14552	0.00014	-1.1274	0.00074	-1.02811	0.34	-1.15589	4.8e-06	-1.08673	0.012
ENSMUSG00000027104	Atf2	-1.03742	0.27	1.07624	0.028	1.03025	0.25	-1.11651	0.0023	-1.08975	0.0051	-1.03455	0.17	-1.08673	0.0038	-1.04319	0.11
ENSMUSG00000026628	Atf3	-1.2033	0.037	1.06142	0.5	-1.13603	0.13	-1.2492	0.017	-1.47325	7.7e-16	-1.00139	0.98	-1.56157	2.4e-12	-1.35097	2.5e-08
ENSMUSG00000042406	Atf4	1.04174	0.19	-1.04972	0.04	-1.0203	0.34	1.05044	0.15	-1.36888	5.1e-23	-1.0403	0.16	-1.33237	1.8e-28	-1.2008	3.6e-12
ENSMUSG00000038539	Atf5	1.02101	0.53	-1.16716	3.8e-09	-1.12117	1.7e-06	-1.00278	0.94	-1.93321	2.4e-104	-1.00069	0.97	-1.99585	8.4e-169	-1.45095	1.2e-48
ENSMUSG00000026663	Atf6	-1.1274	0.00015	1.17691	1.3e-09	1.10496	2e-05	1.09581	0.0098	-1.26751	6.1e-13	1.07177	0.0065	-1.22264	9.9e-12	-1.31859	6.4e-23
ENSMUSG00000015461	Atf6b	1.01677	0.59	-1.02314	0.38	1.01045	0.63	-1.01326	0.71	1.09657	0.0044	1.00208	0.94	1.06585	0.022	1.16959	7.1e-09
ENSMUSG00000099083	Atf7	-1.05409	0.26	-1.03455	0.39	-1.07475	0.041	1.04608	0.42	-1.02527	0.54	1.00278	0.93	-1.06585	0.052	-1.1065	0.0044
ENSMUSG00000030213	Atf7ip	-1.09429	0.024	-1.00347	0.89	-1.05263	0.12	1.17365	0.00039	1.23456	1e-10	-1.02314	0.37	1.10803	7.3e-05	1.18591	1.6e-09
ENSMUSG00000021619	Atg10	1.03742	0.84	-1.18181	0.21	-1.06363	0.6	1.00486	1	-1.50525	0.00022	-1.09581	0.34	-1.59881	1.2e-05	-1.43495	0.0012
ENSMUSG00000037204	Atg101	-1.04754	0.29	1.04174	0.29	1.03526	0.32	-1.15029	0.0065	1.11188	0.027	1.10343	0.02	1.08598	0.088	1.13524	0.0043
ENSMUSG00000032905	Atg12	1.04247	0.25	-1.00069	1	1.0324	0.32	1.03455	0.4	1.18509	3.6e-07	-1.00069	0.98	1.21588	1.2e-09	1.18017	9.7e-08
ENSMUSG00000027244	Atg13	1.00765	0.88	1.11342	0.0048	1.12896	0.00037	1.10496	0.027	1.32225	4e-16	1.02456	0.38	1.27544	1.6e-17	1.27368	1.7e-15
ENSMUSG00000037526	Atg14	-1.00208	0.96	-1.07848	0.12	-1.03168	0.5	-1.05117	0.34	1.24057	4.5e-07	-1.05848	0.21	1.2008	9.6e-06	1.05263	0.25
ENSMUSG00000026289	Atg16l1	1.04826	0.19	1.04754	0.097	1.02954	0.26	-1.05555	0.16	-1.00905	0.81	1.00139	0.98	1.06585	0.06	1.00556	0.88
ENSMUSG00000047767	Atg16l2	1.04464	0.43	1.10573	0.068	1.11111	0.025	-1.23371	9.3e-05	-1.03097	0.57	-1.0367	0.5	-1.04102	0.44	1.00069	0.99
ENSMUSG00000024773	Atg2a	-1.04899	0.19	1.12039	0.0007	1.07773	0.018	1.1599	0.00028	1.33793	2.4e-18	1.00975	0.79	1.24229	1.7e-12	1.13053	0.00014
ENSMUSG00000041341	Atg2b	-1.05117	0.22	1.04754	0.15	1.09429	0.0021	1.05263	0.34	1.37364	4.8e-14	-1.02669	0.44	1.32593	1.2e-14	1.2201	6.5e-09
ENSMUSG00000022663	Atg3	1.01748	0.61	-1.02598	0.39	-1.00069	0.97	1.01889	0.65	1.09581	0.025	1.03455	0.35	1.12896	0.0021	1.14393	0.00039
ENSMUSG00000079418	Atg4a	-1.02598	0.63	1.11884	0.012	1.09278	0.042	1.1235	0.021	1.21588	0.00066	1.01326	0.86	1.22179	0.00043	1.14472	0.024
ENSMUSG00000087119	Atg4a-ps	3.12098	0.034	2.76255	0.037	2.01112	0.17	-1.02243	1	1.78262	0.61	1.22264	1	2.23767	0.24	NA	NA
ENSMUSG00000026280	Atg4b	-1.03742	0.27	-1.01748	0.54	1.00975	0.74	-1.07624	0.046	1.12975	0.00019	-1.01607	0.6	1.17202	2.2e-07	1.13761	1.3e-05
ENSMUSG00000028550	Atg4c	1.01115	0.87	1.24057	1.2e-05	1.30134	1e-08	1.02598	0.67	-1.05409	0.25	-1.08749	0.096	-1.01819	0.66	-1.04464	0.35
ENSMUSG00000002820	Atg4d	1.05555	0.16	-1.00765	0.85	1.13446	0.0001	1.0203	0.69	1.56917	4.7e-27	1.02811	0.53	1.51467	2.1e-20	1.44293	9.9e-19
ENSMUSG00000038160	Atg5	1.03526	0.37	1.01748	0.62	1.02954	0.4	1.02243	0.61	1.07923	0.067	-1.04247	0.3	1.10803	0.009	1.12039	0.005
ENSMUSG00000030314	Atg7	1.07177	0.19	1.05482	0.32	1.08298	0.097	1.16878	0.0054	1.14393	0.012	1.07699	0.14	1.23456	9.1e-05	1.12506	0.015
ENSMUSG00000033124	Atg9a	1.00556	0.88	1.13839	0.001	1.17609	4.9e-07	1.09354	0.029	1.54114	2.8e-29	1.03455	0.4	1.42899	4.6e-22	1.36509	2.6e-11
ENSMUSG00000038295	Atg9b	1.24487	0.032	1.20664	0.064	1.38896	0.00055	1.5305	7.8e-06	-1.82766	6.3e-09	1.21083	0.045	-1.57462	1.8e-05	-1.45095	0.00031
ENSMUSG00000062031	Athl1	-1.08373	0.04	-1.14235	0.00033	-1.17283	1e-05	1.01326	0.78	-1.14631	0.0002	-1.01819	0.58	-1.20748	3e-08	-1.13446	0.0022
ENSMUSG00000026192	Atic	1.06733	0.039	-1.12975	1.8e-07	-1.0519	0.013	-1.05922	0.083	1.11342	0.00026	1.00417	0.86	1.16312	3.9e-09	1.14949	1.6e-08
ENSMUSG00000021066	Atl1	-1.11034	0.37	1.30586	0.007	1.1591	0.14	1.15829	0.16	-1.29594	0.00057	1.11729	0.11	-1.34443	5.7e-05	-1.26751	0.00094
ENSMUSG00000059811	Atl2	1.00208	0.97	1.01819	0.57	-1.03742	0.24	-1.09657	0.02	-1.2466	4e-09	-1.06659	0.036	-1.18838	6.9e-08	-1.20999	3.2e-09
ENSMUSG00000024759	Atl3	-1.08073	0.028	-1.0629	0.044	-1.14472	1.2e-06	1.05775	0.12	-1.33515	6e-22	-1.03455	0.14	-1.32042	7.1e-29	-1.31494	1.9e-26
ENSMUSG00000034218	Atm	-1.08523	0.2	1.03598	0.44	1.02669	0.58	1.11111	0.11	-1.09202	0.11	-1.02172	0.52	-1.07998	0.026	-1.11034	0.0038
ENSMUSG00000047388	Atmin	1.06142	0.12	-1.0203	0.58	1.04972	0.15	-1.01607	0.73	1.22349	1.9e-07	-1.09126	0.027	1.19334	2e-06	1.17936	9.6e-06
ENSMUSG00000004263	Atn1	-1.02314	0.66	1.0403	0.46	1.05629	0.22	-1.03742	0.46	-1.02598	0.6	-1.00696	0.91	-1.06881	0.22	-1.00696	0.89
ENSMUSG00000107478	Atn1	2.32947	0.28	NA	NA	1.84421	0.39	1.43495	0.76	1.42701	0.57	1.38896	0.78	2.59908	0.12	NA	NA
ENSMUSG00000037621	Atoh8	2.91804	0.0021	-1.71356	0.41	1.75443	0.14	4.53782	6.2e-09	13.2507	7.5e-37	-2.00694	0.17	13.6706	3.3e-39	11.1116	4.4e-31
ENSMUSG00000018585	Atox1	1.02883	0.44	1.03455	0.4	1.03814	0.23	1.1274	0.0025	1.07699	0.035	1.05336	0.16	1.09126	0.0079	1.02243	0.51
ENSMUSG00000025324	Atp10a	-1.18427	4.4e-07	1.06659	0.03	-1.06363	0.016	-1.1042	0.009	-2.65737	3.2e-42	1.03383	0.35	-2.09362	4.9e-69	-2.10964	6.2e-69
ENSMUSG00000046808	Atp10d	-1.02385	0.65	1.39474	7.5e-12	1.46713	4.3e-17	1.16797	0.0084	-1.28521	3.6e-06	1.1479	0.005	-1.07848	0.16	-1.29056	0.00014
ENSMUSG00000031441	Atp11a	-1.04608	0.18	1.08073	0.0027	1.06659	0.0049	1.09278	0.018	1.08523	0.017	1.0274	0.24	1.00069	0.96	-1.0196	0.44
ENSMUSG00000037400	Atp11b	-1.04899	0.13	-1.04247	0.12	-1.0629	0.0077	-1.08222	0.023	-1.04174	0.17	-1.04681	0.076	-1.04754	0.076	-1.00278	0.91
ENSMUSG00000062949	Atp11c	-1.00765	0.83	-1.06881	0.032	-1.08147	0.013	-1.13603	0.00092	-1.17365	2.8e-05	-1.01819	0.61	-1.15749	4.4e-05	-1.09051	0.013
ENSMUSG00000031862	Atp13a1	-1.00139	0.97	-1.02598	0.35	1.01045	0.67	1.01537	0.66	1.0519	0.12	1.01396	0.61	1.03598	0.21	1.04391	0.13
ENSMUSG00000036622	Atp13a2	-1.00069	1	1.11034	0.0034	1.13839	2.9e-05	1.1274	0.0032	1.07252	0.11	1.03383	0.38	1.05117	0.19	-1.01115	0.79
ENSMUSG00000022533	Atp13a3	-1.04899	0.16	1.01607	0.63	-1.00069	0.96	-1.00765	0.86	-1.23799	1.6e-12	-1.00696	0.76	-1.20247	2.6e-13	-1.21672	6.1e-16
ENSMUSG00000038094	Atp13a4	1.07773	0.12	1.18017	0.00059	1.08824	0.055	1.51467	9.4e-19	1.25701	0.046	1.44794	0.00046	1.63127	7e-07	1.34071	0.0072
ENSMUSG00000033161	Atp1a1	-1.04102	0.16	-1.02811	0.2	-1.07848	3.8e-05	-1.02598	0.43	-1.21251	2.6e-13	1.00696	0.75	-1.25353	1e-25	-1.14155	5.9e-09
ENSMUSG00000040907	Atp1a3	1.01677	1	1.50525	0.0066	1.43594	0.018	1.09581	0.66	1.08448	0.61	1.31221	0.051	1.089	0.62	-1.09278	0.58
ENSMUSG00000026576	Atp1b1	-1.1235	0.016	-1.15669	0.0037	-1.14472	0.0032	-1.24401	5e-05	-2.464	1.7e-46	-1.04826	0.33	-2.91602	6.5e-66	-3.02304	7.3e-80
ENSMUSG00000041329	Atp1b2	1.41716	0.67	1.54221	0.41	-1.85575	0.45	-1.30767	0.81	-1.05702	1	-1.26839	0.46	-1.85061	0.1	-1.56917	0.15
ENSMUSG00000032412	Atp1b3	-1.01748	0.59	-1.09733	0.00034	-1.13682	3.4e-08	-1.11574	0.003	-1.54542	1.1e-45	-1.0519	0.047	-1.50316	1.6e-47	-1.48349	1.9e-53
ENSMUSG00000029467	Atp2a2	-1.00278	0.93	-1.03526	0.12	-1.03958	0.058	-1.01466	0.67	-1.10957	0.00016	-1.00486	0.83	-1.07998	0.00075	-1.06881	0.0051
ENSMUSG00000019943	Atp2b1	-1.05117	0.13	1.06585	0.019	-1.00486	0.82	-1.02385	0.53	2.21146	1.9e-152	1.00765	0.73	2.00416	5.8e-153	1.83147	8.5e-139
ENSMUSG00000032570	Atp2c1	-1.09202	0.007	-1.01466	0.58	-1.02669	0.28	-1.07252	0.055	-1.27987	2.4e-14	-1.05775	0.046	-1.23285	5.3e-13	-1.18345	8.1e-09
ENSMUSG00000034112	Atp2c2	-1.08298	0.035	-1.04247	0.24	-1.17365	1.8e-07	-1.1042	0.017	-2.60088	2.9e-133	1.14314	1.3e-05	-2.30697	1.9e-106	-2.63353	5.1e-149
ENSMUSG00000025428	Atp5a1	1.01819	0.53	-1.00278	0.9	-1.00765	0.69	1.03311	0.34	1.11497	4.2e-05	1.00626	0.75	1.11497	6e-07	1.06363	0.0064
ENSMUSG00000025393	Atp5b	1.0203	0.48	-1.01748	0.43	-1.03097	0.12	1.00139	0.96	1.10267	0.00021	1.01466	0.46	1.13918	5.6e-09	1.06363	0.0087
ENSMUSG00000025781	Atp5c1	1.01819	0.57	-1.04972	0.053	-1.04391	0.06	1.00556	0.87	1.12039	0.0001	1.01396	0.54	1.17202	8.8e-10	1.09051	0.00086
ENSMUSG00000003072	Atp5d	1.05848	0.077	1.04536	0.091	1.07252	0.0031	1.06511	0.075	1.21926	7.1e-10	1.00556	0.85	1.2008	2.6e-10	1.12662	5.5e-05
ENSMUSG00000016252	Atp5e	1.0203	0.59	-1.04102	0.14	-1.02598	0.3	1.02243	0.55	1.26488	6.9e-14	1.03958	0.17	1.25093	1.4e-15	1.18263	2.2e-05
ENSMUSG00000000563	Atp5f1	1.01466	0.63	-1.03526	0.17	-1.02101	0.32	1.03886	0.27	1.15509	4.9e-07	1.01677	0.46	1.16878	3e-11	1.13603	7.8e-08
ENSMUSG00000006057	Atp5g1	1.01537	0.64	-1.01607	0.57	1.00347	0.92	1.03311	0.39	-1.00278	0.93	-1.00556	0.88	1.01185	0.73	1.0324	0.31
ENSMUSG00000062683	Atp5g2	1.01396	0.74	-1.03311	0.31	-1.03814	0.28	1.02669	0.53	-1.03886	0.24	-1.02954	0.33	-1.00278	0.91	-1.04754	0.12
ENSMUSG00000018770	Atp5g3	-1.00069	0.98	-1.01748	0.46	-1.02101	0.3	1.05044	0.15	1.0196	0.5	1.00626	0.77	1.05995	0.014	1.02172	0.39
ENSMUSG00000034566	Atp5h	1.03526	0.3	-1.01748	0.54	1.00069	0.98	1.04102	0.28	1.05848	0.073	-1.01607	0.58	1.03958	0.16	1.05263	0.071
ENSMUSG00000022890	Atp5j	-1.00069	0.98	-1.04102	0.13	-1.03097	0.2	1.02101	0.56	-1.01466	0.67	-1.00417	0.89	1.00069	1	1.05409	0.06
ENSMUSG00000038690	Atp5j2	1.01889	0.63	-1.0196	0.53	-1.03958	0.2	-1.01326	0.73	1.06437	0.042	1.03598	0.17	1.06585	0.014	1.03958	0.31
ENSMUSG00000050856	Atp5k	1.06733	0.15	1.01255	0.82	1.03168	0.46	1.0629	0.16	1.00556	0.89	-1.03814	0.41	1.01185	0.77	-1.02101	0.65
ENSMUSG00000038717	Atp5l	1.04536	0.26	1.03025	0.4	1.04247	0.21	1.12506	0.0048	1.61776	2.7e-42	-1.01326	0.69	1.49485	1.3e-36	1.59992	5e-42
ENSMUSG00000080823	Atp5l-ps2	3.09084	0.089	2.2548	0.36	2.42167	0.24	2.4863	0.25	2.61353	0.17	NA	NA	NA	NA	3.05252	0.096
ENSMUSG00000084168	Atp5l2-ps	-1.39474	0.5	-1.00069	1	1.04972	1	1.72548	0.099	1.45801	0.4	1.31494	0.49	1.8	0.097	1.31494	0.51
ENSMUSG00000022956	Atp5o	1.02101	0.5	1.01045	0.72	-1.00626	0.79	1.07252	0.045	1.08222	0.025	1.00486	0.89	1.10267	0.0015	1.06955	0.028
ENSMUSG00000054894	Atp5s	1.00139	1	-1.0403	0.74	1.03383	0.88	1.15269	0.26	1.14314	0.13	-1.12584	0.19	1.13524	0.14	1.13761	0.14
ENSMUSG00000057229	Atp5sl	1.03097	0.55	-1.03097	0.49	-1.01185	0.78	-1.07923	0.13	1.25093	5.5e-07	1.0629	0.2	1.20247	1.8e-05	1.12039	0.017
ENSMUSG00000019087	Atp6ap1	-1.01537	0.63	-1.03383	0.2	-1.03383	0.12	1	0.99	1.05995	0.052	-1.01045	0.66	1.05848	0.025	1.03814	0.15
ENSMUSG00000031007	Atp6ap2	1.01115	0.72	1.07475	0.0041	1.0367	0.13	1.09657	0.0075	-1.0324	0.33	1.00975	0.72	-1.01748	0.54	-1.04754	0.11
ENSMUSG00000019302	Atp6v0a1	1.01185	0.76	1.13446	4.9e-05	1.10191	0.0006	1.04174	0.31	-1.22519	2.2e-07	1.04319	0.23	-1.15509	9.7e-05	-1.13918	0.00034
ENSMUSG00000038023	Atp6v0a2	1.00696	0.82	1	0.99	1.01748	0.46	-1.04247	0.24	1.49278	1.2e-35	-1.08298	0.007	1.38127	4.6e-28	1.29774	2.6e-18
ENSMUSG00000038600	Atp6v0a4	-1.16312	0.26	1.06585	0.62	-1.18921	0.17	-1.22944	0.11	-3.17114	2.6e-07	-1.089	0.71	-2.88386	1e-06	-3.65026	4.9e-09
ENSMUSG00000033379	Atp6v0b	-1.00696	0.84	1.03886	0.13	1.02385	0.29	1.03168	0.39	1.06585	0.041	1.01115	0.67	1.17528	6.3e-09	1.0629	0.032
ENSMUSG00000024121	Atp6v0c	-1.07326	0.18	-1.1088	0.031	-1.05044	0.25	-1.01537	0.74	1.0324	0.59	1.02101	0.75	1.01466	0.76	1.02456	0.68
ENSMUSG00000013160	Atp6v0d1	1.00208	0.95	1.09505	0.00091	1.05409	0.032	1.20748	2.4e-07	1.45095	1.4e-27	1.03025	0.28	1.43197	5.6e-36	1.30949	1.3e-20
ENSMUSG00000015575	Atp6v0e	-1.0274	0.41	1.01466	0.66	1.00696	0.82	-1.01396	0.7	-1.07699	0.023	-1.01115	0.67	-1.04319	0.16	-1.06955	0.019
ENSMUSG00000039347	Atp6v0e2	1.23713	0.0039	1.1479	0.053	1.20664	0.0063	1.02527	0.71	2.83628	1.4e-46	1	1	2.32785	5.8e-19	1.83401	1.5e-14
ENSMUSG00000052459	Atp6v1a	1.00417	0.89	1.13761	9.6e-08	1.12194	2.7e-08	1.30495	1.3e-14	1.10343	0.00064	1.03025	0.19	1.11651	3.5e-06	1.02811	0.26
ENSMUSG00000006273	Atp6v1b2	-1.01045	0.75	1.10726	3.7e-05	1.06585	0.0033	1.01819	0.61	1.24487	5.1e-12	1.04391	0.099	1.232	3.4e-14	1.15349	1.9e-07
ENSMUSG00000022295	Atp6v1c1	-1.04102	0.21	1.06659	0.011	1.05555	0.018	1.08824	0.024	1.09733	0.0042	1.01396	0.61	1.17446	5.9e-09	1.0629	0.03
ENSMUSG00000021114	Atp6v1d	1.00905	0.81	1.06363	0.038	1.07923	0.0058	1.10573	0.0099	1.46104	1.1e-25	1.03455	0.28	1.40932	2.3e-27	1.37841	4e-24
ENSMUSG00000019210	Atp6v1e1	-1.01537	0.62	1.03383	0.22	1.02314	0.35	1.0629	0.12	1.12194	0.00034	1.05044	0.072	1.18838	2.1e-09	1.12896	2.4e-05
ENSMUSG00000004285	Atp6v1f	1.04972	0.17	1.03886	0.21	1.04681	0.11	-1.00765	0.83	1.3463	7.8e-17	1.01748	0.58	1.37841	3.1e-26	1.30767	3.6e-17
ENSMUSG00000039105	Atp6v1g1	1.04247	0.23	1.07103	0.0068	1.1065	7.7e-06	1.05702	0.12	1.17528	3.5e-07	1.02527	0.33	1.17365	6.1e-10	1.13131	1.4e-05
ENSMUSG00000024403	Atp6v1g2	1.16554	0.32	-1.35943	0.052	-1.28343	0.1	-1.09429	0.56	-1.08749	0.6	-1.09885	0.57	-1.44593	0.034	-1.32869	0.089
ENSMUSG00000033793	Atp6v1h	1.01537	0.66	1.05702	0.042	1.05336	0.039	1.01185	0.75	1.13839	0.00011	1.00278	0.94	1.17528	4.2e-08	1.12039	0.00013
ENSMUSG00000033792	Atp7a	-1.14393	0.0056	1.19086	3.3e-05	1.08073	0.056	-1.06733	0.26	1.07029	0.16	-1.00486	0.92	-1.06437	0.14	-1.07549	0.11
ENSMUSG00000006567	Atp7b	-1.39959	0.29	1.44894	0.21	1.17854	0.69	1.53368	0.15	1.04247	1	1.1088	0.63	-1.96428	0.0061	-1.13997	0.6
ENSMUSG00000037685	Atp8a1	-1.23285	0.28	-1.29594	0.17	-1.01537	1	-1.18591	0.41	1.13761	0.49	1.03598	0.94	1.07177	0.76	-1.0519	0.82
ENSMUSG00000021983	Atp8a2	1.00417	1	-1.13839	0.86	1.17936	0.74	-1.0274	1	-1.04247	1	1.23885	0.61	-1.57026	0.39	1.02669	1
ENSMUSG00000060671	Atp8b2	-1.06955	0.032	-1.00696	0.78	-1.09505	1.1e-05	-1.28788	1.4e-13	-1.14393	4.2e-06	1.04464	0.041	-1.19251	5.6e-14	-1.10803	2.7e-05
ENSMUSG00000003341	Atp8b3	1.03168	1	1.9917	0.009	-1.05409	1	1.43594	0.23	2.74918	3.6e-08	1.23628	0.33	2.48975	4.1e-07	2.30218	8.5e-07
ENSMUSG00000060131	Atp8b4	-1.00278	1	-1.07103	0.9	-1.27191	0.44	-1.06881	0.81	NA	NA	NA	NA	NA	NA	NA	NA
ENSMUSG00000027546	Atp9a	-1.09051	0.0074	1.00696	0.8	-1.06069	0.014	-1.13839	0.00028	-1.13918	6.9e-06	1.04536	0.05	-1.10191	7.2e-05	-1.10803	0.0002
ENSMUSG00000024566	Atp9b	-1.02669	0.44	-1.00139	0.93	1.0203	0.48	1.00835	0.84	-1.02669	0.4	1.02527	0.36	-1.02669	0.35	-1.0403	0.22
ENSMUSG00000028710	Atpaf1	-1.074	0.13	-1.01748	0.72	1.01185	0.73	1.00975	0.83	-1.03598	0.42	-1.00835	0.85	1.0274	0.55	1.02527	0.55
ENSMUSG00000042709	Atpaf2	-1.0324	0.38	-1.06216	0.079	-1.07177	0.032	-1.07177	0.092	-1.00069	0.99	-1.01819	0.66	-1.00347	0.93	1.00417	0.93
ENSMUSG00000054428	Atpif1	1.02101	0.55	1.05848	0.055	1.05409	0.042	-1.00556	0.88	1.00278	0.94	1.04174	0.18	1.04681	0.12	1.00696	0.8
ENSMUSG00000032409	Atr	-1.03886	0.26	-1.03311	0.34	-1.00347	0.91	-1.01748	0.68	-1.02883	0.49	-1.00835	0.82	1.05409	0.15	1.10726	0.0051
ENSMUSG00000013622	Atraid	-1.00417	0.92	-1.02172	0.62	1.03958	0.25	-1.04319	0.32	1.0629	0.13	1.06069	0.09	1.10267	0.0082	1.01677	0.66
ENSMUSG00000025646	Atrip	-1.03025	1	-1.28076	0.27	-1.1274	0.6	-1.17528	0.47	1.02314	1	1.47019	0.17	1.51467	0.11	1.30949	0.34
ENSMUSG00000027312	Atrn	-1.05336	0.13	1.01045	0.73	1.00626	0.83	1.00905	0.84	1.13918	0.00059	-1.01326	0.68	1.07848	0.019	1.03311	0.34
ENSMUSG00000054843	Atrnl1	-1.02101	0.59	1.12662	0.00025	1.09581	0.0063	1.30315	7.3e-11	1.00835	0.83	1.05336	0.14	-1.02243	0.59	-1.01326	0.73
ENSMUSG00000031229	Atrx	-1.07103	0.081	-1.01255	0.69	-1.04391	0.13	1.01819	0.71	1.14076	0.0001	-1.01326	0.59	1.07029	0.014	1.08824	0.00081
ENSMUSG00000046876	Atxn1	-1.08523	0.16	1.07252	0.3	-1.074	0.17	1.04899	0.46	1.18591	0.0037	1.10803	0.018	1.09429	0.041	1.08373	0.066
ENSMUSG00000016541	Atxn10	1.01115	0.73	-1.00765	0.77	-1.01185	0.59	-1.00208	0.95	-1.0203	0.51	-1.01537	0.53	-1.00208	0.94	1.01255	0.63
ENSMUSG00000069895	Atxn1l	-1.0403	0.23	1.07998	0.0054	1.04608	0.082	-1.07923	0.042	-1.08673	0.032	1.02527	0.41	-1.05775	0.082	-1.08749	0.016
ENSMUSG00000042605	Atxn2	1.01185	0.76	1.00278	0.95	1.06955	0.018	-1.00626	0.89	1.24143	9.1e-09	1.00208	0.95	1.12428	0.001	1.11884	0.0014
ENSMUSG00000032637	Atxn2l	1.00069	0.98	-1.08373	0.0052	-1.06437	0.0036	1.03311	0.35	-1.10343	0.00091	-1.00626	0.81	-1.15429	1.2e-08	-1.12117	8.3e-06
ENSMUSG00000021189	Atxn3	-1.03814	0.34	1.06216	0.076	1.01889	0.55	-1.21926	3.9e-06	1.32961	2.3e-13	-1.02172	0.58	1.32777	9.9e-14	1.31768	3e-13
ENSMUSG00000021738	Atxn7	-1.08298	0.069	-1.03598	0.33	-1.06142	0.089	-1.00765	0.85	-1.08222	0.067	-1.01466	0.73	-1.08824	0.041	-1.11651	0.0085
ENSMUSG00000020564	Atxn7l1	-1.01255	0.8	1.05336	0.3	1	0.98	1.05702	0.31	1.12506	0.0041	-1.03097	0.43	-1.00696	0.91	-1.05482	0.19
ENSMUSG00000048997	Atxn7l2	1.01115	0.78	-1.16716	0.0004	-1.24401	1.7e-07	1.03455	0.48	1.16554	0.0078	1.00347	0.96	1.02243	0.69	1.14314	0.014
ENSMUSG00000059995	Atxn7l3	-1.02172	0.5	-1.0274	0.27	-1.02243	0.31	-1.06142	0.093	1.11188	0.00049	-1.02243	0.35	1.09278	0.00068	1.11265	3.8e-05
ENSMUSG00000074748	Atxn7l3b	-1.02172	0.53	-1.06069	0.039	-1.00905	0.72	-1.00208	0.95	1.23971	1e-10	-1.0324	0.24	1.18017	4.1e-09	1.24057	1.6e-14
ENSMUSG00000054753	AU018091	-1.58118	0.37	-1.47325	0.54	-2.07053	0.25	-1.73508	0.38	83.8071	9.4e-06	55.7539	0.00018	47.3404	0.00087	85.2129	3.3e-06
ENSMUSG00000059820	AU019823	1.0274	0.55	-1.01819	0.63	-1.00486	0.87	-1.05117	0.26	1.1607	0.0022	-1.04972	0.3	1.20581	1.6e-05	1.27015	1.8e-07
ENSMUSG00000097415	AU020206	-1.06733	0.21	1.07923	0.11	1.0519	0.24	1.02954	0.63	-1.21757	0.0027	1.03526	0.51	-1.16473	0.0044	-1.15509	0.0061
ENSMUSG00000078584	AU022252	-1.04391	0.31	1.08673	0.063	1.04464	0.28	-1.08673	0.075	1.18674	1e-05	-1.05922	0.13	1.16878	3.1e-05	1.19914	1e-06
ENSMUSG00000028830	AU040320	-1.03097	0.38	1.02243	0.5	1.01537	0.62	1.03455	0.38	-1.06142	0.059	1.00278	0.93	-1.03311	0.24	-1.05409	0.069
ENSMUSG00000078435	AU041133	1.10343	0.27	1.07029	0.47	1.07699	0.39	1.31677	0.0016	-1.16554	0.1	1.05848	0.55	1.00975	0.94	-1.03311	0.77
ENSMUSG00000021460	Auh	-1.00208	0.99	1.02883	0.57	1.05117	0.24	-1.089	0.084	1.02883	0.58	1.03025	0.44	1.07923	0.056	-1.02385	0.58
ENSMUSG00000078521	Aunip	1.00208	0.97	1.00208	0.98	-1.05336	0.16	-1.0324	0.48	-1.79876	4.6e-34	-1.02954	0.48	-1.57789	8.7e-22	-1.63807	6.4e-28
ENSMUSG00000068328	Aup1	1.00696	0.82	-1.04102	0.16	-1.02172	0.41	-1.00486	0.9	-1.00835	0.8	1.04972	0.073	1.06733	0.029	1.0196	0.52
ENSMUSG00000027496	Aurka	1.04608	0.16	-1.04174	0.15	-1.0403	0.093	-1.06216	0.088	-1.62225	3.5e-51	-1.02598	0.28	-1.47734	2.3e-23	-1.4103	3.1e-31
ENSMUSG00000065990	Aurkaip1	1.01255	0.72	1.02243	0.49	1.05482	0.068	1.07699	0.06	-1.02385	0.53	1.04247	0.22	1.03742	0.29	-1.00417	0.9
ENSMUSG00000020897	Aurkb	-1.01255	0.7	-1.07699	0.0043	-1.09354	8.3e-05	-1.05482	0.13	-1.63127	1.5e-52	-1.00486	0.85	-1.43495	2.3e-39	-1.39474	4.6e-32
ENSMUSG00000087519	AV039307	-1.35566	0.46	1.54971	0.23	1.64262	0.19	1.50525	0.37	-1.02385	1	1.31951	0.51	-1.25006	0.63	-1.28877	0.65
ENSMUSG00000087377	AV099323	-1.54114	0.16	-1.10267	0.66	-1.06955	0.84	1.71951	0.017	-1.01677	1	1.07773	0.79	-1.19086	0.49	-1.11884	0.64
ENSMUSG00000003604	Aven	-1.00696	0.88	-1.39862	7.5e-19	-1.27987	1.4e-11	-1.3566	2.4e-11	1.05336	0.29	1.00696	0.92	1.07998	0.18	1.05044	0.32
ENSMUSG00000025432	Avil	-1.39185	0.45	-3.88254	0.0019	-1.93187	0.11	-1.53156	0.28	-1.90528	0.28	-1.39571	0.81	-1.17772	0.81	-1.64376	0.49
ENSMUSG00000029787	Avl9	-1.03383	0.33	1.06216	0.049	1.05775	0.041	1.00208	0.96	1.15029	1.2e-05	-1.05117	0.069	1.1088	0.0005	1.08598	0.04
ENSMUSG00000018821	Avpi1	-1.09278	0.017	-1.05702	0.14	-1.20664	3.1e-09	-1.12662	0.0022	-1.09429	0.016	1.13053	0.00057	-1.1321	0.00061	-1.32134	9.8e-15
ENSMUSG00000078349	AW011738	1.00486	1	-1.1599	0.16	-1.03383	0.75	-1.05044	0.66	1.19334	0.14	1.01115	0.97	1.13918	0.29	1.37173	0.004
ENSMUSG00000074166	AW146154	-1.02101	0.82	1.3463	0.00034	1.25093	0.0074	1.12896	0.19	1.23371	0.019	-1.00486	0.97	1.33053	0.0021	1.29864	0.002
ENSMUSG00000039182	AW209491	1.00835	0.89	-1.03742	0.41	-1.03886	0.36	1.02456	0.62	1.26313	2.2e-05	-1.00905	0.87	1.30858	4.2e-07	1.32869	1.6e-07
ENSMUSG00000041935	AW549877	1.00347	0.93	1.01045	0.75	1.01045	0.66	1.21926	1.9e-08	1.15349	3.7e-06	-1.04319	0.11	1.18921	4e-09	1.22264	1.1e-14
ENSMUSG00000033632	AW554918	-1.04899	0.39	-1.07549	0.16	-1.02883	0.59	-1.01255	0.85	-1.22944	7.9e-05	-1.07773	0.11	-1.28254	1.4e-06	-1.2008	0.00019
ENSMUSG00000031220	Awat2	-1.39474	0.3	-1.49278	0.25	1.08673	0.9	-1.38223	0.32	-2.65737	0.0017	-1.45095	0.19	-1.44794	0.22	-1.30044	0.35
ENSMUSG00000026601	Axdnd1	-1.23713	0.37	1.03958	0.93	-1.36415	0.2	1.00905	1	-1.22179	0.43	-1.3333	0.34	-1.11729	0.67	-1.58118	0.098
ENSMUSG00000024182	Axin1	1.01255	0.71	-1.04681	0.087	-1.02314	0.32	-1.16151	2.1e-05	1.10957	0.0016	-1.0367	0.15	1.06659	0.019	1.0403	0.18
ENSMUSG00000000142	Axin2	1.18345	0.67	1.44593	0.27	1.04174	1	-1.27456	0.63	-2.88586	0.00024	-1.08373	0.77	-3.74249	8.4e-06	-2.39994	0.00065
ENSMUSG00000002602	Axl	-1.07699	0.0095	1.02811	0.2	-1.0519	0.0071	-1.01607	0.62	-1.50525	4.8e-50	1.01819	0.36	-1.50525	2.3e-80	-1.47529	1.1e-69
ENSMUSG00000044820	AY074887	1.92786	0.1	1.08975	1	1.96292	0.097	2.35545	0.027	1.63014	0.51	2.54559	0.035	1.85575	0.28	1.80125	0.3
ENSMUSG00000039285	Azi2	1.01677	0.63	-1.03383	0.25	1.00835	0.79	1.04319	0.26	1.16635	1.6e-06	-1.05775	0.078	1.17854	8.7e-09	1.16231	2.1e-07
ENSMUSG00000037458	Azin1	-1.01255	0.7	-1.01115	0.71	-1.02172	0.32	-1.01607	0.64	-1.17691	4.1e-08	-1.05044	0.038	-1.1321	3.1e-06	-1.19499	3.5e-12
ENSMUSG00000028789	Azin2	1.57135	0.0015	1.44593	0.01	2.09072	3.3e-09	2.35381	2.6e-11	1.05555	0.42	1.04319	0.48	1.33237	9.5e-07	1.34723	8.1e-07
ENSMUSG00000100005	B130024G19Rik	1.57026	0.64	1.31403	0.8	-1.56157	0.76	1.43594	0.62	NA	NA	NA	NA	NA	NA	NA	NA
ENSMUSG00000093606	B130034C11Rik	-1.00069	1	1.11884	0.6	-1.19748	0.4	1.23799	0.25	-1.02243	0.94	-1.26751	0.14	-1.07773	0.62	1.01889	0.95
ENSMUSG00000097414	B130046B21Rik	-1.01396	1	1.01255	0.96	1.03598	0.75	1.12662	0.34	1.11884	0.39	1.12117	0.38	-1.0196	0.86	-1.16878	0.24
ENSMUSG00000086502	B130055M24Rik	1.03598	0.56	-1.2033	0.00074	-1.05482	0.28	-1.14631	0.017	-1.11419	0.21	1.08975	0.32	-1.16878	0.067	-1.15669	0.099
ENSMUSG00000027165	B230118H07Rik	-1.10343	0.11	1.08448	0.13	1.1042	0.051	1.04174	0.49	-1.44493	1.2e-14	1.03526	0.42	-1.26225	3.4e-07	-1.29325	3.7e-08
ENSMUSG00000086844	B230206H07Rik	1.08448	0.45	1.02456	0.9	1.10114	0.33	1.29594	0.01	1.24487	0.081	1.1088	0.46	-1.00696	0.91	1.04174	0.82
ENSMUSG00000097378	B230208H11Rik	1.08523	0.65	1.13131	0.47	1.16151	0.32	1.22859	0.18	-1.01537	0.92	-1.09809	0.69	1.1479	0.63	1.02669	1
ENSMUSG00000089706	B230216N24Rik	1.05482	1	1.82134	0.17	1.93321	0.1	2.57576	0.0098	-1.6783	0.22	1.27721	0.51	-1.58887	0.33	-1.08824	0.91
ENSMUSG00000050538	B230217C12Rik	1.12975	0.12	1.11342	0.15	-1.02385	0.75	1.19334	0.018	-1.22434	0.0055	-1.08073	0.27	-1.13839	0.061	-1.01185	0.87
ENSMUSG00000097785	B230217O12Rik	1.00069	1	1.05482	0.75	-1.02883	0.94	-1.16635	0.41	-1.21926	0.41	-1.29415	0.21	-1.29954	0.2	-1.06216	0.8
ENSMUSG00000045767	B230219D22Rik	-1.03025	0.37	-1.03598	0.2	-1.07624	0.0013	1.08975	0.014	-1.10038	0.0013	-1.03526	0.14	-1.08975	0.00064	-1.08073	0.0026
ENSMUSG00000106547	B230303O12Rik	NA	NA	1.91057	0.6	1.37936	1	3.23553	0.12	-1.12506	1	1.00417	1	1.39185	0.42	-1.09429	0.86
ENSMUSG00000080717	B230307C23Rik	1.05336	0.68	1.18838	0.11	1.26488	0.03	1.14155	0.23	1.07029	0.61	-1.15829	0.3	1.17854	0.2	-1.06511	0.66
ENSMUSG00000084843	B230312C02Rik	1.06733	0.7	-1.32869	0.11	-1.25701	0.2	1.20497	0.18	-1.42109	0.35	-1.09657	0.89	-1.84038	0.097	-1.9	0.08
ENSMUSG00000045746	B230317F23Rik	-1.09809	0.86	-2	0.23	-1.84421	0.25	-1.61552	0.36	NA	NA	2.04486	0.41	1.93992	0.56	1.77399	0.56
ENSMUSG00000097509	B230322F03Rik	-1.27544	0.83	1.17854	0.84	1.0324	1	-1.02598	1	-1.5252	0.51	-3.35427	0.043	-1.09126	1	-1.04319	1
ENSMUSG00000097800	B230344G16Rik	-1.11188	1	-1.27721	0.73	1.26138	0.55	-1.14949	0.87	-2.34242	2.7e-05	1.13446	0.47	-2.95672	1.6e-07	-2.07197	6.4e-05
ENSMUSG00000097119	B230354K17Rik	-1.03886	0.38	-1.00835	0.81	-1.06363	0.088	-1.1042	0.035	1.04391	0.36	-1.08598	0.078	1.04826	0.31	1.04102	0.38
ENSMUSG00000086350	B230369F24Rik	1.35754	0.25	1.26839	0.34	-1.02954	1	1.59992	0.038	1.40639	0.23	-1.17365	0.69	1.3632	0.25	1.2033	0.48
ENSMUSG00000104195	B230377A18Rik	1.0203	0.92	-1.21926	0.13	-1.2201	0.11	1.089	0.52	1.23628	0.17	1.12117	0.49	1.22095	0.2	1.44794	0.011
ENSMUSG00000087660	B230398E01Rik	-1.41323	0.33	-1.0324	1	-1.05336	1	-1.95884	0.061	1.73869	0.026	1.32685	0.31	1.16716	0.72	1.31585	0.32
ENSMUSG00000060802	B2m	-1.02314	0.42	1.01677	0.48	-1.0274	0.16	-1.00486	0.89	-1.32225	2.5e-19	1.074	0.0045	-1.16231	2.8e-09	-1.26751	3.3e-18
ENSMUSG00000048406	B330016D10Rik	-1.28788	0.21	-1.51887	0.031	-1.6358	0.012	-1.11419	0.63	1.31312	0.17	1.06881	0.75	1.25876	0.2	1.3435	0.097
ENSMUSG00000039242	B3galnt2	1.01819	0.66	1.01115	0.78	-1.00486	0.85	-1.15189	0.00073	1.02243	0.62	-1.05555	0.14	-1.00069	0.96	1.1235	0.0015
ENSMUSG00000067370	B3galt4	-1.06955	0.46	-1.25527	0.0024	-1.10267	0.18	1.08147	0.38	-1.11111	0.28	1.01396	0.91	-1.15669	0.15	-1.25006	0.017
ENSMUSG00000050796	B3galt6	-1.00696	0.87	-1.09505	0.018	-1.1321	0.00059	1.30677	2.3e-10	-1.29594	9.4e-08	-1.01607	0.74	-1.23285	5.9e-06	-1.19168	0.00033
ENSMUSG00000026156	B3gat2	-1.11419	0.58	1.089	0.71	-1.19086	0.31	-1.08147	0.67	1.43495	0.027	1.06733	0.76	1.02101	1	1.01115	1
ENSMUSG00000071649	B3gat3	1.03025	0.44	-1.04247	0.3	1.03742	0.3	-1.03168	0.48	1.32685	4.9e-10	1.05409	0.23	1.27456	1.8e-08	1.29864	3.2e-10
ENSMUSG00000051950	B3glct	1.21757	0.55	-1.12428	0.69	-1.18345	0.59	1.11111	0.81	1.36131	0.29	-1.0203	1	1.15589	0.69	1.23628	0.52
ENSMUSG00000051650	B3gnt2	-1.04681	0.36	1.00417	0.93	-1.02527	0.58	-1.15349	0.0092	-1.07103	0.23	1.1321	0.011	-1.14076	0.02	-1.19997	0.00045
ENSMUSG00000031803	B3gnt3	-1.21335	0.001	1.56808	3.5e-18	1.55509	1.8e-20	1.04174	0.49	-3.04407	2.5e-123	1.13446	0.00045	-2.23923	2.3e-85	-2.65921	2.7e-104
ENSMUSG00000079445	B3gnt7	-1.2008	0.028	-1.21419	0.012	-1.39378	5.3e-05	-1.57352	6.6e-08	-3.57514	1.1e-23	1.09126	0.34	-3.91497	2.8e-25	-2.53678	2.4e-16
ENSMUSG00000059479	B3gnt8	1.88165	0.033	1.32777	0.49	1.34817	0.33	2.57934	0.00018	1.95477	0.0032	1.61217	0.058	1.84421	0.012	1.65864	0.037
ENSMUSG00000069920	B3gnt9	-1.03958	0.75	1.12506	0.33	-1.04464	0.71	-1.232	0.13	-1.54756	0.0018	1.10957	0.42	-1.55509	0.002	-1.58997	0.0007
ENSMUSG00000046605	B3gntl1	-1.05336	0.54	-1.11884	0.12	-1.07475	0.33	1.05263	0.48	-1.27456	0.00059	1.01396	0.86	-1.12896	0.11	-1.09278	0.18
ENSMUSG00000067356	B430203G13Rik	-1.82766	0.31	-1.24143	0.82	1.31677	0.55	1.16151	0.84	-2.13169	0.32	1.02669	1	-1.46713	0.64	-1.19168	0.84
ENSMUSG00000097411	B430218F22Rik	1.48349	0.18	1.19416	0.68	1.39959	0.29	1.27015	0.44	1.17772	0.74	1.16393	0.87	1.79502	0.17	1.41912	0.42
ENSMUSG00000053706	B430305J03Rik	-1.05263	0.82	1.05702	0.77	-1.29056	0.12	-1.10191	0.6	1.85446	0.0034	1.67481	0.014	1.3333	0.27	-1.02243	1
ENSMUSG00000006731	B4galnt1	1.06216	0.097	1.06807	0.074	1.14472	2.9e-06	-1.11342	0.007	1.4025	8.2e-22	-1.04102	0.19	1.45902	3.2e-33	1.50733	4e-41
ENSMUSG00000041372	B4galnt3	1.30949	0.31	-1.55401	0.12	1.06363	0.83	1.57789	0.038	-1.35754	0.0078	-1.19914	0.15	-2.19619	6.1e-10	-1.66555	1.3e-05
ENSMUSG00000055629	B4galnt4	-1.00417	0.97	1.04247	0.3	1.0324	0.39	-1.20916	4e-05	-1.18591	5.1e-05	1.00139	0.98	-1.1599	0.00017	-1.01396	0.73
ENSMUSG00000028413	B4galt1	-1.07624	0.026	1.07103	0.016	-1.04536	0.064	-1.10726	0.0047	-1.21251	1.9e-09	1.01889	0.47	-1.16716	1.3e-08	-1.19914	6.6e-11
ENSMUSG00000028541	B4galt2	1.00208	0.96	-1.00696	0.85	-1.04826	0.15	-1.22519	3.2e-06	-1.23029	1.4e-07	1.00347	0.93	-1.22434	7.3e-09	-1.13524	0.00032
ENSMUSG00000052423	B4galt3	1.04319	0.27	1.13053	0.00034	1.11265	0.00097	-1.21083	1e-05	1.03311	0.4	-1.04536	0.2	1.074	0.044	1.10573	0.0056
ENSMUSG00000022793	B4galt4	-1.14076	0.33	-1.03814	0.81	-1.0324	0.85	-1.39378	0.0085	-1.06955	0.56	-1.02101	0.93	-1.0196	0.82	1	1
ENSMUSG00000017929	B4galt5	1.54971	1.6e-49	1.07029	0.0029	1.49071	3.5e-88	1.45095	4.4e-29	3.64773	0	1.11806	1.5e-06	3.40345	0	3.10803	0
ENSMUSG00000056124	B4galt6	-1.6529	0.011	1.19997	0.28	-1.53262	0.022	1.02385	0.94	-1.78881	0.00069	1.28343	0.12	-1.35004	0.069	-1.76908	0.00042
ENSMUSG00000021504	B4galt7	-1.04754	0.3	1.11806	0.0066	1.02243	0.53	-1.05117	0.3	-1.04391	0.3	1.03455	0.42	1.01185	0.79	1.0203	0.62
ENSMUSG00000047379	B4gat1	-1.03383	0.41	1.09051	0.0077	1.07549	0.019	1.00975	0.81	-1.48865	7.5e-25	1.01607	0.63	-1.25006	1.4e-10	-1.40639	5.8e-19
ENSMUSG00000042742	B630005N14Rik	-1.06437	0.19	1.04972	0.21	1.01607	0.67	-1.1088	0.05	1.29954	3.2e-11	-1.00975	0.81	1.25876	7.2e-08	1.18921	7.5e-06
ENSMUSG00000091993	B930036N10Rik	-1.36699	0.45	-1.18181	0.68	-1.1479	0.68	-1.35566	0.4	-1.79876	0.28	-1.40056	0.55	-1.31677	0.55	-1.16554	0.85
ENSMUSG00000074738	B930041F14Rik	-1.20999	0.68	-1.43396	0.54	1.51467	0.41	-1.21335	0.84	1.02243	1	1.06216	1	-1.32042	0.44	1.09429	0.8
ENSMUSG00000097734	B930082K07Rik	-1.18591	0.62	-1.37459	0.42	-1.33886	0.41	1.47529	0.3	-2.10818	0.007	-1.4103	0.18	-2.47598	0.0045	-1.66324	0.048
ENSMUSG00000092124	B930094E09Rik	-1.05555	1	1.40056	0.21	1.06437	0.9	1.13682	0.61	-1.31585	0.36	-1.23285	0.53	1.38703	0.28	-1.07549	0.81
ENSMUSG00000085133	B930095G15Rik	-1.03742	0.66	-1.074	0.39	-1.09051	0.3	1.2492	0.013	1.21251	0.018	-1.14235	0.1	1.01889	0.79	1.38992	1.2e-05
ENSMUSG00000001039	B9d1	-1.03168	0.54	1.05336	0.3	1.05848	0.27	1.07624	0.16	-1.12584	0.013	-1.03383	0.45	-1.07103	0.15	-1.0629	0.18
ENSMUSG00000060808	B9d1os	NA	NA	NA	NA	NA	NA	-1.02598	1	NA	NA	NA	NA	NA	NA	NA	NA
ENSMUSG00000063439	B9d2	1.07998	0.21	-1.00975	0.93	-1.09885	0.16	1.01466	0.82	-1.09354	0.069	-1.05775	0.29	-1.11651	0.026	1.01255	0.8
ENSMUSG00000022296	Baalc	-1.30044	0.26	1.30495	0.2	1.35566	0.098	1.59438	0.013	-2.07053	0.011	1.089	0.78	-1.68997	0.039	-1.457	0.11
ENSMUSG00000039653	Baat	-2.11991	0.38	-1.17121	1	-1.06437	1	-1.46612	0.8	NA	NA	NA	NA	NA	NA	NA	NA
ENSMUSG00000031820	Babam1	1.00626	0.85	1.02314	0.41	1.02954	0.25	1.05409	0.15	1.05336	0.15	1.01326	0.68	1.04536	0.17	1.02669	0.43
ENSMUSG00000032086	Bace1	1.01889	0.59	1.03526	0.23	1.08598	0.002	-1.08147	0.038	-1.04972	0.12	1.02172	0.44	-1.04754	0.097	-1.09962	0.0014
ENSMUSG00000025612	Bach1	-1.20247	2.1e-06	1.02314	0.52	-1.15189	3.8e-05	-1.25701	9.1e-08	1.00139	0.98	-1.0367	0.27	-1.03025	0.39	-1.05995	0.097
ENSMUSG00000040270	Bach2	-1.10038	0.59	1.04464	0.88	1.02172	1	-1.13288	0.5	-1.14949	0.27	-1.02954	0.83	-1.14155	0.32	-1.38896	0.0025
ENSMUSG00000024959	Bad	-1.03383	0.47	1.06733	0.18	1.06585	0.12	-1.00069	0.97	-1.0203	0.63	1.05629	0.15	-1.00556	0.86	-1.03526	0.39
ENSMUSG00000028416	Bag1	-1.00278	0.93	-1.02598	0.29	-1.04174	0.058	-1.01396	0.69	1.03311	0.3	1.00278	0.92	1.01396	0.69	1.0519	0.053
ENSMUSG00000042215	Bag2	1.03814	0.3	1.03311	0.27	1.0324	0.24	-1.11188	0.0043	1.23885	9.9e-11	1.01537	0.66	1.27721	2.3e-12	1.19831	1.5e-08
ENSMUSG00000030847	Bag3	-1.0274	0.42	-1.02811	0.28	-1.01677	0.47	-1.01819	0.61	1.11034	0.0009	-1.03383	0.24	1.09885	0.00048	1.00486	0.86
ENSMUSG00000037316	Bag4	1.0274	0.45	1.07699	0.019	1.0367	0.24	-1.07923	0.049	-1.22434	4.6e-08	-1.01045	0.74	-1.1479	4.1e-05	-1.13839	0.00017
ENSMUSG00000049792	Bag5	1.16959	1e-05	-1.03814	0.22	1.10114	0.00059	1.14314	0.00062	1.50525	2.6e-35	1.0203	0.49	1.39959	6e-30	1.44193	6.4e-32
ENSMUSG00000024392	Bag6	-1.0274	0.38	-1.01819	0.45	-1.00765	0.7	1.04681	0.19	1.05409	0.056	-1.01115	0.59	-1.01115	0.61	-1.01537	0.5
ENSMUSG00000039741	Bahcc1	1.13367	1	1.24487	0.63	-1.40347	0.36	-1.02811	1	NA	NA	1.53581	0.61	NA	NA	1.22349	1
ENSMUSG00000040007	Bahd1	1.13446	0.0011	1.06955	0.033	1.27279	4.1e-15	-1.04102	0.32	1.78509	2.1e-57	1.03455	0.43	1.6358	2.6e-51	1.47734	1e-30
ENSMUSG00000025372	Baiap2	1.02314	0.47	-1.16473	5.3e-09	-1.15509	3.4e-10	-1.05409	0.14	1.19168	2.5e-09	1.0367	0.12	1.13918	1.2e-07	1.08523	0.0013
ENSMUSG00000038859	Baiap2l1	-1.13997	0.0052	1.00626	0.9	-1.04536	0.23	-1.18921	0.00018	-1.27279	2.1e-06	1.0324	0.48	-1.27544	1.1e-06	-1.18591	0.00085
ENSMUSG00000047507	Baiap3	-1.19499	0.68	-1.41323	0.32	1.2605	0.39	1.04608	1	1.25614	0.64	1.17854	0.76	-1.16473	0.73	-1.04174	1
ENSMUSG00000057789	Bak1	1.07624	0.02	1.01045	0.71	1.06659	0.0091	-1.05629	0.14	1.27899	6e-13	1.00347	0.93	1.29954	4.3e-18	1.30224	1.7e-16
ENSMUSG00000024844	Banf1	-1.00905	0.79	-1.07624	0.0052	-1.10191	6.6e-05	-1.02385	0.53	-1.10573	0.0045	1.01607	0.6	-1.05629	0.1	-1.07923	0.018
ENSMUSG00000025316	Banp	1.04826	0.2	-1.09885	0.0079	-1.05848	0.085	-1.00696	0.87	1.16959	0.00064	-1.09278	0.06	1.10803	0.024	1.11651	0.015
ENSMUSG00000021901	Bap1	-1.00347	0.93	-1.01115	0.69	-1.00486	0.88	-1.05409	0.15	1.11806	0.00047	-1.05117	0.059	1.07029	0.018	1.089	0.0024
ENSMUSG00000026196	Bard1	-1.03814	0.41	-1.01115	0.84	-1.03526	0.38	1.19665	6.5e-05	-1.91454	5.2e-36	1.06069	0.16	-1.71951	8.4e-30	-1.64832	7e-26
ENSMUSG00000045763	Basp1	-1.11419	0.045	1.1487	2.5e-06	1.12975	5.5e-07	-1.02172	0.58	1.08523	0.018	1.07624	0.04	1.0519	0.12	1.07699	0.034
ENSMUSG00000034266	Batf	-1.05775	0.54	1.23371	0.0068	1.37936	1e-05	-1.03886	0.68	-1.1479	0.13	1.08298	0.3	1.00556	0.95	-1.13053	0.12
ENSMUSG00000039699	Batf2	1.12584	0.6	1.30134	0.12	1.19334	0.3	1.06216	0.76	-1.499	0.01	-1.05922	0.71	-1.45297	0.01	-1.30677	0.072
ENSMUSG00000026630	Batf3	1.0324	0.67	1.00765	0.93	-1.04391	0.51	-1.27633	0.00043	-2.75681	1.6e-27	-1.05409	0.48	-2.16295	5e-19	-2.38337	1e-23
ENSMUSG00000003873	Bax	-1.01819	0.58	-1.03025	0.25	-1.02954	0.22	-1.01889	0.61	1.29325	2e-16	1.0629	0.022	1.2605	3.9e-16	1.21251	2.8e-11
ENSMUSG00000035021	Baz1a	-1.00556	0.87	-1.04391	0.15	-1.01255	0.63	-1.21588	1.5e-06	1.79751	1.9e-67	-1.00139	0.97	1.64832	1.3e-54	1.5768	1.7e-50
ENSMUSG00000002748	Baz1b	-1.03526	0.29	-1.02527	0.32	1.00417	0.85	1.02172	0.55	-1.17936	1.5e-09	-1.00278	0.9	-1.22264	5.5e-19	-1.17854	1.5e-12
ENSMUSG00000040054	Baz2a	-1.02101	0.56	1.10573	0.0015	1.20247	2.4e-10	-1.2008	0.00045	1.30315	5.5e-13	-1.05922	0.04	1.26839	3.3e-14	1.23885	3.5e-13
ENSMUSG00000026987	Baz2b	-1.02811	0.51	1.02101	0.6	-1.03025	0.35	1.0519	0.4	1.11884	0.0028	-1.03886	0.2	-1.02669	0.45	-1.00765	0.83
ENSMUSG00000084938	BB557941	NA	NA	-1.14949	1	NA	NA	-1.41716	0.78	-3.21318	0.11	-1.11265	1	-2.37347	0.17	-3.09942	0.069
ENSMUSG00000002083	Bbc3	1.04464	0.6	-1.07177	0.34	-1.00696	0.92	-1.16151	0.089	1.06585	0.29	-1.06363	0.3	-1.06437	0.29	-1.10038	0.12
ENSMUSG00000084957	Bbip1	-1.01466	0.77	-1.08298	0.13	-1.07103	0.17	1.10267	0.061	-1.1235	0.033	-1.00835	0.88	1.03455	0.59	1.01045	0.86
ENSMUSG00000006464	Bbs1	-1.13446	0.064	1.06437	0.32	1.07773	0.21	1.00696	0.9	-1.23456	0.00021	-1.03383	0.55	-1.16393	0.0064	-1.19416	0.0028
ENSMUSG00000035759	Bbs10	-1.01466	0.96	-1.07998	0.52	1.16151	0.14	1.28432	0.014	-1.04536	0.75	1.11961	0.25	1.09505	0.38	-1.06733	0.54
ENSMUSG00000051444	Bbs12	-1.00765	0.92	-1.05995	0.37	-1.00208	0.98	-1.05409	0.47	-1.43396	0.00064	-1.11806	0.25	-1.36604	0.0014	-1.19168	0.062
ENSMUSG00000031755	Bbs2	-1.00905	0.89	-1.15109	0.013	-1.0324	0.56	1.12272	0.041	1.00626	0.89	1.08448	0.073	1.03455	0.46	1.02811	0.56
ENSMUSG00000025235	Bbs4	1.01115	0.86	1.21335	0.00098	1.26839	8.9e-05	1.08749	0.24	-1.04826	0.47	1.01466	0.79	1.02385	0.67	-1.00486	0.95
ENSMUSG00000063145	Bbs5	-1.09278	0.16	-1.16878	0.019	-1.09202	0.15	-1.1274	0.068	-1.24057	0.0081	-1.12039	0.16	-1.28254	0.003	-1.2201	0.014
ENSMUSG00000037325	Bbs7	-1.04464	0.41	1.01396	0.77	1.04826	0.28	-1.04899	0.36	-1.09733	0.067	1.03455	0.49	-1.04247	0.4	-1.03311	0.59
ENSMUSG00000035919	Bbs9	-1.11188	0.019	-1.0203	0.68	-1.1065	0.014	1.11961	0.022	-1.08298	0.11	1.09126	0.065	1.00139	0.96	-1.13288	0.014
ENSMUSG00000022641	Bbx	1.11729	0.0034	1.05044	0.063	1.12117	2.8e-06	1.19003	1.1e-06	1.2544	1.4e-12	1.00278	0.91	1.1591	4.4e-08	1.1591	7.7e-08
ENSMUSG00000060149	BC002059	-1.01537	0.83	1.09126	0.15	1.02598	0.71	-1.04972	0.45	1.09809	0.33	1.03168	0.76	1.12662	0.2	1.31403	0.0023
ENSMUSG00000081824	BC002163	-1.09581	0.68	-1.01185	1	-1.01537	1	-1.10803	0.72	1.21083	0.53	1.13839	0.61	1.42701	0.12	1.82134	0.0041
ENSMUSG00000006010	BC003331	-1.00417	0.92	-1.04319	0.33	-1.07998	0.019	-1.01115	0.79	-1.30767	7.5e-14	-1.01607	0.6	-1.18345	1.4e-06	-1.13918	4.9e-05
ENSMUSG00000067722	BC003965	1.01466	0.72	-1.05409	0.23	-1.07475	0.12	1.01889	0.66	1.11729	0.02	1.02456	0.65	1.09051	0.065	1.19334	0.00014
ENSMUSG00000052712	BC004004	-1.0274	0.43	-1.02954	0.34	-1.03958	0.19	1.03814	0.36	-1.29954	4.7e-15	1.01185	0.68	-1.22774	1.6e-11	-1.18756	1.9e-08
ENSMUSG00000019132	BC005537	1.12039	0.0003	-1.03814	0.21	1.06733	0.0033	1.18181	6.8e-07	1.26927	2e-14	-1.03168	0.22	1.31221	1.4e-24	1.25006	8.9e-17
ENSMUSG00000079065	BC005561	1.0203	0.78	1.0629	0.3	1.07998	0.18	1.02669	0.69	1.2605	0.00069	1.01115	0.91	1.20832	0.0041	1.18181	0.015
ENSMUSG00000026851	BC005624	-1.05995	0.098	-1.03886	0.25	-1.01396	0.64	1.14314	0.00046	1.09733	0.011	1.01889	0.6	1.1088	0.003	1.08298	0.02
ENSMUSG00000041674	BC006965	1.1487	0.7	-1.24315	0.58	1.01396	1	1.07998	1	1.05775	0.79	-1.06363	0.8	-1.76418	0.018	-1.07103	0.8
ENSMUSG00000070794	BC016548	-2.87587	0.18	-2.37512	0.3	-4.7338	0.047	-1.00696	1	2.13909	0.23	1.16716	1	1.35379	0.82	1.36037	0.66
ENSMUSG00000030780	BC017158	1.08222	0.061	-1.02314	0.6	1.074	0.13	1.11265	0.018	1.01748	0.73	1.02669	0.6	1.05117	0.32	1.10114	0.055
ENSMUSG00000039294	BC017643	1.03168	0.39	1.05702	0.099	1.0629	0.065	-1.10573	0.017	1.03168	0.45	-1.00069	0.98	1.07624	0.086	1.02669	0.51
ENSMUSG00000038528	BC021785	NA	NA	1.56808	0.6	-1.0629	1	-1.04102	1	-1.88688	0.25	1.03097	1	-2.81669	0.087	-1.14393	0.84
ENSMUSG00000037594	BC022687	-1.05629	0.3	1.02598	0.63	-1.09126	0.09	-1.50212	3.8e-12	1.24057	0.015	1.09202	0.26	1.11034	0.19	1.07326	0.42
ENSMUSG00000081137	BC022960	1.01466	0.91	1.11961	0.32	1.11111	0.36	1.21588	0.1	-1.05775	0.92	-1.03814	1	1.19997	0.49	-1.11651	0.69
ENSMUSG00000073139	BC023829	-1.02101	0.63	1.02954	0.42	1.08673	0.015	-1.0203	0.66	1.1479	0.00045	-1.07624	0.09	1.13761	0.00046	1.21841	7.3e-08
ENSMUSG00000078786	BC024978	1.06955	0.16	-1.11961	0.016	-1.11574	0.015	1.11497	0.031	1.14949	0.013	-1.06216	0.3	-1.00975	0.84	1.17854	0.003
ENSMUSG00000074862	BC025920	-1.03455	1	-1.19334	0.47	-1.29146	0.26	1.03311	1	1.84548	0.017	1.32225	0.4	1.79129	0.034	1.7219	0.059
ENSMUSG00000033488	BC026585	-1.11342	1	NA	NA	1.10114	1	-1.50838	0.76	NA	NA	NA	NA	NA	NA	NA	NA
ENSMUSG00000036208	BC027231	1.05482	0.18	-1.08222	0.018	-1.11034	0.00092	1.02385	0.56	1.25788	4.9e-07	-1.04464	0.34	1.26751	1e-07	1.19251	0.00042
ENSMUSG00000047617	BC029214	-1.09809	0.28	1.05702	0.55	1.09051	0.37	1.09581	0.32	1.06955	0.53	1.05995	0.59	1.13367	0.23	1.05995	0.61
ENSMUSG00000074649	BC029722	1.08975	0.022	-1.04174	0.22	1.05044	0.19	1.10726	0.013	1.29325	7.3e-12	1.00347	0.92	1.3632	2.2e-22	1.2201	4.6e-08
ENSMUSG00000046096	BC030336	-1.00278	0.96	1.05263	0.21	1.0367	0.26	-1.0519	0.22	1.08073	0.057	-1.08598	0.034	1.13131	0.0011	1.10114	0.012
ENSMUSG00000105345	BC030343	1.00556	1	-1.36415	0.16	1.05263	0.8	1.08298	0.67	1.11961	0.67	1.08824	0.68	-1.06659	0.79	-1.19499	0.38
ENSMUSG00000037593	BC030499	-1.03526	1	-1.24143	0.82	-1.49071	0.63	-1.44693	0.64	-2.0548	0.4	-1.92119	0.4	-2.86195	0.25	-1.67133	0.59
ENSMUSG00000034773	BC030867	1.04681	0.23	-1.04536	0.25	-1.03958	0.29	-1.07326	0.096	-1.64604	1.7e-21	-1.03742	0.41	-1.58887	1e-20	-1.48144	8.1e-17
ENSMUSG00000036299	BC031181	-1.00139	0.99	-1.00347	0.92	-1.0196	0.53	-1.00208	0.96	-1.08147	0.057	-1.06216	0.12	-1.05117	0.27	1.04102	0.31
ENSMUSG00000087221	BC037032	-1.12506	0.88	1.13053	0.68	1.27368	0.42	-1.12272	0.77	1.43993	0.2	1.58118	0.13	1.18345	0.69	1.36509	0.33
ENSMUSG00000036948	BC037034	1.07624	0.054	-1.04972	0.19	1.06585	0.055	1.09126	0.041	1.00417	0.96	-1.03886	0.37	1.0203	0.62	1.19086	1.6e-05
ENSMUSG00000103309	BC037039	-1.06659	0.35	1.08448	0.19	-1.12506	0.06	-1.03097	0.68	2.07628	1.2e-18	1.05922	0.58	1.71238	2.2e-09	1.79253	2e-12
ENSMUSG00000087594	BC039771	-1.04754	0.85	1.05482	0.66	-1.10191	0.57	-1.21251	0.23	1.43993	9.2e-09	-1.07998	0.33	1.38127	4.3e-07	1.40834	4.9e-08
ENSMUSG00000086272	BC039966	1.03455	0.87	-1.03526	0.82	-1.00835	0.95	1.11419	0.4	1.3113	0.11	-1.03383	0.88	1.26751	0.12	1.2201	0.2
ENSMUSG00000053684	BC048403	1.05775	0.33	1.03097	0.51	1.00835	0.84	1.18017	0.00077	1.20999	0.00063	-1.03025	0.61	1.21926	0.00031	1.16554	0.0042
ENSMUSG00000074052	BC048644	-1.22349	0.69	-1.69114	0.12	-1.09051	0.9	-2.09798	0.04	-2.39994	0.081	-1.25006	0.62	-1.58667	0.41	-4.45986	0.0052
ENSMUSG00000047515	BC049715	1.28076	0.39	1.55617	0.076	1.77645	0.0051	1.87514	0.0027	-1.74836	0.0013	1.12039	0.47	-1.05482	0.78	-1.24315	0.18
ENSMUSG00000045942	BC049762	1.03598	1	1.29056	1	1.6783	0.51	-1.07103	1	2.59908	0.013	-2.0548	0.33	3.27842	0.0015	2.03214	0.073
ENSMUSG00000092564	BC051226	1.05775	0.8	-1.22519	0.4	1.18838	0.31	-1.58447	0.049	1	1	1.08824	0.77	-1.23114	0.39	-1.02101	1
ENSMUSG00000040282	BC052040	1.05995	0.25	1.01677	0.75	-1.00626	0.93	-1.09278	0.1	-1.3566	3.1e-09	-1.07848	0.09	-1.35472	2.6e-10	-1.29594	4.8e-08
ENSMUSG00000103973	BC055308	-2.27048	0.2	1.09809	1	-1.49278	0.64	-1.02598	1	-1.77522	0.56	1.40347	0.64	1.61217	0.49	-1.24057	1
ENSMUSG00000041406	BC055324	1.00905	0.81	1.05044	0.1	1.03958	0.22	1.08147	0.037	-1.92252	1.1e-65	-1.03598	0.26	-1.63354	3e-42	-1.64262	5.6e-41
ENSMUSG00000072145	BC061237	NA	NA	NA	NA	NA	NA	1.66555	0.56	2.56507	0.16	1.23371	1	NA	NA	1.18838	1
ENSMUSG00000087368	BC065397	-1.09278	0.51	-1.51887	0.0018	-1.3333	0.024	1.27368	0.028	-1.00139	1	-1.17528	0.26	1.11884	0.45	1.20664	0.14
ENSMUSG00000097211	BC065403	1.07699	1	1.12117	0.75	1.39474	0.38	1.48761	0.3	1.8025	0.2	1.56808	0.38	1.33145	0.56	1.43694	0.47
ENSMUSG00000021763	BC067074	-1.00069	1	1.18921	0.65	-1.31859	0.35	1.16554	0.63	1.81882	0.017	1.09354	0.82	1.38799	0.2	1.36699	0.27
ENSMUSG00000051721	BC068281	-1.02598	0.71	1.05995	0.29	1.0629	0.26	-1.27544	0.00037	-1.32225	0.00081	-1.05044	0.51	-1.38703	0.00011	-1.13682	0.12
ENSMUSG00000102478	BC085271	-1.74352	0.17	-1.14472	0.74	-1.1235	0.74	-1.09962	0.75	1.46307	0.45	1.96837	0.081	1.63127	0.39	1.49589	0.39
ENSMUSG00000076433	BC100451	-1.02954	0.73	-1.00069	1	-1.00626	0.93	-1.11111	0.32	-1.37459	0.068	-1.05482	0.78	-1.08147	0.66	-1.34164	0.084
ENSMUSG00000045231	BC106179	1.11651	0.36	-1.01115	0.96	-1.264	0.053	1.2033	0.097	-1.01607	0.85	-1.15029	0.025	-1.08598	0.17	1.08222	0.18
ENSMUSG00000002980	Bcam	-1.09581	0.27	1.23628	0.0051	1.24833	0.0049	1.10038	0.24	-3.61501	1.8e-89	-1.00765	0.91	-3.1536	4.1e-80	-3.15798	2.9e-82
ENSMUSG00000020650	Bcap29	1.0324	0.59	1.00069	0.97	-1.00069	0.99	-1.04464	0.37	1.00696	0.89	1.01255	0.79	1.15669	0.0014	1.18099	0.00015
ENSMUSG00000002015	Bcap31	-1.00139	0.97	1.0403	0.13	1.0274	0.24	1.06807	0.081	-1.39668	8.9e-26	-1.01748	0.5	-1.29146	4.3e-18	-1.32317	3.9e-22
ENSMUSG00000031955	Bcar1	1.10573	0.0034	1.00626	0.84	1.10573	5.9e-05	1.07549	0.041	1.37173	3.9e-24	1.04826	0.052	1.21926	1.8e-14	1.16473	1e-07
ENSMUSG00000028121	Bcar3	1.06955	0.075	1.05117	0.098	1.11574	2.3e-05	-1.01396	0.7	-1.53156	1.1e-26	1.0367	0.25	-1.53794	7.4e-35	-1.45498	1e-26
ENSMUSG00000005687	Bcas2	1.01466	0.66	-1.01255	0.69	1.01677	0.54	1.01677	0.66	1.12896	9.5e-05	1.0203	0.44	1.16716	5.4e-09	1.13918	1.4e-06
ENSMUSG00000059439	Bcas3	-1.0203	0.79	1.12428	0.094	1.09809	0.088	1.50004	2.4e-12	1.64604	2.3e-25	-1.02598	0.63	1.54221	5.9e-21	1.34817	7.5e-10
ENSMUSG00000030826	Bcat2	1.05995	0.16	1.09429	0.0092	1.074	0.051	-1.05848	0.19	-1.07549	0.043	1.01115	0.72	-1.03958	0.24	1.00069	0.99
ENSMUSG00000030983	Bccip	1.0203	0.55	1	0.99	1.02669	0.28	-1.0274	0.45	1.0629	0.063	-1.01819	0.53	1.09733	0.0022	1.14552	2.6e-05
ENSMUSG00000037525	Bcdin3d	1.04247	0.56	1.04464	0.51	-1.10573	0.18	1.36794	5e-06	-1.80125	1.4e-14	-1.06807	0.33	-1.52838	6.3e-09	-1.36604	1.1e-05
ENSMUSG00000060376	Bckdha	1.03598	0.43	1.05117	0.25	1.02101	0.63	1.28432	3e-08	1.39668	3.8e-22	-1.02669	0.42	1.3435	9.5e-21	1.28877	1.6e-14
ENSMUSG00000032263	Bckdhb	-1.03311	0.59	-1.02172	0.73	1.0367	0.42	1.08373	0.13	-1.13053	0.015	-1.01115	0.82	1.07848	0.18	-1.09051	0.084
ENSMUSG00000030802	Bckdk	1.00835	0.8	-1.01185	0.71	-1.03025	0.24	-1.00069	0.99	-1.09581	0.006	1.01677	0.49	-1.07624	0.0078	-1.03742	0.16
ENSMUSG00000028191	Bcl10	-1.10114	0.017	1.07773	0.029	1.01466	0.64	-1.32869	3.1e-11	-1.04681	0.22	-1.02101	0.57	-1.07326	0.057	-1.0274	0.45
ENSMUSG00000057329	Bcl2	1.1274	0.046	-1.01115	0.77	1.09809	0.08	1.28432	1.1e-06	-1.35097	6.2e-13	-1.03383	0.27	-1.45397	1.4e-27	-1.30044	3.2e-18
ENSMUSG00000007659	Bcl2l1	1.01537	0.62	1.00905	0.71	-1.0403	0.053	1.02669	0.43	-1.23029	4e-12	1.06363	0.0066	-1.30949	2.1e-22	-1.19003	7.5e-11
ENSMUSG00000027381	Bcl2l11	1.01115	0.82	-1.08298	0.019	1.0203	0.56	1.02101	0.63	1.81882	3e-49	-1.01677	0.59	1.84293	4.1e-92	1.70527	1.8e-77
ENSMUSG00000003190	Bcl2l12	-1.00069	1	-1.00765	0.95	1.0629	0.28	-1.04536	0.51	-1.12896	0.04	-1.10803	0.079	-1.16231	0.0092	-1.03168	0.6
ENSMUSG00000009112	Bcl2l13	-1.00556	0.88	1.0196	0.5	1.00347	0.9	1.00208	0.95	1.08523	0.02	-1.03311	0.31	1.09962	0.0031	1.07848	0.031
ENSMUSG00000044165	Bcl2l15	-1.27456	0.82	-1.21083	0.83	-2.25793	0.22	-1.39668	0.66	NA	NA	NA	NA	NA	NA	NA	NA
ENSMUSG00000089682	Bcl2l2	1.04464	0.24	-1.01537	0.64	1.01466	0.68	-1.16473	0.00026	-1.19914	2.9e-05	1.02954	0.45	-1.19168	1.5e-05	-1.06955	0.093
ENSMUSG00000053175	Bcl3	-1.04972	0.47	1.14314	0.019	1.08073	0.15	-1.33793	1.4e-06	1.1042	0.011	1.00556	0.88	1.04826	0.2	-1.26576	2.8e-11
ENSMUSG00000022508	Bcl6	1	1	1.07475	0.044	1.01326	0.71	1.01466	0.74	-1.23114	5.4e-05	-1.07549	0.18	-1.23799	0.00026	-1.37268	1.5e-10
ENSMUSG00000029438	Bcl7a	1.07923	0.054	1.02883	0.45	1.08073	0.028	-1.0403	0.39	1.03311	0.51	-1.10496	0.017	1.05409	0.18	1.07029	0.096
ENSMUSG00000029681	Bcl7b	1.00139	0.97	-1.12117	0.00093	-1.16959	2.5e-06	1.04247	0.31	1.12117	0.0028	-1.03097	0.38	1.11961	0.0067	1.08147	0.037
ENSMUSG00000030814	Bcl7c	-1.0203	0.57	-1.11961	0.00011	-1.08749	0.0016	-1.21167	2.7e-07	-1.19003	9.9e-08	-1.02314	0.39	-1.2201	2.2e-11	-1.07923	0.012
ENSMUSG00000038256	Bcl9	-1.00139	0.97	1.10496	0.0019	1.08073	0.0084	1.00139	0.97	1.09885	0.0088	-1.04826	0.078	1.04102	0.15	1.11342	0.00022
ENSMUSG00000063382	Bcl9l	-1.04899	0.15	-1.10573	0.00077	-1.1487	1.7e-09	-1.13682	0.00055	-1.20414	4.9e-08	-1.02172	0.43	-1.33886	5.8e-22	-1.20164	2.9e-10
ENSMUSG00000037608	Bclaf1	1.01185	0.71	-1.09202	0.00033	-1.04247	0.051	1.09505	0.0073	1.0403	0.18	-1.02811	0.24	1.02172	0.4	1.0403	0.13
ENSMUSG00000031845	Bco1	-1.29235	0.78	-2.23767	0.36	NA	NA	1.37745	0.63	NA	NA	NA	NA	NA	NA	NA	NA
ENSMUSG00000032066	Bco2	1.27899	0.35	1.35472	0.21	1.12975	0.63	1.44293	0.15	-2.66475	2.4e-07	-1.27191	0.14	-2.39994	2.5e-06	-1.81127	0.00042
ENSMUSG00000040363	Bcor	1.11419	0.03	1.14314	0.0014	1.25006	6.1e-09	1.04247	0.42	-1.02243	0.68	-1.03025	0.43	-1.19665	9e-07	-1.07103	0.052
ENSMUSG00000036959	Bcorl1	1.02527	0.67	1.18921	0.0016	1.29235	7.4e-08	-1.13682	0.053	1.07549	0.089	-1.02243	0.6	1.00069	0.95	1.04174	0.36
ENSMUSG00000009681	Bcr	1.04464	0.2	1.02314	0.42	1.08373	0.0016	1.08975	0.026	1.15829	2.5e-05	1.06142	0.049	1.07923	0.014	1.10726	0.0016
ENSMUSG00000026172	Bcs1l	1.01607	0.69	1.00069	0.96	1.01819	0.6	1.00417	0.93	1.13682	0.0041	-1.02669	0.52	1.20497	2.1e-06	1.11188	0.0077
ENSMUSG00000028167	Bdh2	1.00278	1	1.34257	0.00014	1.31768	0.00022	1.01819	0.86	1.33607	8.8e-05	1.05336	0.46	1.44193	2e-08	1.20748	0.022
ENSMUSG00000041347	Bdkrb1	NA	NA	NA	NA	NA	NA	2.45207	0.28	179.396	2.7e-12	NA	NA	200.993	1.2e-13	68.4036	4.4e-05
ENSMUSG00000021070	Bdkrb2	1.48247	0.14	1.1607	0.64	1.91587	0.0041	1.62789	0.04	4.18434	2.6e-10	-1.27544	0.54	3.39403	2.5e-07	2.61353	0.00034
ENSMUSG00000048482	Bdnf	1.03598	0.3	-1.03526	0.25	-1.04174	0.11	1.06807	0.076	-1.03025	0.36	1.04826	0.089	-1.1235	8.5e-05	-1.03311	0.29
ENSMUSG00000049658	Bdp1	1.01326	0.75	1.10114	0.0024	1.13446	2.1e-05	-1.00347	0.96	1.0196	0.59	-1.03383	0.29	-1.05702	0.094	1.00626	0.86
ENSMUSG00000035086	Becn1	-1.00069	0.99	1.02954	0.29	-1.00905	0.71	1.04174	0.27	1.12506	0.00025	-1.03886	0.14	1.1235	2.4e-05	1.09051	0.002
ENSMUSG00000038214	Bend3	1.08222	0.048	-1.13131	0.0009	-1.12584	0.00085	1.16554	0.0013	1.41323	2.5e-18	-1.07029	0.058	1.26839	1.4e-11	1.29954	1.6e-13
ENSMUSG00000092060	Bend4	-1.12662	0.0024	-1.04319	0.31	-1.06511	0.065	-1.17854	0.00041	-1.20999	4.1e-05	-1.05995	0.1	-1.27456	6.1e-12	-1.08749	0.024
ENSMUSG00000028545	Bend5	1.58118	1.5e-07	1.04754	0.67	1.60325	1.4e-08	1.56374	2.1e-07	2.02792	2.1e-19	1.07923	0.37	2.05765	4.4e-23	2.65369	2.5e-47
ENSMUSG00000042182	Bend6	-1.14472	0.029	-1.10496	0.099	-1.12975	0.032	-1.20247	0.003	-2.27206	4.5e-26	1.00208	1	-1.61888	8.8e-12	-1.97657	5.4e-20
ENSMUSG00000032757	Bet1	1.02101	0.68	-1.01466	0.84	1.03598	0.46	1.08298	0.15	-1.05263	0.19	-1.09202	0.011	1.07252	0.059	1.18509	2.6e-06
ENSMUSG00000025484	Bet1l	-1.01889	0.71	1.00626	0.87	1.01537	0.73	-1.06659	0.2	-1.03814	0.43	1.0629	0.17	-1.06585	0.16	1.02669	0.58
ENSMUSG00000042750	Bex2	1.83528	0.36	NA	NA	1.62902	0.56	1.71	0.59	NA	NA	-1.65979	0.57	-1.12818	1	NA	NA
ENSMUSG00000022684	Bfar	1.03383	0.44	1.07624	0.06	-1.00626	0.92	-1.03598	0.47	1.11574	0.0031	-1.0367	0.34	1.08373	0.019	1.13761	0.00023
ENSMUSG00000027420	Bfsp1	-1.03455	0.93	1.25353	0.19	1.07998	0.69	1.04174	0.87	-1.86348	0.093	-1.08222	0.89	-2.17799	0.06	-1.92786	0.084
ENSMUSG00000074483	Bglap	1.17528	0.83	-1.94666	0.31	-1.72548	0.47	-1.44693	0.64	-3.54553	0.0074	-1.5768	0.24	-5.6451	0.00018	-6.19026	0.0004
ENSMUSG00000074489	Bglap3	1.31859	0.84	-1.57899	0.59	1.05263	1	1.08824	1	-2.13169	0.12	-1.32042	0.51	-4.99678	0.002	-1.77892	0.16
ENSMUSG00000030103	Bhlhe40	-1.05702	0.23	-1.14711	0.0025	-1.18017	0.00051	1.06142	0.24	-1.11034	0.0031	-1.02314	0.44	-1.11265	0.00065	-1.31768	2.9e-19
ENSMUSG00000030256	Bhlhe41	1.23971	6.1e-05	1.08373	0.11	1.22688	2.8e-05	1.37745	2.6e-09	1.42208	6.2e-14	1.04247	0.34	1.32777	3.8e-11	1.26927	7.5e-08
ENSMUSG00000014329	Bicc1	-1.20164	0.33	1.21757	0.18	1.07029	0.63	-1.05629	0.89	3.08228	7.6e-72	-1.02669	0.76	2.88986	4.3e-60	3.47497	2e-49
ENSMUSG00000003452	Bicd1	-1.02314	0.79	1.1704	0.016	1.16635	0.0099	-1.01115	0.93	-1.11497	0.078	1.04464	0.41	-1.08673	0.13	-1.16878	0.0041
ENSMUSG00000037933	Bicd2	-1.02669	0.4	1.05629	0.044	1.06955	0.0061	-1.12662	0.0017	-1.20916	4.1e-09	1.04174	0.13	-1.20916	5.3e-11	-1.21167	3.2e-11
ENSMUSG00000004446	Bid	-1.02883	0.42	1.05702	0.067	1.00556	0.87	-1.36226	1.9e-15	1.32042	9.7e-18	1.04391	0.13	1.23285	1.7e-12	1.2861	1.4e-16
ENSMUSG00000024381	Bin1	1.02883	0.35	1.03814	0.13	1.04174	0.061	1.03526	0.31	-1.03886	0.27	1.03598	0.18	-1.07029	0.016	-1.08673	0.0038
ENSMUSG00000022089	Bin3	1.31585	3.2e-15	-1.04319	0.19	1.16151	4.8e-07	1.29235	2.6e-11	2.2548	1.8e-125	1.01045	0.76	2.05908	5.6e-110	2.0806	3e-117
ENSMUSG00000057367	Birc2	-1.00278	0.96	-1.03455	0.44	-1.00486	0.94	-1.08147	0.1	1.0629	0.12	1.01255	0.75	1.05775	0.16	1.09354	0.019
ENSMUSG00000032000	Birc3	-1.01537	0.82	1.26927	4.4e-06	1.13131	0.014	-1.17691	0.0089	-1.00347	0.96	1.07624	0.17	-1.01607	0.82	-1.02883	0.62
ENSMUSG00000017716	Birc5	1.02385	0.46	-1.08824	0.0011	-1.08073	0.00092	-1.02954	0.42	-1.51257	3.9e-37	-1.01115	0.69	-1.32225	4.5e-23	-1.29325	1.1e-13
ENSMUSG00000024073	Birc6	-1.13288	0.14	1.11651	0.044	1.07699	0.17	1.22688	0.035	1.12896	0.074	1.01115	0.68	1.00556	0.88	-1.02101	0.51
ENSMUSG00000041684	Bivm	1.0274	0.47	-1.01045	0.8	1.00069	0.99	-1.00278	0.95	-1.0203	0.6	-1.05336	0.14	-1.00975	0.78	-1.01185	0.75
ENSMUSG00000067787	Blcap	1.02314	0.56	-1.00626	0.87	1.00975	0.78	-1.10343	0.016	1.26138	3.6e-09	1.04826	0.2	1.2544	5.7e-10	1.23542	1.2e-08
ENSMUSG00000030528	Blm	-1.02669	0.45	1.05409	0.088	1.04391	0.12	1.05922	0.13	-1.62902	1.7e-42	-1.03886	0.2	-1.47121	5.1e-32	-1.35849	2.1e-19
ENSMUSG00000020840	Blmh	1.03097	0.36	1.03886	0.18	1.07103	0.0071	-1.07177	0.059	1.21083	7.2e-09	-1.00835	0.75	1.29415	3.1e-21	1.21167	6e-12
ENSMUSG00000090247	Bloc1s1	1.00905	0.89	-1.06363	0.19	1.02172	0.7	1.03526	0.56	1.14949	0.0046	1.03383	0.48	1.10343	0.064	1.07475	0.17
ENSMUSG00000057506	Bloc1s2	1.0367	0.38	-1.02172	0.59	-1.01115	0.75	-1.05555	0.21	1.25963	6.7e-07	1.02811	0.55	1.36037	2.5e-10	1.26313	6.9e-07
ENSMUSG00000025201	Bloc1s2-ps	-1.27721	0.47	-2.33593	0.025	-2.46913	0.0094	-2.03778	0.061	-1.33422	0.67	-1.53581	0.4	-1.11497	1	-1.06955	1
ENSMUSG00000057667	Bloc1s3	-1.00208	1	1.03814	0.49	1.01748	0.73	1.06216	0.3	1.34537	2.6e-07	1.05702	0.37	1.29056	6.9e-06	1.29864	6.4e-06
ENSMUSG00000060708	Bloc1s4	-1.00696	0.88	1.03383	0.41	1.08824	0.018	1.00208	0.97	-1.05336	0.27	-1.03383	0.44	-1.00208	1	-1.04391	0.34
ENSMUSG00000038982	Bloc1s5	-1.00278	0.97	-1.04247	0.4	-1.05044	0.3	-1.02314	0.66	-1.04681	0.41	1.02883	0.64	1.01255	0.89	1.00626	0.93
ENSMUSG00000005804	Bloc1s6	-1.11651	0.0025	1.06659	0.039	-1.03598	0.26	-1.05629	0.18	-1.1704	1.4e-05	1.03814	0.22	-1.10038	0.0045	-1.1487	8.9e-06
ENSMUSG00000085633	Bloc1s6os	1.074	1	1.32042	0.8	2.0195	0.2	1.44894	0.62	-1.50525	0.66	-1.26225	0.66	-1.46815	0.64	-1.01115	1
ENSMUSG00000001999	Blvra	-1.04536	0.43	1.04247	0.39	1.0367	0.4	-1.06142	0.26	-1.1487	0.0069	1.07177	0.14	-1.03526	0.49	-1.08749	0.093
ENSMUSG00000040466	Blvrb	-1.07177	0.29	1.0274	0.74	1.05482	0.44	1.23285	0.0044	-1.15029	0.034	1.16473	0.039	-1.08448	0.28	-1.13053	0.059
ENSMUSG00000026577	Blzf1	-1.00486	0.92	1.0196	0.57	1.01466	0.61	-1.08147	0.089	-1.17691	1.1e-05	-1.05922	0.07	-1.16716	4.9e-06	-1.10803	0.0032
ENSMUSG00000040093	Bmf	1.19914	0.87	1.18099	0.74	1.35191	0.54	1.74231	0.16	2.30697	6.8e-67	-1.27015	1.9e-07	1.80876	1.2e-33	2.89387	2.6e-79
ENSMUSG00000026739	Bmi1	-1.03383	0.3	-1.16393	4.4e-07	-1.18263	4.6e-10	-1.11806	0.0024	1.19251	2.8e-08	-1.07475	0.021	1.1599	1.5e-08	1.21841	1.3e-12
ENSMUSG00000022098	Bmp1	-1.04102	0.21	-1.03886	0.12	-1.08673	0.00021	1.00139	0.96	-1.30405	5e-20	-1.00626	0.77	-1.29146	5e-30	-1.16716	3.6e-11
ENSMUSG00000034663	Bmp2k	-1.03526	0.38	1.12117	0.0045	1.10496	0.0041	1.03455	0.46	-1.26576	2.2e-07	-1.00835	0.85	-1.20832	7.4e-06	-1.21672	7.9e-06
ENSMUSG00000008999	Bmp7	1.07923	1	1.08975	1	1.11806	0.84	-1.12428	1	-1.07998	0.89	1.23114	0.54	-1.88818	0.061	-2.07916	0.051
ENSMUSG00000002384	Bmp8b	-1.37841	0.56	-1.23971	0.85	-1.41421	0.59	1.27721	0.69	1.87254	0.12	-1.09202	1	-1.46104	0.49	1.02598	1
ENSMUSG00000021796	Bmpr1a	-1.07923	0.019	-1.02456	0.44	-1.07326	0.0032	-1.03886	0.28	1.0367	0.23	-1.05702	0.022	1.02101	0.41	1.03742	0.16
ENSMUSG00000067336	Bmpr2	-1.07029	0.17	1.05995	0.16	1.06585	0.075	-1.04391	0.48	1.07923	0.1	-1.06142	0.044	1.0367	0.28	1.12272	0.00095
ENSMUSG00000030138	Bms1	-1.01255	0.72	-1.02456	0.4	1.0519	0.081	-1.00069	0.98	1.11034	0.0022	-1.01396	0.66	1.06585	0.025	1.05702	0.076
ENSMUSG00000025105	Bnc1	1.01115	0.79	1.05702	0.19	1.03598	0.36	1.17202	0.00056	-1.64604	1.5e-30	-1.00975	0.8	-1.67365	5.5e-35	-1.04826	0.23
ENSMUSG00000024191	Bnip1	1.06363	0.22	-1.10957	0.033	-1.01819	0.7	1.06216	0.22	-1.03383	0.51	1.09354	0.063	1.05263	0.28	1.05044	0.32
ENSMUSG00000011958	Bnip2	1.00208	0.96	1.00975	0.74	1.01537	0.56	-1.01537	0.67	1.0274	0.38	-1.02101	0.38	1.04899	0.051	1.04319	0.1
ENSMUSG00000078566	Bnip3	-1.00139	0.98	1.11884	0.00012	1.09657	0.00074	1.31039	3.4e-13	1.09202	0.049	1.13918	9.6e-05	1.13839	0.00027	-1.19997	5.1e-06
ENSMUSG00000022051	Bnip3l	1.24143	2.4e-11	1.08749	0.0023	1.27633	5.9e-19	1.32042	1.9e-13	1.95206	1.4e-105	-1.01537	0.58	1.90924	1.2e-134	1.70055	1.4e-89
ENSMUSG00000073198	Bnip3l-ps	1.60547	0.036	1.00347	1	1.36888	0.15	1.1274	0.67	1.67249	0.0074	1.15109	0.52	1.89474	0.00045	1.63694	0.011
ENSMUSG00000022687	Boc	1.02811	1	-1.54007	0.073	-1.14631	0.55	-1.37745	0.15	1.07848	1	-1.24057	0.61	-2.16895	0.071	1.04899	1
ENSMUSG00000044502	Bod1	-1.02954	0.39	-1.05044	0.089	-1.05555	0.056	1.01748	0.65	1.06955	0.044	1.05336	0.077	1.15189	2.2e-06	1.09505	0.0031
ENSMUSG00000061755	Bod1l	-1.0367	0.51	1.11961	0.0021	1.10496	0.0034	1.1042	0.13	-1.06363	0.11	1.04174	0.16	-1.11419	0.00012	-1.09354	0.0038
ENSMUSG00000026278	Bok	-1.14235	4.8e-05	-1.11651	2.5e-05	-1.33053	2.8e-33	-1.40737	4.5e-21	-1.43594	8.7e-27	1.07475	0.0076	-1.28254	1.6e-13	-1.35943	2.1e-18
ENSMUSG00000015943	Bola1	-1.01889	0.7	-1.08298	0.13	-1.11961	0.0091	1.04972	0.32	-1.21419	0.00019	-1.01326	0.81	-1.1274	0.027	-1.02456	0.64
ENSMUSG00000047721	Bola2	1.03598	0.34	1.05702	0.22	1.10191	0.006	1.12506	0.0045	1.07252	0.093	1.0519	0.2	1.08073	0.06	1.03455	0.46
ENSMUSG00000045160	Bola3	1.03168	0.44	-1.03742	0.33	1.03383	0.37	1.05044	0.27	-1.02811	0.56	1.02456	0.57	1.08749	0.062	1.02456	0.64
ENSMUSG00000022557	Bop1	1.03814	0.23	-1.05555	0.032	-1.01677	0.46	1.05117	0.15	1.48761	3.9e-31	1.00208	0.95	1.39185	5.3e-18	1.36699	7.7e-26
ENSMUSG00000022070	Bora	-1.01115	0.77	-1.10114	0.0021	-1.10191	0.0018	-1.232	1.2e-07	-1.47121	2.5e-25	-1.06733	0.037	-1.36509	3.2e-17	-1.23713	6.9e-10
ENSMUSG00000042992	Borcs5	-1.01255	0.85	1.15589	0.045	1.14393	0.089	1.13682	0.088	1.07177	0.44	1.17528	0.055	1.21757	0.0099	1.07773	0.39
ENSMUSG00000045176	Borcs6	1.02954	0.62	1.15509	0.0091	1.13761	0.019	-1.14076	0.038	1.11111	0.049	-1.05775	0.31	1.00905	0.9	-1.00208	0.99
ENSMUSG00000062376	Borcs7	-1.01677	0.9	-1.29415	0.0034	-1.42208	1.8e-05	-1.03886	0.68	1.2466	0.0041	-1.02527	0.82	1.22434	0.0087	1.21757	0.012
ENSMUSG00000002345	Borcs8	1.01748	0.68	1.08373	0.042	1.09962	0.0076	1.06659	0.14	1.13997	0.0042	1.03383	0.45	1.18756	0.00011	1.13288	0.004
ENSMUSG00000038871	Bpgm	1.08147	0.15	1.28521	5.2e-06	1.44693	1.5e-15	1.22774	0.00017	1.48968	1.6e-10	1.10726	0.12	1.54328	2e-12	1.35943	1.1e-06
ENSMUSG00000038286	Bphl	-1.05117	0.46	1.14314	0.022	1.00975	0.85	1.18263	0.0062	1.2518	5.5e-08	1.02811	0.51	1.25266	1.2e-08	1.14235	0.0011
ENSMUSG00000052922	Bpi	NA	NA	NA	NA	NA	NA	1.52838	0.59	NA	NA	NA	NA	NA	NA	1.18838	1
ENSMUSG00000074665	Bpifb4	1.08222	0.26	1.08298	0.25	1.00696	0.9	1.20664	0.012	-11.5354	1.6e-72	1.264	0.0013	-9.27277	6.1e-68	-7.7597	1.7e-65
ENSMUSG00000050108	Bpifc	NA	NA	NA	NA	1.85575	0.41	1.44894	0.78	NA	NA	NA	NA	NA	NA	NA	NA
ENSMUSG00000026617	Bpnt1	1.0274	0.4	1.00347	0.89	1.08147	0.0014	-1.06807	0.068	1.06585	0.094	1.1065	0.0026	1.13524	0.00048	1.15269	7e-05
ENSMUSG00000040481	Bptf	-1.04536	0.34	1.0274	0.47	1.07326	0.038	1.17202	0.011	1.18263	2e-06	1.01045	0.66	1.06733	0.011	1.06069	0.032
ENSMUSG00000002413	Braf	-1.09657	0.18	1.15029	0.0054	1.21419	2.5e-05	1.06216	0.35	1.12975	0.012	1.00905	0.82	1.18674	0.0019	1.13603	0.0087
ENSMUSG00000029458	Brap	1.02669	0.45	1.00626	0.86	1.06363	0.013	-1.01677	0.65	1.27544	1.5e-10	1.01607	0.58	1.19831	3.3e-10	1.17609	2.2e-08
ENSMUSG00000000148	Brat1	1.04754	0.24	-1.03383	0.43	1.00486	0.87	1.04536	0.3	-1.01819	0.66	-1.01677	0.66	-1.00278	0.96	1.00975	0.8
ENSMUSG00000017146	Brca1	-1.07549	0.032	1.0367	0.2	-1.02883	0.31	-1.12117	0.0021	-1.77892	4e-62	-1.00975	0.7	-1.73388	3.2e-44	-1.63127	1.9e-48
ENSMUSG00000041147	Brca2	-1.11342	0.074	1.02954	0.57	1.0274	0.58	1.32409	4.2e-05	-1.68763	5.7e-33	1.01889	0.56	-1.60993	1.6e-35	-1.45297	4.5e-30
ENSMUSG00000031201	Brcc3	-1.00347	0.94	1.0274	0.46	1.03097	0.37	1.07549	0.12	-1.11884	0.025	-1.02385	0.55	-1.06659	0.15	-1.074	0.074
ENSMUSG00000022387	Brd1	1.00696	0.82	-1.07699	0.0058	-1.04102	0.1	-1.11574	0.0043	1.13761	0.00019	-1.04681	0.13	1.0196	0.52	1.0196	0.52
ENSMUSG00000024335	Brd2	1.02811	0.36	-1.06069	0.015	-1.0403	0.068	1.07624	0.03	1.04536	0.12	1.00417	0.85	1.01889	0.44	-1.00486	0.84
ENSMUSG00000026918	Brd3	-1.00208	0.95	-1.04464	0.1	-1.01115	0.7	-1.06437	0.089	1.16312	6.6e-07	-1.00626	0.81	1.10343	0.00022	1.16312	1.1e-08
ENSMUSG00000024002	Brd4	-1.02456	0.53	-1.00278	0.92	-1.01185	0.65	1.06142	0.25	1.23114	5.5e-07	1.03025	0.33	1.10267	0.0009	1.09809	0.002
ENSMUSG00000031660	Brd7	1.06807	0.041	1.00278	0.92	1.06955	0.0091	-1.00905	0.8	1.11034	0.0022	-1.04391	0.15	1.11497	0.00094	1.12662	0.00014
ENSMUSG00000003778	Brd8	-1.03097	0.38	-1.10573	0.00084	-1.12975	3.2e-06	-1.03958	0.31	-1.07998	0.012	-1.02527	0.32	-1.12584	4.7e-06	-1.05995	0.027
ENSMUSG00000057649	Brd9	-1.04319	0.28	-1.1607	2.2e-05	-1.17691	8e-07	-1.07699	0.09	-1.30224	4.2e-10	1	1	-1.32961	5.3e-12	-1.26313	1.1e-09
ENSMUSG00000029279	Brdt	1.51047	0.1	1.40834	0.17	1.805	0.005	1.54328	0.062	2.03637	2.8e-11	1.05995	0.55	1.88688	9.6e-15	1.83147	2e-13
ENSMUSG00000052139	Bre	1.05409	0.23	1.02172	0.62	1.00765	0.82	1.04536	0.37	1	1	1.04174	0.23	-1.00069	0.98	1.00486	0.91
ENSMUSG00000011158	Brf1	-1.01396	0.74	-1.06733	0.085	-1.02811	0.42	1.00347	0.94	1.09809	0.0086	1.01607	0.62	1.10267	0.0026	1.04972	0.16
ENSMUSG00000031487	Brf2	-1.04464	0.39	-1.04174	0.39	-1.08975	0.065	-1.00347	0.92	1.04464	0.42	1.03526	0.51	1.08448	0.12	1.0629	0.23
ENSMUSG00000047843	Bri3	1.01255	0.7	-1.02314	0.41	1.01185	0.64	-1.03886	0.3	1.46409	1.2e-24	1.0403	0.26	1.45095	4.5e-29	1.30949	2.9e-14
ENSMUSG00000037905	Bri3bp	1.07177	0.033	1.05848	0.038	1.08598	0.00085	1.06216	0.091	3.4295	0	1.02314	0.4	3.01258	0	2.85205	0
ENSMUSG00000045744	Bricd5	-1.51362	0.09	-1.33607	0.2	-1.27633	0.27	1.04899	0.93	-2.58829	1e-05	-1.50108	0.033	-2.33432	0.00022	-2.99592	8.9e-07
ENSMUSG00000034329	Brip1	1.03311	0.4	1.02314	0.5	-1.0274	0.43	1.08824	0.046	-1.92252	1.4e-50	-1.08222	0.016	-1.74473	1.3e-33	-1.7219	3.8e-48
ENSMUSG00000085208	Brip1os	-1.03598	0.26	1.06142	0.016	1.04536	0.045	1.05117	0.16	-1.94261	2.8e-81	1.00975	0.73	-1.78881	9.9e-81	-1.7219	2.2e-70
ENSMUSG00000022247	Brix1	1.05848	0.08	-1.01819	0.52	1.01185	0.62	1.03455	0.34	1.03383	0.3	-1.04972	0.083	1.07624	0.01	1.15749	3.4e-07
ENSMUSG00000033940	Brk1	1.01045	0.76	-1.00835	0.75	1.02243	0.39	1.01889	0.61	1.09505	0.0053	1.01537	0.56	1.09962	0.00049	1.08975	0.0018
ENSMUSG00000080268	Brms1	-1.04102	0.32	-1.0367	0.33	-1.05263	0.16	-1.02314	0.59	1.23885	3.1e-06	-1.01255	0.81	1.27721	7.8e-08	1.13524	0.0068
ENSMUSG00000012076	Brms1l	-1.01185	0.75	-1.04972	0.14	-1.01748	0.58	1.04247	0.31	-1.01748	0.65	1.02811	0.48	-1.07923	0.046	-1.04899	0.24
ENSMUSG00000046836	Brox	1.00556	0.86	-1.01466	0.63	-1.03455	0.2	1.00556	0.88	-1.01677	0.61	-1.00139	0.96	1.00556	0.82	-1.01748	0.52
ENSMUSG00000001632	Brpf1	1.02314	0.55	1.04319	0.16	1.07699	0.0048	-1.10114	0.01	1.01677	0.62	1.02243	0.49	1.01255	0.7	-1.01115	0.76
ENSMUSG00000063952	Brpf3	-1.06437	0.083	-1.35004	1.9e-20	-1.27899	1.6e-15	1.05555	0.17	-1.10803	0.006	-1.05117	0.13	-1.14949	0.00018	-1.1321	0.00035
ENSMUSG00000035390	Brsk1	-1.0274	0.46	1.0403	0.19	1.06511	0.023	-1.33515	3.8e-13	-1.31859	2.3e-09	-1.08073	0.038	-1.33793	1.1e-12	-1.18509	2.3e-05
ENSMUSG00000022914	Brwd1	-1.09962	0.016	1.0324	0.42	1.01819	0.63	1.03814	0.5	1.16554	4.8e-05	1.01396	0.65	1.09962	0.012	1.14631	1.4e-05
ENSMUSG00000063663	Brwd3	-1.08975	0.18	1.13288	0.024	1.20247	0.00047	-1.19416	0.006	1.15269	0.011	-1.02527	0.62	1.20748	5.9e-05	1.19086	0.0002
ENSMUSG00000071657	Bscl2	-1.04464	0.6	-1.1599	0.086	-1.07923	0.34	-1.20832	0.051	1.08222	0.4	1.04319	0.65	1.07923	0.41	-1.00626	1
ENSMUSG00000040859	Bsdc1	-1.03814	0.33	1.08673	0.023	1.03168	0.41	-1.18591	0.00012	-1.00139	0.98	1.00278	0.94	1.0196	0.62	1.074	0.036
ENSMUSG00000023175	Bsg	1.02456	0.44	1.00626	0.78	-1.01185	0.56	1.02385	0.48	-1.09505	0.0035	1.03455	0.17	-1.11651	2.5e-05	-1.19582	2e-11
ENSMUSG00000032589	Bsn	1.00347	0.94	-1.05044	0.33	-1.11419	0.0083	-1.1591	0.0019	-1.22774	0.0019	1.05555	0.32	-1.22944	0.00035	-1.23285	0.00064
ENSMUSG00000028392	Bspry	-1.11342	1	-1.19665	1	1.10114	1	1.44193	0.62	-1.31585	0.7	-2.35871	0.14	-2.2084	0.2	-1.44593	0.59
ENSMUSG00000029082	Bst1	NA	NA	NA	NA	NA	NA	3.55784	0.13	-3.7218	0.00027	-1.96292	0.025	-7.07142	1.3e-06	-3.09942	0.00098
ENSMUSG00000046718	Bst2	-1.01677	0.73	1.02598	0.57	1.06733	0.14	-1.01396	0.78	-1.51782	9.7e-15	1.10343	0.064	-1.36509	1.1e-09	-1.47121	1.2e-13
ENSMUSG00000040565	Btaf1	-1.03455	0.36	-1.03598	0.28	1.01607	0.61	-1.07998	0.082	1.21841	1.4e-07	-1.02527	0.48	1.15669	3.9e-05	1.15189	3.9e-05
ENSMUSG00000025103	Btbd1	-1.00278	0.94	-1.04899	0.083	-1.0629	0.018	1.01396	0.71	1.16312	2.4e-06	-1.02456	0.36	1.1607	2.1e-07	1.13997	2.9e-06
ENSMUSG00000038187	Btbd10	-1.06659	0.1	1.00486	0.88	1.03025	0.37	-1.02811	0.54	-1.01889	0.74	-1.074	0.16	-1.03311	0.52	-1.07177	0.18
ENSMUSG00000020042	Btbd11	1.34164	0.1	1.22264	0.3	1.18591	0.38	1.30586	0.14	1.54971	0.0071	1.02598	0.94	1.39668	0.03	1.32777	0.08
ENSMUSG00000040298	Btbd16	-1.54435	0.28	-1.24057	0.67	-2.3669	0.032	-1.2201	0.57	NA	NA	NA	NA	NA	NA	NA	NA
ENSMUSG00000073771	Btbd19	1.01255	0.77	-1.04608	0.27	1.01607	0.67	1.25093	2.4e-06	-1.33237	3.8e-10	-1.03958	0.36	-1.31494	1.2e-09	-1.13367	0.0063
ENSMUSG00000003344	Btbd2	-1.00626	0.91	1.0324	0.5	1.03958	0.37	1.16393	0.0015	-1.11034	0.0017	-1.01819	0.54	-1.089	0.0047	-1.10191	0.0017
ENSMUSG00000062098	Btbd3	-1.01819	0.6	1.03455	0.24	-1.02314	0.39	-1.05044	0.18	1.34817	5.6e-17	1.04754	0.1	1.17609	1e-07	1.1321	4.3e-05
ENSMUSG00000002803	Btbd6	-1.00556	0.89	-1.09202	0.035	-1.10114	0.016	-1.11574	0.017	-1.18017	0.00044	1.00905	0.86	-1.16716	0.00093	-1.23542	3.8e-06
ENSMUSG00000041702	Btbd7	1.06881	0.082	-1.08222	0.0097	-1.0196	0.48	1.05702	0.15	1.29774	3.3e-17	-1.03311	0.21	1.20832	1.8e-12	1.30044	2.3e-19
ENSMUSG00000070632	Btbd8	-1.15429	0.15	-1.15829	0.14	-1.13053	0.2	-1.00486	0.97	-1.3566	0.0055	-1.00835	0.97	-1.33053	0.0047	-1.46612	0.00015
ENSMUSG00000062202	Btbd9	-1.01396	0.73	-1.03383	0.32	-1.01537	0.67	1.0403	0.32	1.1591	9.9e-05	1.05995	0.074	1.13053	0.00035	1.12117	0.0008
ENSMUSG00000082361	Btc	-1.20414	1.4e-07	-1.15749	8.6e-06	-1.48865	1.5e-39	-1.51467	6.5e-26	1.04681	0.74	-1.00208	1	1.04464	0.71	-1.05336	0.71
ENSMUSG00000021900	Btd	-1.04972	0.27	1.02598	0.52	-1.03526	0.38	1.0519	0.3	-1.41814	3.2e-18	1.00905	0.79	-1.30858	1.2e-13	-1.36794	3.1e-12
ENSMUSG00000021660	Btf3	1.03097	0.32	-1.03168	0.18	-1.01819	0.39	1.00069	0.99	1.21335	4.4e-10	-1.00835	0.74	1.18509	5.9e-11	1.17609	3.9e-09
ENSMUSG00000028568	Btf3l4	1.06881	0.098	1.02101	0.59	1.08073	0.032	1.1704	0.00056	1.08749	0.028	-1.00765	0.86	1.10267	0.0074	1.10038	0.011
ENSMUSG00000036478	Btg1	-1.14314	1.6e-05	1.00069	0.97	-1.16231	4.3e-12	-1.11419	0.0016	1.14393	0.00024	1.00486	0.87	1.00696	0.82	1.05629	0.1
ENSMUSG00000020423	Btg2	-1.24315	0.2	1.05482	0.84	1.00486	1	-1.6358	0.006	1.38032	0.028	1.02243	0.94	1.14631	0.44	2	1.2e-07
ENSMUSG00000022863	Btg3	-1.00486	0.95	1.07998	0.048	1.09051	0.016	-1.03455	0.47	-1.14552	0.00091	-1.02883	0.42	-1.09126	0.019	-1.0203	0.59
ENSMUSG00000032056	Btg4	3.02933	0.16	NA	NA	NA	NA	3.6731	0.042	NA	NA	-2.7057	0.17	-3.33572	0.079	NA	NA
ENSMUSG00000061728	Btnl7-ps	1.34443	0.53	1.06142	1	1.30949	0.56	1.35285	0.53	1.37459	0.0023	-1.14235	0.26	1.1235	0.34	1.20414	0.081
ENSMUSG00000025217	Btrc	-1.07773	0.11	1.02314	0.59	-1.01748	0.73	-1.16231	0.0032	1.00347	0.96	1	0.99	-1.01748	0.67	1.00278	0.96
ENSMUSG00000027379	Bub1	-1.03168	0.33	1.02243	0.39	1.01748	0.45	1.00208	0.95	-1.65061	5.9e-56	-1.04102	0.1	-1.43098	1.4e-35	-1.41912	5.3e-33
ENSMUSG00000040084	Bub1b	1.01466	0.65	-1.04174	0.15	-1.01326	0.56	-1.14552	0.00013	-1.337	6.7e-22	-1.0629	0.008	-1.27987	4.8e-19	-1.1235	4.8e-06
ENSMUSG00000066979	Bub3	1.02172	0.49	-1.03526	0.19	-1.0324	0.17	-1.06437	0.079	-1.11497	0.0011	-1.0203	0.43	-1.06807	0.023	-1.06437	0.036
ENSMUSG00000032077	Bud13	1.05263	0.19	1.07699	0.045	1.08448	0.02	-1.02243	0.65	-1.13761	0.0017	1.00139	0.99	-1.04174	0.28	-1.04391	0.27
ENSMUSG00000038722	Bud31	1.02385	0.48	-1.03025	0.3	1.01677	0.51	1.05336	0.16	-1.0519	0.13	-1.00417	0.9	1.00696	0.82	1.04464	0.27
ENSMUSG00000098098	Bvht	-1.232	0.17	-1.04464	0.75	-1.00765	0.95	-1.04608	0.76	1.19003	0.11	1.11961	0.29	1.02669	0.82	1.15269	0.17
ENSMUSG00000023988	Bysl	1.09657	0.0053	-1.03598	0.23	1.00556	0.86	-1.00975	0.78	1.35566	9.6e-17	-1.02598	0.46	1.37173	8.1e-19	1.35004	9.6e-18
ENSMUSG00000051223	Bzw1	1.01677	0.56	1	1	-1.01045	0.59	1.01396	0.69	-1.01819	0.53	-1.00975	0.67	1.03886	0.12	1.03886	0.12
ENSMUSG00000020547	Bzw2	1.02669	0.4	-1.00556	0.82	-1.0203	0.37	1.00975	0.78	-1.06585	0.028	-1.04536	0.061	-1.03958	0.1	1.02101	0.4
ENSMUSG00000086600	C030005K06Rik	-2.03496	0.27	-2.84613	0.16	-2.29104	0.27	-1.30767	0.81	NA	NA	1.53901	0.62	-1.28165	1	NA	NA
ENSMUSG00000097874	C030010L15Rik	-1.83528	0.25	1.40932	0.47	1.02385	1	-1.36226	0.67	1.62113	0.32	1.57899	0.44	-1.31585	0.81	-1.16312	0.82
ENSMUSG00000079489	C030013D06Rik	NA	NA	NA	NA	NA	NA	6.27232	0.012	1.36794	0.82	-2.03778	0.36	1.14472	1	2.0209	0.16
ENSMUSG00000060380	C030014I23Rik	-1.27015	0.42	1.03168	1	-1.05482	0.9	1.10267	0.81	-1.05044	0.93	-1.02314	1	-1.34723	0.21	-1.02954	0.93
ENSMUSG00000073374	C030034I22Rik	1.14393	0.4	-1.49589	0.018	-1.26751	0.14	1.05775	0.8	-1.08073	0.72	1.08749	0.74	1.09581	0.61	1.05263	0.87
ENSMUSG00000097365	C030034L19Rik	1.50212	0.3	1.51992	0.24	1.16473	0.87	-1.02883	1	-1.36509	0.18	1.1607	0.49	-1.20999	0.55	-1.29325	0.25
ENSMUSG00000087574	C030037D09Rik	1.04899	0.79	-1.03598	0.75	-1.06216	0.59	1.29594	0.036	-1.03311	0.91	-1.08673	0.55	-1.30134	0.052	1.0367	0.79
ENSMUSG00000057093	C030039L03Rik	-1.29415	0.098	1.14472	0.37	1.04536	0.84	1.06585	0.74	-2.13613	1.1e-06	-1.21083	0.17	-1.83528	5.3e-05	-1.80125	4.4e-05
ENSMUSG00000103160	C130012C08Rik	-1.85061	0.081	-1.35754	0.35	-1.85061	0.058	-1.33607	0.35	-1.28877	0.51	-1.68296	0.18	-1.64832	0.34	-1.19251	0.64
ENSMUSG00000105509	C130013H08Rik	-1.02314	0.86	-1.28967	0.055	-1.35004	0.023	1.18427	0.21	1.38032	0.067	1.04391	0.94	1.20581	0.28	1.33422	0.091
ENSMUSG00000102854	C130023A14Rik	1.32961	0.14	-1.22519	0.37	-1.11651	0.64	-1.00765	1	1.04536	1	-1.63014	0.088	1.25353	0.37	-1.8302	0.077
ENSMUSG00000052477	C130026I21Rik	1.17446	1	-1.63807	0.46	-1.3113	0.82	1.25963	0.68	-1.69349	0.067	-1.12662	0.74	-1.20247	0.64	-1.33145	0.39
ENSMUSG00000097821	C130032M10Rik	1.38415	0.00062	1.06069	0.54	-1.02669	0.81	2.08782	1.2e-17	1.34257	0.0027	1.05044	0.65	1.26225	0.014	1.54435	4.3e-07
ENSMUSG00000073627	C130036L24Rik	1.09505	0.48	-1.07475	0.56	1.01185	1	-1.05995	0.61	1.0367	0.88	-1.09505	0.56	-1.13603	0.41	1.05775	0.69
ENSMUSG00000085154	C130046K22Rik	1.1042	0.62	-1.09657	0.66	-1.07177	0.8	1.5966	0.0034	-1.08373	0.69	-1.07475	0.77	-1.03025	1	-1.12662	0.56
ENSMUSG00000044092	C130050O18Rik	1.19168	0.77	1.11961	0.88	-1.00069	1	1.28967	0.68	1.21841	0.24	-1.26225	0.2	-1.08222	0.75	1.13761	0.47
ENSMUSG00000097557	C130060C02Rik	-2.05765	0.29	-1.78139	0.45	-1.87644	0.33	-1.03455	1	NA	NA	1.06069	1	NA	NA	1.51362	0.61
ENSMUSG00000050334	C130071C03Rik	-1.2008	0.12	-1.13918	0.27	-1.48452	0.0012	-1.27015	0.043	-2.11257	2e-21	-1.04391	0.52	-1.90132	9.3e-18	-1.5977	2.1e-10
ENSMUSG00000000581	C1d	1.04608	0.21	-1.02172	0.56	-1.01466	0.7	-1.00278	0.95	1.08523	0.037	-1.01466	0.74	1.20999	4.8e-07	1.15509	0.00015
ENSMUSG00000042460	C1galt1	-1.02883	0.41	1.02314	0.44	1.08523	0.0024	1.05263	0.18	1.64262	6.7e-50	-1.03383	0.28	1.57571	8e-50	1.46917	2.4e-36
ENSMUSG00000048970	C1galt1c1	-1.05409	0.29	1.01045	0.84	-1.04319	0.33	-1.0629	0.3	-1.37745	3.3e-06	-1.03383	0.57	-1.17691	0.0057	-1.27899	0.00028
ENSMUSG00000018446	C1qbp	1.05555	0.087	-1.0519	0.034	-1.0274	0.19	-1.00208	0.95	1.31585	2.4e-20	-1.04826	0.055	1.32593	8.9e-28	1.28521	1e-18
ENSMUSG00000017446	C1qtnf1	-1.21841	3.7e-05	-1.14076	0.0052	-1.34817	1.4e-11	-1.0403	0.43	-1.71594	9.7e-66	-1.01677	0.52	-1.88035	2e-108	-1.63694	3.9e-63
ENSMUSG00000022440	C1qtnf6	-1.00069	0.98	1.03383	0.51	1.02172	0.67	-1.37745	4.2e-09	-1.13682	0.0069	-1.05629	0.12	-1.03814	0.31	-1.11729	0.0025
ENSMUSG00000055172	C1ra	-1.25527	0.047	1.35097	0.0043	1.46206	9.8e-05	1.05409	0.72	-2.00973	9e-27	1.07998	0.15	-1.45599	1.7e-07	-2.18556	2.9e-35
ENSMUSG00000098470	C1rb	NA	NA	2.47942	0.18	2.0209	0.24	2.05053	0.26	-2.58112	0.008	-1.20664	0.55	-3.01467	0.00086	-2.28469	0.02
ENSMUSG00000038527	C1rl	-1.27899	0.063	1.09051	0.4	1.01607	0.88	1.09429	0.42	-2.01252	1.6e-21	1.06659	0.35	-1.65864	9.8e-12	-1.9292	5.6e-19
ENSMUSG00000038521	C1s1	-1.26488	0.043	1.36794	0.0011	1.17772	0.092	1.00486	1	-1.99446	1.2e-25	1.42405	9.1e-12	-1.35191	4.9e-07	-2.31017	2.5e-33
ENSMUSG00000079343	C1s2	1.41716	0.59	1.64604	0.47	-1.24574	1	1.13918	1	-3.00008	0.0025	1.37936	0.3	-2.31017	0.038	-5.04201	7.9e-05
ENSMUSG00000024371	C2	-1.13131	0.59	-1.28076	0.3	-1.27987	0.2	-1.09657	0.66	1.01115	1	1.18674	0.55	-1.16151	0.58	-1.05555	0.92
ENSMUSG00000085024	C230035I16Rik	1.74957	0.11	1.20581	0.74	2.0806	0.028	-1.10038	1	2.11844	0.021	-1.18674	0.74	2.21299	0.006	2.37841	0.003
ENSMUSG00000084915	C230037L18Rik	1.37459	0.33	-1.00139	1	1.12584	0.77	1.43296	0.27	1.97794	0.032	1.805	0.066	2.10964	0.014	3.09728	1.3e-05
ENSMUSG00000085560	C230038L03Rik	-1.23029	0.75	-1.41128	0.51	1.33237	0.42	1.13053	0.67	-1.80375	0.3	1.23628	0.62	-1.54971	0.45	1.19334	0.87
ENSMUSG00000063623	C230062I16Rik	-1.31951	0.81	-1.4103	0.64	1.31859	0.55	-1.67946	0.46	-1.01819	1	1.12818	1	NA	NA	-1.0403	1
ENSMUSG00000106205	C230096K16Rik	1.40347	0.13	1.14552	0.56	1.41716	0.099	1.17528	0.51	-1.0629	0.77	-1.44093	0.11	-1.21588	0.43	1.03383	0.93
ENSMUSG00000045975	C2cd2	-1.0203	0.71	-1.11034	0.032	-1.06216	0.18	-1.2605	3e-05	-1.30586	1.3e-05	-1.05117	0.4	-1.19665	0.0025	-1.16473	0.015
ENSMUSG00000032120	C2cd2l	-1.05995	0.11	1.00417	0.91	-1.00417	0.89	-1.40056	2e-17	1.30134	1.4e-05	1.14552	0.024	1.30949	8e-05	1.15669	0.011
ENSMUSG00000047248	C2cd3	-1.10957	0.015	1.10573	0.0075	1	0.97	1.00208	0.97	1.05702	0.086	-1.0629	0.022	-1.00069	0.97	1.03311	0.25
ENSMUSG00000091648	C2cd4d	-1.35004	0.56	-1.32777	0.58	-3.26708	0.03	-2.30697	0.11	-4.31392	4.4e-06	1.11884	0.65	-6.1774	1.5e-07	-2.71697	0.0016
ENSMUSG00000030279	C2cd5	1.04608	0.22	1.089	0.0085	1.1042	0.00087	1.25093	1.1e-08	1.02172	0.56	-1.00696	0.82	-1.00835	0.78	1.02314	0.48
ENSMUSG00000024164	C3	1.03311	0.67	1.26839	0.00023	1.22944	0.0013	1.27191	0.0014	26.1547	0	1.5977	3.4e-13	22.769	0	10.8003	0
ENSMUSG00000087679	C330006A16Rik	1	0.98	-1.09809	0.033	-1.03526	0.38	-1.01748	0.72	1.16151	7.4e-05	-1.01677	0.64	1.09733	0.0094	1.16716	1.9e-05
ENSMUSG00000006423	C330007P06Rik	-1.02811	0.45	1.0519	0.13	1.0196	0.56	1.08523	0.051	-1.05482	0.16	-1.03886	0.25	-1.00835	0.8	1	1
ENSMUSG00000056753	C330011M18Rik	1.10114	0.74	1.08147	0.82	1.10114	0.75	1.68063	0.014	1.08298	0.72	1.42208	0.11	1.14155	0.53	-1.14235	0.59
ENSMUSG00000097093	C330013E15Rik	1.18921	0.87	1.3435	0.45	1.38223	0.46	1.02598	1	-1.38511	0.25	-1.23456	0.43	-1.44093	0.19	-1.37936	0.22
ENSMUSG00000074529	C330013J21Rik	-2.56152	0.0031	-3.22433	0.00052	-1.46003	0.17	-3.04196	0.001	1.18099	0.88	-1.17202	0.75	-1.23456	0.73	1.22859	0.65
ENSMUSG00000086655	C330018A13Rik	-1.08673	0.7	-1.232	0.27	-1.28343	0.16	-1.28076	0.22	-1.32134	0.21	1.30315	0.17	-1.62902	0.056	-1.40444	0.12
ENSMUSG00000024592	C330018D20Rik	1.04681	0.47	1.03097	0.59	1.08298	0.13	1.24057	5.8e-05	-1.05848	0.38	-1.00975	0.87	1.05336	0.36	1.0367	0.54
ENSMUSG00000107385	C330024D21Rik	-6.95958	0.023	-2.17498	0.27	-4.3319	0.071	-1.02101	1	NA	NA	NA	NA	NA	NA	NA	NA
ENSMUSG00000033031	C330027C09Rik	-1.02954	0.37	1.02598	0.4	1.00975	0.69	1.01889	0.6	-1.54435	4.7e-38	-1.06733	0.01	-1.36888	2.9e-27	-1.3463	9.2e-25
ENSMUSG00000040552	C3ar1	-1.84038	0.2	1.07177	1	-1.05629	1	-1.19748	0.85	NA	NA	NA	NA	NA	NA	NA	NA
ENSMUSG00000101581	C430002N11Rik	1.05409	1	3.47256	0.012	-1.05629	1	3.56277	0.0084	-1.67714	0.4	-1.39668	0.8	-2.2084	0.41	-2.44867	0.24
ENSMUSG00000097564	C430014B12Rik	-2.06194	0.053	-1.79876	0.082	-1.39185	0.29	-1.14472	0.69	-1.21672	0.61	1.24747	0.56	1.0203	1	-1.18017	0.75
ENSMUSG00000097254	C430042M11Rik	-1.11574	0.42	1.07998	0.45	1.00626	0.96	-1.04174	0.81	1.1479	0.21	-1.07998	0.48	1.07029	0.62	1.07029	0.53
ENSMUSG00000087365	C430049B03Rik	-1.38032	0.0012	-1.21504	0.11	-1.27191	0.013	-1.20748	0.053	-2.57219	1.4e-15	1.20164	0.042	-1.90396	2.8e-09	-2.34404	1.1e-14
ENSMUSG00000015451	C4a	1.17609	0.37	-1.02101	0.94	1.02883	0.89	1.13288	0.45	-1.33145	0.048	1.11034	0.47	-1.752	0.00042	-1.69114	0.00054
ENSMUSG00000073418	C4b	1.04102	0.91	-1.06142	1	1.12039	0.74	-1.29684	0.45	-1.05702	0.39	1.09429	0.072	-1.01819	0.78	-2.07628	6.1e-32
ENSMUSG00000085408	C530005A16Rik	-1.25701	0.32	1.31494	0.16	-1.32409	0.19	1.09885	0.72	-1.08298	0.69	-1.08749	0.71	1.02954	0.93	-1.08975	0.72
ENSMUSG00000103366	C630004L07Rik	1.24143	1	1.32134	0.79	NA	NA	2.06623	0.18	-1.80876	0.11	-1.09126	0.9	1.07549	0.8	1.53688	0.13
ENSMUSG00000103570	C630004M23Rik	-3.35893	0.02	-2.10089	0.15	-2.22068	0.14	-4.81989	0.0084	1.4103	0.76	1.90132	0.43	NA	NA	1.51362	0.6
ENSMUSG00000084910	C630043F03Rik	1.65634	4.1e-06	-1.10496	0.41	1.6644	8.3e-07	1.73748	1.9e-07	3.31268	7.1e-39	-1.01255	0.96	3.28524	1.8e-37	3.55291	8.6e-48
ENSMUSG00000079242	C730034F03Rik	-1.01677	1	-1.13682	0.78	1.16959	0.7	-1.28877	0.4	-1.13288	0.79	-1.2518	0.56	1.07326	1	-1.05482	1
ENSMUSG00000050390	C77080	1.36037	1.8e-23	1.04247	0.11	1.37364	8.7e-51	1.27633	7.6e-13	1.29415	2.3e-18	1.04247	0.07	1.25527	4.7e-20	1.12039	2.6e-06
ENSMUSG00000106968	C78283	1.67946	0.59	1.57135	0.59	1.12975	1	1.35097	0.78	-2.2642	0.083	-1.48968	0.31	-1.26839	0.77	-1.64262	0.24
ENSMUSG00000101867	C78334	1.58227	0.63	2.27679	0.13	2.93223	0.025	2.85008	0.026	1.03886	1	-1.17121	0.78	1.10267	0.89	-1.12039	0.79
ENSMUSG00000105741	C79130	1.0367	0.85	-1.04102	0.8	1.19251	0.18	1.26576	0.11	-1.06659	0.76	1.1235	0.48	-1.05336	0.82	-1.1479	0.45
ENSMUSG00000046679	C87436	-1.06659	0.25	-1.19748	0.0025	-1.14393	0.014	-1.04391	0.46	-1.02883	0.64	-1.16716	0.017	-1.03742	0.64	-1.03168	0.62
ENSMUSG00000015083	C8g	-1.15349	0.84	-1.56266	0.5	-1.29146	0.68	-1.25701	0.83	-2.64268	0.0015	-1.09733	0.83	-1.74957	0.1	-1.64262	0.071
ENSMUSG00000097574	C920006O11Rik	-1.3333	0.67	-1.41716	0.64	-1.17446	0.83	-1.457	0.65	-1.78139	0.58	2.19314	0.12	2.66475	0.036	1.57243	0.4
ENSMUSG00000097352	C920009B18Rik	1.02314	0.71	1.1235	0.024	1.07177	0.15	-1.05409	0.34	1.03886	0.47	1.02883	0.61	1.03311	0.54	1.09354	0.087
ENSMUSG00000080727	C920021L13Rik	-1.55509	0.53	1.09581	0.85	-1.76296	0.39	-1.71	0.51	-1.14711	0.73	-1.17365	0.74	-1.31312	0.6	1.00278	1
ENSMUSG00000073405	C920025E04Rik	-1.16878	0.22	1.02385	0.92	1.01537	0.96	1.00835	1	-1.42405	0.0045	-1.04247	0.74	-1.13997	0.4	-1.39281	0.0058
ENSMUSG00000108105	CAAA01093158.1	2.18404	2.4e-05	1.34723	0.16	1.82766	0.0014	2.99385	3e-11	3.54799	1.1e-33	1.2201	0.14	3.42238	2.7e-31	3.52592	4.3e-34
ENSMUSG00000107470	CAAA01093177.1	1.03097	0.47	1.00626	0.87	-1.01537	0.66	1.04681	0.33	1.1487	0.0056	1.02101	0.67	1.14631	0.0081	1.16231	0.0039
ENSMUSG00000107413	CAAA01096603.1	-1.3435	0.37	-1.52098	0.23	-1.19168	0.58	1.12194	0.79	1.18591	0.77	-1.25353	0.63	-1.05117	1	1.65979	0.11
ENSMUSG00000095742	CAAA01147332.1	1.0403	0.4	-1.01537	0.71	-1.02527	0.51	-1.03168	0.49	-1.33422	5.2e-13	1.07848	0.038	-1.35379	4.2e-14	-1.39765	2.3e-10
ENSMUSG00000028578	Caap1	1.05995	0.26	1.03168	0.52	1.05263	0.41	1.06659	0.27	1.10038	0.079	1.01889	0.73	1.1479	0.013	1.17772	0.0022
ENSMUSG00000036707	Cab39	1.00696	0.84	1.02101	0.45	1.06733	0.0085	-1.03886	0.29	1.08373	0.009	-1.03958	0.16	1.09809	0.00034	1.08073	0.0035
ENSMUSG00000021981	Cab39l	-1.01045	0.81	-1.03814	0.44	-1.04972	0.18	-1.01326	0.78	-1.02811	0.5	1.02954	0.42	1.12506	0.0034	1.04972	0.2
ENSMUSG00000020196	Cabin1	-1.00626	0.86	1.09278	0.0034	1.15829	2.2e-08	1.15269	0.00063	1.29325	2.9e-14	1.01396	0.63	1.20748	1.5e-09	1.13682	4.6e-05
ENSMUSG00000038990	Cables2	-1.03455	0.33	-1.08824	0.0065	-1.08598	0.0026	-1.22179	4.5e-07	1.04319	0.27	-1.05336	0.1	1.03455	0.31	1.04536	0.19
ENSMUSG00000024842	Cabp4	-1.53156	0.61	-1.10343	1	-1.72548	0.47	1.16554	0.84	-2.35708	0.16	-1.28165	0.69	-1.58887	0.67	-1.5977	0.4
ENSMUSG00000009075	Cabp7	-1.43993	0.56	-1.72429	0.29	-1.33607	0.69	-1.58008	0.41	1.14314	0.84	-1.08373	1	-1.65176	0.36	-1.12117	1
ENSMUSG00000015488	Cacfd1	-1.04391	0.23	-1.0519	0.14	-1.02669	0.41	-1.13288	0.0028	1.30134	6e-10	-1.0324	0.36	1.2466	6.9e-08	1.32777	1.4e-16
ENSMUSG00000034656	Cacna1a	-1.10496	0.48	-1.1591	0.19	1.03814	0.74	-1.16231	0.2	4.11531	6e-67	-1.12896	0.29	3.01885	1.1e-34	2.96905	9e-34
ENSMUSG00000051331	Cacna1c	-1.26839	0.32	1.05702	0.85	-1.47019	0.1	-1.39378	0.15	-1.11342	0.41	-1.11497	0.41	-1.61328	0.00035	-1.14235	0.3
ENSMUSG00000020882	Cacnb1	1.19831	0.23	1.41323	0.012	1.37554	0.021	1.04826	0.73	-1.93187	2.6e-05	-1.04319	0.77	-2.15248	2e-06	-1.86995	1.2e-05
ENSMUSG00000003352	Cacnb3	-1.08975	0.011	1.05848	0.045	-1.00139	0.99	-1.04536	0.24	-1.16473	3.1e-06	-1.03168	0.26	-1.24315	6.2e-15	-1.14711	7e-06
ENSMUSG00000017412	Cacnb4	-1.07177	1	-1.35566	0.79	-1.44493	0.78	1.92252	0.21	3.38229	1.8e-06	1.16797	0.67	2.64268	0.00034	2.67957	0.0002
ENSMUSG00000069806	Cacng7	1.09126	0.4	1.64376	2.9e-08	1.54007	1.3e-06	1.62001	9.3e-08	1.43495	5.7e-08	-1.02243	0.77	1.33515	1.1e-05	1.32961	2e-05
ENSMUSG00000034889	Cactin	1.0403	0.25	-1.06807	0.04	1.00696	0.82	-1.03097	0.41	-1.01819	0.61	1.05044	0.11	-1.02811	0.4	-1.01045	0.78
ENSMUSG00000033417	Cacul1	-1.03814	0.28	1.01255	0.67	1.03168	0.21	-1.08673	0.026	1.19334	3.5e-08	1.01255	0.65	1.17121	3.5e-08	1.13839	1.3e-05
ENSMUSG00000014226	Cacybp	1.04754	0.13	-1.02243	0.34	1.00696	0.74	-1.00208	0.95	1.14393	4.7e-05	-1.01889	0.45	1.19831	1.5e-10	1.18017	1.7e-08
ENSMUSG00000013629	Cad	1.01748	0.61	-1.04826	0.054	1.05044	0.05	1.06216	0.13	1.13682	0.00026	-1.02811	0.26	1.09278	0.00053	1.0324	0.23
ENSMUSG00000032076	Cadm1	1.00069	0.99	-1.00417	0.9	-1.03886	0.11	1.06585	0.071	1.07923	0.019	1.03742	0.18	1.06659	0.025	-1.04247	0.16
ENSMUSG00000054793	Cadm4	-1.09051	0.03	1.11884	0.001	1.00417	0.91	1.23542	8.6e-08	-1.04754	0.27	1.0367	0.34	-1.1591	0.00028	-1.08448	0.044
ENSMUSG00000054423	Cadps	-1.36226	1	NA	NA	1.25614	0.8	-1.49692	0.76	4.9451	3.4e-16	1.01537	1	5.15867	1.4e-17	1.12896	0.72
ENSMUSG00000044566	Cage1	-1.06955	0.73	-1.11651	0.46	-1.69466	0.0005	-1.21926	0.18	-1.089	0.53	-1.0196	0.89	-1.12584	0.28	1.00835	1
ENSMUSG00000023055	Calcoco1	-1.02883	0.5	1.17121	0.00029	1.18921	6.4e-07	1.42603	6.3e-16	1.50943	4.4e-39	1.01677	0.53	1.36509	2.2e-25	1.36509	3.4e-29
ENSMUSG00000059588	Calcrl	-1.12896	0.58	1.32501	0.073	-1.01607	1	1.074	0.65	-3.51372	2e-09	-1.01326	0.95	-3.14923	4.8e-08	-2.97935	5e-08
ENSMUSG00000029761	Cald1	1.11574	0.00067	1.05117	0.035	1.10957	4.6e-07	1.11574	0.0011	1.35285	1.3e-30	-1.03455	0.087	1.23713	8.8e-25	1.39378	1.4e-53
ENSMUSG00000033033	Calhm2	1.13367	1	1.12506	0.87	1.58667	0.24	1.15509	0.76	-1.47939	0.43	1.27633	0.57	1.18181	0.66	-1.78633	0.19
ENSMUSG00000001175	Calm1	1.01185	0.68	-1.01537	0.5	-1.02385	0.25	1.03886	0.27	-1.86219	5.4e-95	-1.01115	0.65	-1.71832	6.5e-96	-1.70882	2e-85
ENSMUSG00000036438	Calm2	-1.04899	0.098	-1.09657	7.2e-05	-1.13839	2.8e-11	-1.09581	0.0072	-1.47836	1.1e-43	-1.01396	0.53	-1.33237	1.6e-34	-1.32134	2.3e-30
ENSMUSG00000019370	Calm3	1.01115	0.72	-1.0367	0.14	-1.00347	0.87	-1.00975	0.77	-1.13524	2e-05	1.03742	0.1	-1.05044	0.039	-1.09278	0.0011
ENSMUSG00000003814	Calr	-1.01185	0.68	1.00069	0.97	-1.00835	0.68	1.04174	0.21	-1.41618	4.9e-40	-1.01115	0.56	-1.36604	8.6e-52	-1.15429	1.4e-10
ENSMUSG00000081731	Calr-ps	1.02243	1	-1.27633	0.55	1.0629	1	-1.12584	0.77	1.1607	0.77	-1.00975	1	-1.53156	0.3	-1.44693	0.43
ENSMUSG00000019732	Calr3	-1.09962	0.4	-1.17691	0.13	-1.34164	0.009	-1.15509	0.19	-1.05555	0.62	1.15109	0.15	-1.00556	1	1.15589	0.18
ENSMUSG00000028558	Calr4	1.25614	0.085	-1.09429	0.49	-1.00905	0.91	1.3463	0.026	1.11806	0.48	1.08673	0.63	-1.00835	1	1.30134	0.055
ENSMUSG00000029767	Calu	1.02101	0.46	1.01748	0.44	1.05044	0.0096	1.07177	0.037	-1.62001	3.3e-68	-1.04972	0.015	-1.56808	2.7e-98	-1.36699	2.4e-44
ENSMUSG00000030272	Camk1	1.05336	0.12	1.04754	0.098	1.09354	0.00055	1.07177	0.11	1.23799	6.4e-12	1.00626	0.8	1.18591	1.6e-10	1.13446	8.3e-05
ENSMUSG00000039145	Camk1d	-1.01819	0.77	1.03814	0.43	-1.05263	0.32	-1.02101	0.73	1.10957	0.0088	1.00417	0.93	1.03168	0.38	1.07624	0.072
ENSMUSG00000024617	Camk2a	-1.10726	0.85	-2.54559	0.11	-2.6926	0.082	-2.61353	0.12	-9.75404	0.00036	-1.15269	0.76	-10.5634	3.5e-05	-4.21929	0.0014
ENSMUSG00000057897	Camk2b	1.13839	0.87	1.19831	0.65	-1.04972	1	1.6077	0.12	-5.22706	1.8e-25	1.04247	0.75	-5.02457	1.4e-20	-4.39237	1.7e-23
ENSMUSG00000053819	Camk2d	-1.06216	0.051	-1.08824	0.00065	-1.17283	2.1e-13	-1.09657	0.0075	-1.19748	1.5e-07	1.08373	0.0017	-1.2033	1.1e-11	-1.28788	3.3e-16
ENSMUSG00000021820	Camk2g	-1.05263	0.11	-1.04464	0.088	-1.09733	5.7e-05	-1.03958	0.27	-1.34164	8.2e-21	-1.04102	0.11	-1.37078	4.5e-29	-1.34164	1e-26
ENSMUSG00000046447	Camk2n1	1.03814	0.63	1.30405	0.0014	1.42405	6.4e-05	-1.05044	0.66	-1.94531	5e-57	-1.13524	0.00042	-1.94531	1.7e-47	-1.20414	1.5e-06
ENSMUSG00000051146	Camk2n2	-1.06363	0.22	1.1042	0.04	1.12117	0.014	-1.01466	0.78	-1.37459	8.1e-10	1.02314	0.62	-1.40056	8e-12	-1.24057	1.4e-05
ENSMUSG00000038128	Camk4	1.07848	1	1.28343	0.81	1.22179	0.81	-1.00626	1	18.9221	1.3e-65	-1.16716	0.75	15.9889	1.3e-54	9.29207	3.5e-28
ENSMUSG00000020785	Camkk1	-1.08523	0.22	1.06363	0.31	1.08975	0.15	-1.78509	1.1e-15	-1.35849	0.00015	1.02883	0.71	-1.19086	0.027	-1.1321	0.15
ENSMUSG00000029471	Camkk2	1.05482	0.099	-1.06363	0.03	-1.06955	0.0078	-1.13053	0.0015	-1.19914	5.1e-08	-1.04247	0.14	-1.21504	3.6e-10	-1.17691	3.8e-06
ENSMUSG00000071037	Camkmt	-1.17772	0.19	-1.11111	0.39	1.08598	0.48	-1.14472	0.27	-2.14206	0.00011	-1.0629	0.75	-1.38127	0.076	-1.3463	0.095
ENSMUSG00000021501	Caml	1.05409	0.22	-1.00278	0.93	1.04754	0.24	-1.05555	0.25	-1.05922	0.25	-1.04536	0.37	-1.04102	0.45	-1.03455	0.51
ENSMUSG00000026933	Camsap1	1	0.99	-1.00835	0.76	1.0196	0.49	-1.08073	0.042	1.05482	0.1	-1.03526	0.22	1.01115	0.72	1.03025	0.3
ENSMUSG00000041570	Camsap2	-1.06069	0.11	1.00626	0.86	1.03383	0.22	-1.04972	0.27	1.00486	0.87	-1.01326	0.67	-1.00696	0.81	-1.02243	0.48
ENSMUSG00000044433	Camsap3	-1.01748	1	-1.18017	0.69	-1.30044	0.42	1.21841	0.62	-1.96837	1.7e-07	-1.11884	0.3	-2.11844	5e-09	-1.45196	0.0015
ENSMUSG00000014592	Camta1	-1.01255	0.86	1.01889	0.87	1.04608	0.65	1.00626	1	-1.12975	0.19	-1.18181	0.058	1.04391	0.58	1.09051	0.34
ENSMUSG00000040712	Camta2	1.03958	0.34	1.09126	0.013	1.1591	1.4e-06	1.02101	0.62	-1.03526	0.35	1.00486	0.88	-1.06881	0.056	-1.05702	0.15
ENSMUSG00000020114	Cand1	1.03311	0.3	-1.00139	0.94	1.02385	0.27	1.03025	0.38	1.02954	0.3	-1.05848	0.012	1.03025	0.21	1.03814	0.13
ENSMUSG00000030319	Cand2	-1.01255	0.72	1.01748	0.54	1.04681	0.083	-1.19748	2.8e-06	-1.70291	2.6e-62	-1.03025	0.24	-1.6245	7.8e-65	-1.62001	3.1e-62
ENSMUSG00000025575	Cant1	-1.01607	0.62	-1.01889	0.49	-1.01537	0.52	-1.03886	0.28	-1.20916	2.2e-09	1.00417	0.88	-1.17121	5.6e-09	-1.1591	7.8e-08
ENSMUSG00000020368	Canx	-1.02883	0.32	-1.04464	0.06	-1.07475	0.00012	-1.03025	0.37	-1.17691	5.1e-09	-1.00139	0.96	-1.13997	9.3e-10	-1.08298	0.0003
ENSMUSG00000028656	Cap1	-1.01889	0.51	1.0629	0.0055	-1.00556	0.78	1.0403	0.24	-1.18099	1.6e-09	1.04972	0.02	-1.15429	6.2e-10	-1.22519	1.5e-18
ENSMUSG00000056737	Capg	-1.00278	0.93	1.03526	0.14	-1.0196	0.32	-1.00139	0.96	-1.17283	8.5e-07	1.02101	0.34	-1.20581	5.6e-13	-1.28521	5.9e-23
ENSMUSG00000024942	Capn1	-1.00417	0.91	1.09051	0.00084	1.05336	0.024	1.01889	0.59	-1.19665	2.5e-07	1.02385	0.38	-1.15429	1.1e-06	-1.22688	1.2e-12
ENSMUSG00000026270	Capn10	-1.05702	0.13	-1.09657	0.0078	-1.07923	0.022	-1.18591	4.1e-05	-1.11806	0.003	1.02811	0.39	-1.02456	0.46	-1.02598	0.45
ENSMUSG00000054083	Capn12	-1.22349	0.78	1.12896	0.79	-1.56374	0.23	1.10191	0.69	-1.36226	0.42	-1.27721	0.55	-1.25093	0.54	-3.02095	0.012
ENSMUSG00000037326	Capn15	1.06511	0.14	-1.04608	0.23	1.02314	0.57	1.0367	0.44	1.33607	1.2e-07	1.04464	0.35	1.27103	1.9e-07	1.337	1.1e-09
ENSMUSG00000026509	Capn2	-1.06807	0.034	1.0203	0.38	-1.0629	0.002	-1.04536	0.18	-1.33978	2.7e-26	1.01185	0.59	-1.29146	4e-30	-1.34443	1.4e-34
ENSMUSG00000035547	Capn5	-1.18017	0.00089	1.04754	0.31	-1.05775	0.21	-1.14076	0.012	-1.3566	3.7e-22	1.00626	0.83	-1.24487	3e-15	-1.26225	2.8e-16
ENSMUSG00000067276	Capn6	-1.28877	0.79	1.41519	0.64	1.21167	0.81	-1.41519	0.78	-1.25093	0.38	-1.2008	0.47	-1.08298	0.75	1.07773	0.85
ENSMUSG00000021893	Capn7	-1.0274	0.43	-1.12194	0.00025	-1.05263	0.065	-1.07326	0.066	-1.07326	0.038	-1.04247	0.16	-1.0203	0.51	-1.02314	0.48
ENSMUSG00000001794	Capns1	-1.03742	0.25	-1.0203	0.42	-1.05848	0.01	-1.00905	0.8	-1.44693	2.6e-39	-1.03097	0.15	-1.43296	9.7e-57	-1.34817	1.6e-37
ENSMUSG00000078144	Capns2	NA	NA	NA	NA	1.39571	0.76	1.43495	0.76	1.16959	1	1.20832	0.82	1.089	1	-2.44867	0.24
ENSMUSG00000027184	Caprin1	-1.01326	0.64	-1.07848	0.00056	-1.08824	7.6e-06	-1.04608	0.18	1.09429	0.00064	-1.02954	0.2	1.07252	0.0014	1.07549	0.00094
ENSMUSG00000030309	Caprin2	-1.08824	0.12	-1.00417	0.97	-1.13288	0.033	-1.08147	0.16	-2.10089	4.7e-23	1.00696	0.94	-1.66555	5.3e-13	-1.64035	8.4e-13
ENSMUSG00000035694	Caps2	1.39765	0.8	1.47631	0.62	2.30218	0.16	2.06051	0.18	-1.21841	0.41	-1.0519	0.81	-1.48041	0.069	-1.10038	0.67
ENSMUSG00000070372	Capza1	-1.01115	0.73	1.00278	0.91	1.00347	0.87	1.03526	0.33	1.08448	0.0063	-1.089	0.00075	1.11806	4.3e-06	1.12896	2e-06
ENSMUSG00000015733	Capza2	-1.01045	0.73	-1.02314	0.39	-1.04681	0.042	-1.03814	0.29	-1.09505	0.0019	-1.03742	0.11	-1.02954	0.22	-1.04536	0.067
ENSMUSG00000028745	Capzb	1.00556	0.87	1.01748	0.47	1.02811	0.19	1.06216	0.084	1.11651	0.00013	1.01748	0.45	1.09354	0.00014	1.06437	0.01
ENSMUSG00000003273	Car11	NA	NA	2.15248	0.23	2.21299	0.15	2.0548	0.37	-2.57398	0.0002	-1.1235	0.65	-1.4651	0.073	-1.32777	0.19
ENSMUSG00000032373	Car12	1.01819	0.78	1.04899	0.46	1.18099	0.0077	-1.26225	0.0013	-1.48247	5.3e-05	-1.04899	0.6	-1.46307	7.4e-05	-1.23971	0.019
ENSMUSG00000027555	Car13	-1.0629	0.047	1.00347	0.89	-1.09885	9.2e-06	-1.01748	0.61	-1.06142	0.06	1.02385	0.36	-1.08073	0.0045	-1.24574	1.4e-13
ENSMUSG00000038526	Car14	-2.03214	0.28	1.32593	0.67	1.25701	0.67	1.60659	0.32	1.13918	1	1.66555	0.48	1.74473	0.49	1.87905	0.26
ENSMUSG00000090236	Car15	-1.39959	0.51	-1.19748	0.75	1.40834	0.4	1.18427	0.76	-1.29504	0.62	1.25093	0.49	-1.16878	0.88	1.04754	0.89
ENSMUSG00000031373	Car5b	-1.04681	0.19	1.03311	0.25	-1.12584	1.2e-05	1.00278	0.94	1.57789	5.5e-36	1.06142	0.029	1.43197	2.6e-37	1.20581	6.5e-11
ENSMUSG00000028972	Car6	-1.02172	1	-1.49485	0.12	-1.57789	0.088	-1.02598	1	-1.14155	0.6	-1.29146	0.27	-2.16895	0.0034	1.08222	0.78
ENSMUSG00000031883	Car7	-1.86348	0.1	1.21251	0.79	-1.22944	0.56	-1.09202	0.78	-1.37841	0.39	1.16554	0.66	1.32317	0.47	1.04681	1
ENSMUSG00000028463	Car9	-1.21335	0.019	1.16312	0.065	1.15269	0.045	1.1704	0.056	-1.97247	2.6e-13	1.34164	3.6e-05	-1.8163	1.2e-11	-1.82513	4.3e-12
ENSMUSG00000033170	Card10	1.07699	0.042	1.16151	6.9e-06	1.21335	5.7e-11	1.18674	1.1e-05	1.00417	0.9	1.03383	0.27	-1.12272	0.00012	-1.10496	0.00081
ENSMUSG00000013483	Card14	1.24143	0.85	-1.11034	1	1.02172	1	1.36699	0.47	1.41618	0.76	1.90132	0.44	1.13131	1	NA	NA
ENSMUSG00000041849	Card6	1.55617	8.1e-25	1.22603	3.2e-06	1.55833	9.3e-28	1.30224	2.3e-08	1.7593	2.1e-48	-1.04247	0.3	1.77276	4.1e-50	2.11111	3.6e-85
ENSMUSG00000026017	Carf	1.05044	0.48	1.02243	0.79	-1.00696	0.87	1.10114	0.16	-1.19003	0.0026	-1.09657	0.095	-1.11961	0.041	1.00765	0.91
ENSMUSG00000008393	Carhsp1	1.16151	6.7e-06	1.07326	0.0062	1.21926	3.9e-18	1.16797	9.8e-06	1.28076	5.9e-17	-1.01045	0.68	1.23971	7.2e-19	1.15669	1.1e-08
ENSMUSG00000031505	Carkd	1.04464	0.27	-1.01819	0.64	1.01677	0.64	1.09809	0.034	1.27015	4.4e-09	1.02101	0.58	1.21841	3.6e-07	1.21251	4e-07
ENSMUSG00000032185	Carm1	1.01466	0.64	-1.04826	0.065	-1.01115	0.62	-1.10573	0.0042	1.23114	9.6e-11	-1.0324	0.28	1.16312	2.2e-07	1.19003	1.2e-09
ENSMUSG00000024726	Carnmt1	1.09126	0.059	-1.03886	0.54	-1.0519	0.25	-1.03526	0.53	-1.06733	0.29	-1.01185	0.85	-1.00556	0.98	1.08749	0.17
ENSMUSG00000075289	Carns1	-1.26576	0.13	1.13839	0.32	-1.31859	0.053	1.1065	0.45	-1.48452	0.0017	1.22095	0.064	-1.48968	0.0011	-1.22603	0.085
ENSMUSG00000010755	Cars	1.01607	0.61	1.01396	0.59	1.03455	0.14	1.17446	4.6e-06	-2.0181	1.7e-72	-1.0196	0.51	-1.9172	2.9e-89	-1.74836	5.7e-67
ENSMUSG00000056228	Cars2	1.01466	0.71	-1.01889	0.65	-1.00765	0.87	-1.10343	0.028	-1.03455	0.48	1.05775	0.21	1	0.99	-1.14314	0.0044
ENSMUSG00000043541	Casc1	1.06881	0.89	1.19665	0.6	-1.01819	1	1.35566	0.38	-1.61664	0.13	1.11265	0.73	-1.35191	0.38	-1.50943	0.22
ENSMUSG00000078676	Casc3	1.04972	0.12	-1.02598	0.36	1.01677	0.5	1.06733	0.081	1.09733	0.005	-1.03311	0.25	1.08598	0.0043	1.06069	0.05
ENSMUSG00000060227	Casc4	-1.04608	0.27	1.06511	0.12	1.07773	0.035	1.12117	0.0085	-1.07177	0.19	-1.02811	0.42	-1.04608	0.29	1.02598	0.58
ENSMUSG00000027326	Casc5	-1.074	0.043	-1.07252	0.015	-1.06511	0.013	-1.03383	0.36	-1.68413	6.8e-60	-1.06437	0.019	-1.53688	6.2e-52	-1.44995	3e-38
ENSMUSG00000015189	Casd1	-1.02101	0.56	-1.09657	0.0033	-1.08598	0.0032	1.00278	0.94	1.15109	1.6e-05	-1.07177	0.015	1.15669	6.7e-07	1.21588	2.6e-11
ENSMUSG00000031012	Cask	-1.05775	0.12	1.00069	1	-1.00417	0.89	-1.04174	0.29	-1.81127	1.3e-74	-1.09885	0.00014	-1.87514	1.3e-115	-1.54435	1e-50
ENSMUSG00000034471	Caskin2	1.05775	0.13	-1.00486	0.9	1.02527	0.42	-1.20581	2.9e-06	1.48761	4.6e-32	-1.05263	0.093	1.3113	4.3e-19	1.31585	3.8e-18
ENSMUSG00000025888	Casp1	-1.2008	8.1e-08	-1.11806	8.1e-05	-1.42208	4.4e-39	-1.52732	3.6e-29	-2.47426	3.6e-174	-1.09126	0.00038	-2.51926	1.5e-220	-1.88688	8.5e-120
ENSMUSG00000025887	Casp12	-1.39668	1.3e-07	-1.26313	3.7e-05	-1.61888	8.9e-17	-1.73147	3.7e-17	-2.40827	1.6e-121	-1.11729	0.00037	-2.54383	2.6e-154	-2.0209	3.2e-95
ENSMUSG00000029863	Casp2	-1.01819	0.68	-1.04319	0.28	-1.05117	0.18	1.02456	0.58	-1.18674	1.1e-05	1.07177	0.045	-1.1479	0.00013	-1.05336	0.18
ENSMUSG00000031628	Casp3	-1.01819	0.59	-1.03383	0.22	-1.10957	9.8e-05	1.0196	0.63	-1.43694	4.4e-26	-1.04391	0.082	-1.36888	8.7e-32	-1.21757	8.3e-18
ENSMUSG00000033538	Casp4	-1.71	5.4e-06	-1.09051	0.39	-1.29864	0.013	-1.24747	0.041	-2.6926	5.4e-33	1.02598	0.72	-3.4295	7.5e-44	-2.45888	7.2e-30
ENSMUSG00000027997	Casp6	1.13682	0.00088	1.02314	0.53	1.15509	1.7e-05	1.10726	0.015	1.16393	0.0011	-1.05263	0.26	1.16473	0.0006	1.12584	0.0077
ENSMUSG00000025076	Casp7	-1.06585	0.24	-1.1321	0.017	-1.19665	0.00032	-1.31403	1.7e-06	-1.27368	1.8e-06	1.00417	0.96	-1.17854	0.00082	-1.2008	0.00019
ENSMUSG00000026029	Casp8	-1.0519	0.16	1.10496	0.0012	1.09809	0.0024	-1.14631	0.00046	-1.30315	6.2e-11	1.03526	0.37	-1.17609	5.5e-06	-1.14076	0.00034
ENSMUSG00000028282	Casp8ap2	-1.01045	0.77	1.03814	0.33	1.04464	0.16	1.00278	0.96	-1.36699	1.4e-15	-1.01115	0.68	-1.37554	1.4e-24	-1.29684	1.5e-17
ENSMUSG00000028914	Casp9	1.14314	0.00075	1.04972	0.23	1.24315	6e-10	1.00069	0.98	1.60436	1.7e-39	1.00208	0.97	1.60659	7.2e-41	1.63467	2e-49
ENSMUSG00000027861	Casq2	1.49589	0.28	1.55617	0.16	1.42109	0.31	-2.23457	0.14	-3.30351	0.03	1.20999	0.76	-2.2548	0.12	-3.28752	0.044
ENSMUSG00000021585	Cast	1.02883	0.4	1.06659	0.027	1.10573	5.2e-05	1.04826	0.21	-1.24833	2.3e-13	1.01819	0.44	-1.14949	2.7e-08	-1.24057	3.9e-17
ENSMUSG00000028977	Casz1	1.05263	0.85	1.41814	0.06	1.20414	0.33	-1.19997	0.44	1.2518	0.29	1.31312	0.16	-1.06363	0.85	-1.21251	0.35
ENSMUSG00000027187	Cat	-1.03025	0.42	1.03097	0.26	-1.0196	0.44	1.00696	0.85	-1.21926	2e-08	-1.02669	0.32	-1.18181	5.3e-09	-1.15189	2.3e-06
ENSMUSG00000073650	Catip	-2.05908	0.065	1.29864	0.4	1.232	0.47	-1.13761	0.9	-3.26708	0.00016	-1.11806	0.66	-2.49493	0.0016	-2.0223	0.0084
ENSMUSG00000033486	Catsper2	1.17854	0.3	1.28521	0.11	1.25788	0.11	1.47631	0.0059	-1.30767	0.078	1.13839	0.34	-1.17936	0.28	1	1
ENSMUSG00000021499	Catsper3	-2.02511	0.4	-1.11497	1	-1.04972	1	-2.2176	0.32	NA	NA	1.26225	0.8	NA	NA	1.22264	1
ENSMUSG00000040828	Catsperd	1.07549	0.67	1.45498	0.025	1.61217	0.0023	1.26663	0.18	1.90924	3.2e-10	1.03455	0.84	1.56591	2.7e-05	1.31951	0.016
ENSMUSG00000007655	Cav1	-1.32777	1.1e-12	-1.04608	0.22	-1.36509	6.6e-18	-1.24747	4.6e-07	-4.68484	8.2e-94	1.08448	0.12	-3.47015	6.6e-71	-4.45677	9.6e-82
ENSMUSG00000000058	Cav2	-1.30858	6.1e-12	-1.03168	0.37	-1.31677	2.1e-18	-1.08824	0.046	-4.48466	1.4e-242	1.09278	0.0038	-3.03564	7.5e-184	-3.52348	5.5e-207
ENSMUSG00000035640	Cbarp	-1.01185	0.84	-1.06659	0.19	1.0203	0.64	-1.31768	2.4e-07	-1.19003	0.00069	1.07549	0.12	-1.2033	0.00024	-1.0519	0.4
ENSMUSG00000038533	Cbfa2t2	-1.03958	0.28	-1.06955	0.032	-1.02598	0.36	-1.16312	0.00014	1.1088	0.001	-1.03025	0.28	1.11419	8.9e-05	1.05702	0.048
ENSMUSG00000087034	Cbfa2t2-ps1	-1.84165	0.096	1.17936	0.63	-1.27721	0.5	1.11884	0.62	1.98206	0.022	1.63014	0.14	1.68997	0.13	1.91322	0.029
ENSMUSG00000031885	Cbfb	-1.02669	0.4	-1.1274	1.7e-06	-1.14393	3.5e-09	-1.13131	0.00039	-1.19003	1.2e-08	-1.02101	0.38	-1.1088	4.1e-05	-1.07326	0.0065
ENSMUSG00000034342	Cbl	-1.0403	0.56	1.09505	0.13	1.10803	0.064	1.08373	0.35	1.10496	0.15	1.02527	0.49	1.06807	0.089	1.01677	0.71
ENSMUSG00000022637	Cblb	-1.07773	0.039	1.07475	0.041	-1.03455	0.25	-1.11419	0.022	-1.51782	7.7e-36	-1.06659	0.014	-1.56049	1.8e-50	-1.53156	1.2e-44
ENSMUSG00000040525	Cblc	2.25949	0.18	2.27679	0.13	2.45547	0.15	-1.03168	1	-2.42335	0.047	-1.29415	0.51	-2.67586	0.013	-2.27679	0.045
ENSMUSG00000020659	Cbll1	1.03886	0.38	1.07103	0.17	1.05409	0.17	-1.02669	0.56	1.05629	0.21	-1.09429	0.028	1.05922	0.17	1.03311	0.45
ENSMUSG00000040380	Cbln3	NA	NA	NA	NA	NA	NA	2.18556	0.39	-1.87644	0.15	1.28699	0.48	-1.73388	0.16	-3.02304	0.02
ENSMUSG00000051483	Cbr1	1.02385	0.52	-1.01748	0.65	1.01326	0.66	-1.0324	0.44	1.51467	3e-22	-1.00696	0.86	1.46307	4e-23	1.29056	4.8e-11
ENSMUSG00000025150	Cbr2	-1.01255	0.93	1.12039	0.1	-1.02456	0.81	1.05336	0.48	-2.0195	8.9e-56	1.12272	0.00062	-1.97794	3.8e-65	-1.8264	3.3e-52
ENSMUSG00000031641	Cbr4	1.11188	0.11	1.04826	0.47	1.04681	0.45	1.38223	1.1e-06	1.03097	0.62	1.04754	0.44	1.14472	0.021	1.17528	0.013
ENSMUSG00000024878	Cbwd1	1.04826	0.25	1.08523	0.058	1.11961	0.0014	-1.05922	0.19	-1.35566	1.1e-09	-1.00417	0.94	-1.16959	0.0013	-1.10038	0.056
ENSMUSG00000018666	Cbx1	-1.02243	0.52	-1.04972	0.076	-1.01819	0.48	-1.01396	0.71	-1.08147	0.012	-1.02101	0.4	-1.07326	0.01	1.01185	0.68
ENSMUSG00000025577	Cbx2	1.03814	0.31	-1.07624	0.027	-1.08222	0.012	1.02101	0.6	2.01112	3.9e-94	-1.0203	0.55	1.76296	4.2e-72	1.71594	1.7e-66
ENSMUSG00000029836	Cbx3	-1.00486	0.88	-1.08598	0.0018	-1.07998	0.0011	-1.03598	0.32	-1.11342	0.00071	-1.01326	0.6	-1.12194	1.8e-05	-1.09354	0.0024
ENSMUSG00000057886	Cbx3-ps6	1.08598	0.69	1.14472	0.49	1.01115	1	-1.27015	0.21	-1.23885	0.29	1.11497	0.55	-1.43495	0.061	-1.09505	0.63
ENSMUSG00000059647	Cbx3-ps7	-1.08975	0.88	-1.60325	0.24	-1.57462	0.24	-1.43197	0.32	1.13524	0.73	-1.14472	0.86	-1.90264	0.21	1.00069	1
ENSMUSG00000039989	Cbx4	1.01819	0.64	1.08598	0.0093	1.15189	1.7e-06	1.13839	0.00097	-1.05044	0.12	-1.01396	0.59	-1.10267	0.00071	-1.11497	0.0001
ENSMUSG00000009575	Cbx5	-1.09429	0.028	-1.07773	0.016	-1.14314	3.2e-08	1.07475	0.079	-1.2466	5.4e-11	-1.05922	0.0093	-1.26313	4.6e-24	-1.2008	2.5e-14
ENSMUSG00000089715	Cbx6	1.01326	0.67	1.03383	0.15	1.06437	0.0022	1.0274	0.41	-1.25353	2.1e-15	1.0324	0.14	-1.20414	3.4e-16	-1.24487	1.4e-17
ENSMUSG00000053411	Cbx7	1.03598	0.43	1.07326	0.12	1.264	5e-08	-1.07773	0.16	1.18509	2.9e-05	1.09354	0.02	1.19168	1.5e-05	1.13997	0.0034
ENSMUSG00000025578	Cbx8	-1.0367	0.47	-1.11806	0.043	-1.06069	0.17	-1.0629	0.21	-1.04174	0.39	1.05263	0.25	-1.05775	0.21	-1.01819	0.69
ENSMUSG00000022428	Cby1	-1.00905	0.83	1.04899	0.16	1.13997	3.1e-05	1.06216	0.14	-1.17528	1.1e-05	-1.01326	0.73	-1.08073	0.025	-1.09733	0.0054
ENSMUSG00000036686	Cc2d1a	-1.0196	0.55	1.01748	0.55	1.03886	0.12	-1.03526	0.35	-1.23628	2.2e-07	1.02385	0.5	-1.19416	2.3e-07	-1.22519	2.3e-10
ENSMUSG00000028582	Cc2d1b	-1.01045	0.76	-1.0519	0.064	-1.05482	0.032	1.03814	0.3	1.0203	0.57	1.00905	0.75	-1.00556	0.84	1.00417	0.9
ENSMUSG00000039765	Cc2d2a	-1.08448	0.034	-1.1065	0.025	-1.11188	0.0021	1.12039	0.0053	-1.39668	8.8e-19	-1.07475	0.028	-1.39765	1.5e-20	-1.26225	3.5e-10
ENSMUSG00000020074	Ccar1	1.00417	0.89	-1.0274	0.3	-1.03311	0.17	1.0196	0.57	1.08298	0.0074	-1.02669	0.26	1.05409	0.038	1.07103	0.0066
ENSMUSG00000033712	Ccar2	1.12896	0.00013	1.01326	0.64	1.09126	0.00046	1.14155	0.00027	1.11419	0.00098	-1.05922	0.026	1.09051	0.0012	1.11806	3.6e-05
ENSMUSG00000046318	Ccbe1	1.04899	0.28	1.27721	5.4e-10	1.25527	4.5e-10	1.33145	9.1e-09	-1.16312	0.049	1.25876	5.6e-06	1.14949	0.012	-1.16797	0.0056
ENSMUSG00000039648	Ccbl1	-1.04391	0.71	1.03455	0.84	1.27456	0.027	1.35004	0.006	-1.11961	0.28	1.07177	0.5	1.16716	0.13	1.0324	0.79
ENSMUSG00000040213	Ccbl2	1.22859	0.021	1.29325	0.00094	1.39088	1.2e-05	1.21588	0.023	-1.17446	0.03	1.03168	0.65	1.02883	0.65	1.11111	0.13
ENSMUSG00000030714	Ccdc101	1.00835	0.83	-1.19665	2.3e-05	-1.12584	0.0055	-1.04608	0.34	1.18099	0.0041	1.00486	0.95	1.13288	0.086	1.22688	0.0011
ENSMUSG00000063605	Ccdc102a	-1.18674	0.00092	-1.28343	5.8e-07	-1.33237	2.9e-08	-1.37841	2.6e-09	1.09733	0.027	1.00626	0.91	-1.01819	0.63	1.09505	0.036
ENSMUSG00000020930	Ccdc103	-1.24057	0.35	-1.12975	0.58	1.21504	0.32	1.05555	0.86	-1.28432	0.11	1.06216	0.71	-1.3765	0.035	-1.16797	0.31
ENSMUSG00000035228	Ccdc106	-3.02514	0.017	-1.9711	0.11	-2.08349	0.11	-1.02811	1	NA	NA	2.31017	0.12	-1.58118	0.57	-1.09354	1
ENSMUSG00000028461	Ccdc107	-1.01255	0.79	1.01677	0.8	1.00626	0.91	-1.01466	0.76	-1.3435	9.3e-08	1.0629	0.2	-1.25006	1.2e-05	-1.21083	0.00053
ENSMUSG00000027994	Ccdc109b	1.06955	0.085	1.04972	0.18	1.06585	0.059	1.08824	0.048	-1.89737	7.5e-30	1.11961	0.021	-1.74473	1.1e-19	-1.83655	4.4e-29
ENSMUSG00000071855	Ccdc112	1.06216	0.36	1.28432	3.3e-05	1.26138	8.5e-05	-1.09581	0.23	-1.44894	3.6e-10	-1.05044	0.35	-1.34071	3.8e-07	-1.14393	0.014
ENSMUSG00000040189	Ccdc114	-1.05044	0.32	-1.05336	0.29	-1.08222	0.11	-1.06733	0.22	-1.42011	0.00014	1.00765	0.93	-1.3463	0.00061	-1.30315	0.0016
ENSMUSG00000042111	Ccdc115	1.01115	0.78	-1.01677	0.69	1.07029	0.058	-1.1088	0.025	1.09429	0.073	1.02811	0.57	1.1487	0.0036	1.07326	0.16
ENSMUSG00000022768	Ccdc116	1.05482	0.79	-1.13131	0.64	-1.29504	0.23	-1.10038	0.71	1.02527	1	-1.27987	0.46	-1.25266	0.55	1.02598	1
ENSMUSG00000020482	Ccdc117	-1.02243	0.52	1	0.98	-1.01889	0.51	-1.1591	0.00015	-1.11806	0.0044	-1.08298	0.015	-1.05117	0.15	-1.03168	0.37
ENSMUSG00000019659	Ccdc12	1.00139	0.97	-1.19168	1.5e-06	-1.11961	0.00087	-1.08147	0.072	1.16393	0.00018	1.01537	0.71	1.14076	0.00039	1.04319	0.34
ENSMUSG00000031150	Ccdc120	1.02598	0.6	1.03526	0.46	1.00556	0.89	-1.31859	4.2e-07	-1.4103	3.8e-14	1.00905	0.81	-1.36226	9.7e-14	-1.33053	1.2e-11
ENSMUSG00000034795	Ccdc122	1.06437	0.44	1.29325	0.00081	1.1065	0.18	1.17609	0.038	-1.17854	0.016	1.01045	0.91	-1.12039	0.091	-1.18674	0.013
ENSMUSG00000007721	Ccdc124	1.03958	0.27	-1.03455	0.31	1.01045	0.75	1.00905	0.81	1.21167	3e-07	1.11884	0.00085	1.23114	4.5e-09	1.16959	5.3e-05
ENSMUSG00000048924	Ccdc125	1.3333	0.0048	1.32777	0.0039	1.47325	2.5e-05	1.04391	0.68	2.15995	5.4e-24	1.02883	0.78	1.96428	1.6e-19	2.18707	7.3e-27
ENSMUSG00000050786	Ccdc126	1.01889	0.68	1.04681	0.28	1.1042	0.017	-1.01466	0.77	1.56482	1.3e-21	1.00417	0.94	1.47427	2.3e-13	1.39862	8.2e-13
ENSMUSG00000021578	Ccdc127	1.04681	0.16	-1.01255	0.67	1.00556	0.82	-1.05482	0.15	-1.16473	5.5e-06	-1.02954	0.31	-1.10496	0.0013	-1.12896	9e-05
ENSMUSG00000079235	Ccdc13	1.08673	1	1.55401	0.34	1.16716	0.84	-1.28699	1	-5.3443	5e-33	-1.07923	0.46	-4.91094	1.2e-32	-3.91768	7.6e-28
ENSMUSG00000004994	Ccdc130	1.09505	0.18	1.1065	0.11	1.02598	0.7	1.19086	0.0082	-1.18263	0.024	-1.01607	0.82	-1.16151	0.034	-1.18756	0.016
ENSMUSG00000001376	Ccdc132	-1.00069	1	-1.0324	0.3	-1.01889	0.51	1.06069	0.12	1.14155	0.00045	-1.05044	0.2	1.12194	0.0035	1.12506	0.00099
ENSMUSG00000068114	Ccdc134	-1.03742	0.4	-1.06955	0.12	-1.03598	0.37	-1.13288	0.012	-1.37078	5.2e-08	-1.1487	0.013	-1.40542	2e-09	-1.12818	0.037
ENSMUSG00000029769	Ccdc136	-1.01607	0.77	1.25093	3.7e-07	1.27633	1.1e-08	1.15589	0.0025	1.19416	1.4e-05	1.03598	0.32	1.12194	0.00094	1.12272	0.00095
ENSMUSG00000049957	Ccdc137	1.04319	0.25	-1.06363	0.052	-1.00208	0.93	-1.07326	0.07	1.02811	0.58	1.01607	0.7	1.07252	0.099	1.1599	0.00044
ENSMUSG00000038010	Ccdc138	-1.12194	0.28	-1.01537	0.94	-1.15109	0.15	-1.15509	0.14	-1.49692	2.4e-05	-1.19831	0.044	-1.48968	4.9e-05	-1.20497	0.038
ENSMUSG00000022833	Ccdc14	-1.03742	0.49	1.00905	0.9	1.07326	0.27	-1.18099	0.0034	-2.07916	2.2e-34	-1.04464	0.39	-1.67597	1.8e-17	-1.59328	7.3e-10
ENSMUSG00000044033	Ccdc141	1.2492	0.15	1.14472	0.4	1.22944	0.17	-1.06216	0.72	-1.30586	0.32	1.05044	0.88	-1.36983	0.12	-1.59218	0.031
ENSMUSG00000079511	Ccdc142	-1.03742	0.71	-1.15269	0.12	-1.17854	0.06	-1.05848	0.53	-1.23713	0.14	1.22603	0.12	-1.03168	0.89	-1.1321	0.52
ENSMUSG00000107499	Ccdc142	-1.04899	0.71	-1.30677	0.13	-1.24401	0.067	-1.00486	0.96	-1.53156	0.023	1.04247	0.8	-1.20581	0.29	-1.55079	0.015
ENSMUSG00000087578	Ccdc142os	1.19831	0.56	1.26839	0.43	1.14472	0.65	1.17691	0.65	-1.02954	1	1.23799	0.4	-1.05775	0.91	-1.45599	0.18
ENSMUSG00000036641	Ccdc148	-1.26751	0.56	1.05995	1	1.25701	0.62	1.03526	1	-2.08204	0.076	-1.03097	1	-1.09429	0.76	-1.96292	0.099
ENSMUSG00000045790	Ccdc149	-1.03886	0.47	1.00486	0.95	1.00486	0.94	-1.11729	0.042	1.12117	0.013	1.00139	0.99	1.00208	1	1.13839	0.0028
ENSMUSG00000034303	Ccdc15	-1.12975	0.21	-1.1088	0.29	1.02811	0.78	-1.00347	1	-1.79502	1.4e-06	-1.08147	0.44	-1.37745	0.0056	-1.47529	0.00043
ENSMUSG00000025983	Ccdc150	1.12584	0.73	1.64604	0.014	1.1321	0.72	1.6358	0.018	-1.33515	0.074	-1.20999	0.22	-1.28521	0.091	-1.45902	0.013
ENSMUSG00000039632	Ccdc151	-1.06069	0.91	1.00069	1	-1.13761	0.74	1.32777	0.25	-2.50186	1.3e-05	-1.19334	0.33	-2.31659	5.3e-05	-2.68143	6.8e-06
ENSMUSG00000051427	Ccdc157	-1.08222	0.13	1.06955	0.2	1.11884	0.031	-1.06511	0.25	-1.09505	0.064	-1.02243	0.62	-1.12194	0.016	-1.07475	0.12
ENSMUSG00000006241	Ccdc159	1.26225	0.21	1.50004	0.015	1.29684	0.14	1.44293	0.034	-1.50004	0.00083	1.04608	0.7	-1.42899	0.0023	-1.38032	0.0059
ENSMUSG00000075225	Ccdc162	3.89332	0.02	1.5768	0.59	2.57219	0.071	4.86015	0.00056	13.0864	1.3e-195	-1.38703	0.083	9.2792	9.8e-118	8.91355	1.2e-71
ENSMUSG00000028689	Ccdc163	-1.03958	0.58	-1.11265	0.097	1.01185	0.91	-1.02598	0.75	-1.09733	0.35	-1.14076	0.18	-1.19831	0.067	-1.11574	0.26
ENSMUSG00000024018	Ccdc167	1.06659	0.21	-1.04102	0.42	-1.14076	0.019	1.05263	0.34	-1.1599	0.0042	1.00486	0.95	-1.04247	0.42	-1.08598	0.1
ENSMUSG00000048655	Ccdc169	-2.27521	0.26	-1.55725	0.54	-2.18707	0.27	-1.56157	0.58	-1.5042	0.4	-1.59881	0.24	-1.57571	0.42	-2.84415	0.029
ENSMUSG00000034035	Ccdc17	1.25527	0.3	-1.00069	1	1.06069	0.86	1.14155	0.55	1.31951	0.085	1.1591	0.39	1.32042	0.072	1.2201	0.23
ENSMUSG00000019767	Ccdc170	1.07252	1	1.96156	0.18	1.52309	0.39	-1.02598	1	-1.8264	0.0045	1.43993	0.064	-1.27721	0.25	-2.03073	0.00066
ENSMUSG00000052407	Ccdc171	-1.19914	0.18	1.04826	0.68	-1.03168	0.88	-1.01396	1	1.30767	0.019	-1.00696	0.96	1.2605	0.049	1.14711	0.24
ENSMUSG00000070883	Ccdc173	-1.01045	0.96	1.18017	0.15	-1.08448	0.54	1.07998	0.53	1.05482	0.59	1.10038	0.33	-1.00486	1	1.12662	0.21
ENSMUSG00000034083	Ccdc174	-1.00208	0.96	-1.01115	0.78	1.00905	0.85	-1.04972	0.3	1.1321	0.0068	-1.07773	0.093	1.12506	0.0075	1.12584	0.0077
ENSMUSG00000057265	Ccdc176	-1.27633	0.21	1.02883	1	-1.05702	0.8	-1.16635	0.44	-1.88949	0.009	-1.62338	0.036	-1.02598	1	-1.36699	0.16
ENSMUSG00000056531	Ccdc18	-1.09278	0.14	-1.09657	0.11	-1.09051	0.12	-1.18674	0.0056	-1.6449	1.4e-17	-1.10496	0.039	-1.33515	1.1e-07	-1.35566	1.2e-09
ENSMUSG00000035539	Ccdc180	1.074	1	1.86219	0.23	1.86995	0.22	-1.3491	0.8	NA	NA	2.26734	0.41	NA	NA	NA	NA
ENSMUSG00000026578	Ccdc181	-1.08598	0.015	1.05702	0.05	-1.04681	0.084	1.06216	0.11	-1.19168	6.3e-06	1.08673	0.018	-1.14472	0.0003	-1.232	7.5e-09
ENSMUSG00000029875	Ccdc184	-1.98894	0.039	1.1607	0.72	-1.75443	0.068	-1.46307	0.24	-5.12659	5.1e-05	1.36037	0.26	-8.07801	5.7e-06	-2.87587	0.0044
ENSMUSG00000035173	Ccdc186	-1.08749	0.024	1.04681	0.23	1.05336	0.12	1.01396	0.74	1.11265	0.0026	1.02669	0.41	1.04826	0.15	1.05702	0.089
ENSMUSG00000031143	Ccdc22	1.06363	0.38	1.12662	0.059	1.23029	0.00055	1.27103	0.00017	-1.10114	0.28	1.01045	0.91	1.03526	0.72	-1.02101	0.8
ENSMUSG00000028643	Ccdc23	-1.05409	0.36	1.02314	0.68	1.09202	0.075	1.00975	0.86	-1.01115	0.82	1.05409	0.25	-1.00139	0.93	1.03598	0.49
ENSMUSG00000078588	Ccdc24	-1.42899	0.1	-1.16797	0.44	-1.27721	0.22	-1.22095	0.3	-1.99585	5.4e-06	1.07177	0.58	-2.45888	6.8e-09	-1.73147	0.00012
ENSMUSG00000022035	Ccdc25	-1.00765	0.81	1.01607	0.62	1.01677	0.58	-1.07029	0.079	1.03168	0.45	1.03526	0.37	1.04247	0.34	1.03097	0.45
ENSMUSG00000059554	Ccdc28a	-1.14949	0.22	1.18838	0.085	1.08298	0.47	1.08073	0.55	-1.07177	0.37	-1.07177	0.34	1.04972	0.48	-1.04826	0.53
ENSMUSG00000028795	Ccdc28b	-1.08147	0.5	1.03958	0.78	1.10038	0.43	-1.87514	1.2e-06	-1.23456	0.03	-1.28521	0.0086	-1.24229	0.027	-1.13131	0.23
ENSMUSG00000039983	Ccdc32	-1.00486	0.92	1.09354	0.071	1.21926	1.9e-05	-1.09505	0.088	1.22774	0.0011	-1.01537	0.82	1.40834	3.6e-09	1.28877	2.6e-05
ENSMUSG00000027160	Ccdc34	-1.01115	0.74	-1.03814	0.18	-1.00835	0.76	-1.01677	0.66	-1.48658	2.9e-26	-1.02954	0.3	-1.34443	1.5e-20	-1.33145	2.3e-16
ENSMUSG00000036168	Ccdc38	1.12039	0.44	1.12428	0.5	1.06733	0.66	-1.06511	0.74	-1.2201	0.13	-1.05117	0.71	-1.19003	0.19	-1.14314	0.28
ENSMUSG00000027676	Ccdc39	-1.00486	1	1.21926	0.15	1.14155	0.35	1.34537	0.036	-1.40153	0.0024	-1.16554	0.14	-1.38799	0.0026	-1.31768	0.0098
ENSMUSG00000039963	Ccdc40	-1.44894	0.51	1.00069	1	-1.43893	0.65	1.23285	0.69	-3.26029	0.055	-1.19334	0.85	1.08598	1	-2.25012	0.21
ENSMUSG00000020925	Ccdc43	1.01748	0.62	-1.0519	0.14	-1.03025	0.34	-1.04319	0.3	-1.05263	0.17	-1.03742	0.28	-1.00975	0.76	1.01537	0.67
ENSMUSG00000078622	Ccdc47	1.01255	0.71	1.04247	0.094	1.07923	0.00048	1.0403	0.25	-1.16959	1.6e-07	-1.02669	0.27	-1.15589	1.2e-08	-1.13682	7.5e-07
ENSMUSG00000038127	Ccdc50	-1.02172	0.51	1.02811	0.36	-1.00905	0.71	-1.0367	0.32	1.16716	1.6e-07	-1.03526	0.15	1.14472	2.5e-08	1.18756	2e-10
ENSMUSG00000081553	Ccdc50-ps	NA	NA	1.5768	0.59	-1.04754	1	1.53688	0.59	1.14393	1	1.12662	1	1.49589	0.63	1.75321	0.37
ENSMUSG00000025645	Ccdc51	1.01115	0.84	1.0629	0.31	1.08222	0.14	1.05922	0.33	-1.36415	1.8e-06	-1.0324	0.6	-1.16393	0.014	-1.43993	1.1e-08
ENSMUSG00000020056	Ccdc53	-1.02314	0.66	-1.06881	0.17	-1.05555	0.25	-1.04102	0.45	-1.08749	0.088	1.04681	0.29	-1.04174	0.38	-1.0367	0.43
ENSMUSG00000037958	Ccdc55	1.02811	0.48	1.05702	0.11	1.05775	0.11	1.0324	0.46	1.08749	0.02	-1.05336	0.11	1.03383	0.32	1.06659	0.068
ENSMUSG00000048445	Ccdc57	-1.06881	0.38	1.02385	0.7	-1.1321	0.049	-1.0367	0.66	-1.23029	0.0074	1.05629	0.43	-1.21335	0.0086	-1.06142	0.4
ENSMUSG00000075229	Ccdc58	1.02954	0.45	-1.04247	0.25	1.04608	0.18	1.04174	0.36	1.17772	0.00014	-1.01889	0.71	1.1088	0.015	1.19914	0.00052
ENSMUSG00000019897	Ccdc59	1.02811	0.48	1.01819	0.62	1.02811	0.43	-1.04247	0.35	-1.04754	0.31	1.00905	0.84	-1.00696	0.87	1.03886	0.44
ENSMUSG00000048701	Ccdc6	-1.00139	0.95	1.01045	0.75	1.04608	0.1	-1.05555	0.18	1.18838	3.7e-08	-1.03598	0.19	1.12194	3.3e-05	1.06807	0.018
ENSMUSG00000074358	Ccdc61	-1.01819	0.64	-1.06216	0.1	-1.01537	0.64	-1.06511	0.15	-1.2518	2.6e-07	1.10726	0.0077	-1.11034	0.012	-1.1591	0.004
ENSMUSG00000061882	Ccdc62	1.03383	1	1.23885	0.47	-1.09505	0.8	1.73869	0.022	-1.24315	0.38	-1.06437	0.78	-1.70173	0.021	-1.7411	0.015
ENSMUSG00000041609	Ccdc64	-1.29325	0.00012	-1.00486	0.92	-1.25527	3.9e-05	-1.51152	5.7e-11	-1.53581	2.7e-19	1.00139	0.97	-1.42899	6e-18	-1.36509	2.9e-12
ENSMUSG00000003354	Ccdc65	-1.20916	0.37	1.12506	0.51	-1.07103	0.86	1.32042	0.087	-2.00694	0.018	-1.05482	0.87	-1.72907	0.038	-2.08349	0.0047
ENSMUSG00000046753	Ccdc66	1.0324	0.53	1.12272	0.0094	1.2033	1.4e-05	1.02314	0.7	1.05775	0.26	1.08073	0.099	1.11651	0.017	1.06807	0.18
ENSMUSG00000038903	Ccdc68	-1.12818	0.18	1.44393	1.2e-06	1.11265	0.19	-1.05336	0.54	-3.11882	7.7e-34	-1.01466	0.88	-2.89788	8.7e-32	-3.19762	2.5e-33
ENSMUSG00000049305	Ccdc71	1.04754	0.21	-1.00696	0.82	-1.01255	0.71	1.05263	0.19	1.18591	9.1e-07	1.0403	0.24	1.1607	2e-06	1.14949	4.6e-05
ENSMUSG00000090946	Ccdc71l	1.04319	0.35	1.02101	0.61	1.06511	0.15	1.15029	0.0025	-1.00696	0.9	-1.00835	0.86	1.08598	0.056	1.18263	0.00015
ENSMUSG00000045106	Ccdc73	NA	NA	2.16295	0.3	NA	NA	1.65864	0.58	-1.05629	1	-1.65864	0.57	-1.13131	1	-1.71	0.56
ENSMUSG00000041617	Ccdc74a	1.10191	0.53	-1.42208	0.013	-1.264	0.082	-1.57026	0.0034	-2.03637	0.00018	-1.19334	0.28	-2.45888	1.2e-06	-1.37554	0.053
ENSMUSG00000030177	Ccdc77	1.0203	0.75	-1.03097	0.54	1.10803	0.029	1.01748	0.77	-1.10573	0.046	-1.02669	0.59	-1.08749	0.09	-1.03025	0.57
ENSMUSG00000071202	Ccdc78	-1.38223	0.66	-1.47836	0.52	-1.39281	0.67	1.06216	1	1.01396	1	-1.34257	0.38	1.03097	1	-1.13446	0.78
ENSMUSG00000022665	Ccdc80	-1.28521	1.1e-05	1.09733	0.17	-1.25876	1.2e-05	-1.21504	0.00073	-7.66348	2e-292	-1.0274	0.63	-7.29547	5.4e-277	-5.50217	1.3e-249
ENSMUSG00000079084	Ccdc82	-1.13524	0.016	1.10343	0.044	1.07998	0.12	-1.03598	0.51	-1.45902	2e-11	1.01607	0.76	-1.32869	1.3e-07	-1.42405	3.4e-11
ENSMUSG00000043923	Ccdc84	1.04536	0.43	1.0324	0.56	1.06216	0.23	-1.14552	0.02	-1.03526	0.66	-1.02883	0.72	1.04754	0.5	1.05555	0.43
ENSMUSG00000095098	Ccdc85b	-1.08147	0.038	-1.04391	0.2	-1.06807	0.03	1.00765	0.84	-1.22264	1.7e-06	1.10573	0.0034	-1.21335	2.9e-08	-1.37078	8.7e-19
ENSMUSG00000084883	Ccdc85c	-1.03168	0.61	-1.06955	0.23	1.05117	0.31	-1.24401	3.5e-05	1.98069	1.4e-39	-1.04972	0.41	1.6888	4.5e-27	1.67133	2.4e-25
ENSMUSG00000024732	Ccdc86	1.07699	0.042	-1.05336	0.11	-1.00765	0.82	-1.12117	0.0037	1.45196	5.5e-17	1.07923	0.11	1.43594	4.8e-16	1.41912	2.4e-13
ENSMUSG00000032740	Ccdc88a	-1.05995	0.15	-1.03097	0.28	-1.04826	0.045	-1.06807	0.11	-1.2544	2.7e-12	-1.01396	0.56	-1.18345	3.7e-11	-1.2201	4.1e-14
ENSMUSG00000047810	Ccdc88b	1.38032	0.61	2.30218	0.047	1.49381	0.44	2.78949	0.018	-3.57019	0.0019	1.17854	0.63	-2.41999	0.011	-1.39668	0.28
ENSMUSG00000021182	Ccdc88c	1.07699	0.13	1.02101	0.71	1.24574	4e-06	1.20748	0.013	3.36126	2e-180	1.0203	0.7	2.5245	2.9e-93	3.10157	1.7e-102
ENSMUSG00000041375	Ccdc9	-1.04536	0.29	-1.11884	0.0053	-1.12039	0.0028	1.07923	0.1	-1.01115	0.79	1.01607	0.7	-1.04319	0.38	-1.03814	0.47
ENSMUSG00000030613	Ccdc90b	-1.09505	0.045	-1.03742	0.4	-1.09354	0.029	1.01045	0.86	-1.23713	2.3e-06	-1.00208	0.98	-1.10267	0.024	-1.13446	0.0027
ENSMUSG00000030301	Ccdc91	-1.02456	0.58	-1.12662	0.0015	-1.16797	1e-05	-1.0324	0.47	1.13997	0.00085	1.0196	0.59	1.09962	0.0081	1.09809	0.017
ENSMUSG00000037979	Ccdc92	-1.00486	0.93	1.02243	0.55	1.09202	0.0091	-1.05409	0.24	1.27368	3.1e-06	-1.01396	0.75	1.26751	1.5e-07	1.21335	1.3e-05
ENSMUSG00000026339	Ccdc93	1.11034	0.0033	1.04319	0.17	1.12662	1.5e-05	1.11188	0.0061	2.45207	4e-157	-1.05629	0.092	2.247	1.3e-150	1.76174	6.8e-70
ENSMUSG00000003208	Ccdc94	-1.04899	0.39	-1.26839	8.2e-05	-1.17446	0.0012	1.17854	0.0013	-1.0324	0.56	-1.00765	0.91	1.01185	0.81	1.0324	0.54
ENSMUSG00000050677	Ccdc96	1.01677	0.9	-1.24057	0.055	-1.12896	0.22	1.06069	0.58	-1.14155	0.35	-1.10496	0.49	-1.41814	0.017	-1.20748	0.18
ENSMUSG00000002608	Ccdc97	1.01326	0.71	-1.03958	0.27	1.0367	0.21	-1.02456	0.53	1.25701	3.1e-12	1.04464	0.14	1.20999	2.6e-10	1.24143	1e-12
ENSMUSG00000040312	Cchcr1	-1.00626	0.88	-1.0519	0.13	-1.04464	0.23	-1.00696	0.88	-1.39571	1.6e-17	1.01889	0.5	-1.41225	2.1e-29	-1.40737	2.2e-26
ENSMUSG00000032532	Cck	-1.12117	0.37	-1.21504	0.11	-1.21083	0.11	-1.22179	0.12	-5.05601	1.9e-09	-1.18509	0.38	-8.1173	4.1e-12	-9.91079	2.1e-13
ENSMUSG00000035385	Ccl2	-2.3408	6.9e-23	1.14076	0.052	-2.07053	2.8e-20	-1.92119	6.9e-16	-3.09084	2.4e-05	1.03097	1	-2.63171	0.00014	-5.97525	7.9e-09
ENSMUSG00000026166	Ccl20	2.07628	0.27	2.57576	0.11	1.98481	0.3	2.0392	0.3	NA	NA	NA	NA	NA	NA	NA	NA
ENSMUSG00000023235	Ccl25	1.18674	0.091	1.14472	0.16	1.01466	0.89	1.1042	0.39	1.16635	0.18	1.21335	0.11	1.18756	0.12	1.28877	0.025
ENSMUSG00000035042	Ccl5	1.01115	1	1.28788	0.23	1.09962	0.72	1.05629	0.93	-2.67586	2.9e-08	1.07326	0.63	-1.68296	0.0023	-2.41329	2.5e-07
ENSMUSG00000035373	Ccl7	-2.06766	0.12	1.10114	1	-1.35191	0.48	-1.52838	0.37	NA	NA	NA	NA	NA	NA	NA	NA
ENSMUSG00000019122	Ccl9	-1.2861	0.31	-1.06733	0.84	-1.63354	0.038	-1.6449	0.039	-3.76591	5.5e-19	-1.03311	0.8	-2.80889	1.6e-13	-2.5633	8.8e-13
ENSMUSG00000000378	Ccm2	1.01819	0.61	-1.05922	0.037	-1.01326	0.61	-1.09962	0.011	1.09733	0.0064	1.01255	0.68	1.08147	0.012	1.19914	1.5e-09
ENSMUSG00000027715	Ccna2	-1.02385	0.44	-1.11265	4.6e-06	-1.12506	3.8e-09	-1.04536	0.19	-1.74957	4.8e-81	-1.0203	0.35	-1.46409	2.1e-40	-1.51257	7.3e-43
ENSMUSG00000041431	Ccnb1	-1.0203	0.56	-1.07848	0.0036	-1.09657	0.00012	-1.13524	0.00062	-1.4651	4.1e-33	-1.03097	0.22	-1.29325	1.5e-14	-1.31951	1.7e-20
ENSMUSG00000071470	Ccnb1ip1	2.22839	0.068	1.54114	0.41	3.81319	0.00011	1.81504	0.18	5.99184	0.0027	3.63511	0.11	7.2501	0.0019	5.37401	0.018
ENSMUSG00000032218	Ccnb2	-1.01607	0.63	1.01115	0.7	-1.01115	0.67	-1.00696	0.86	-1.45095	3.9e-33	-1.03311	0.2	-1.29415	9.4e-23	-1.30495	6.8e-23
ENSMUSG00000083718	Ccnb2-ps	NA	NA	1.38319	0.78	NA	NA	1.33793	0.79	NA	NA	NA	NA	NA	NA	2.57755	0.35
ENSMUSG00000028252	Ccnc	-1.00278	0.97	1.05336	0.16	1.05117	0.12	1.00139	0.96	-1.07923	0.15	1.0403	0.4	1.12194	0.015	1.06511	0.18
ENSMUSG00000070348	Ccnd1	-1.04102	0.16	-1.06216	0.0049	-1.13997	8.5e-13	-1.0324	0.32	-3.3473	0	1.06881	0.00071	-2.92817	0	-2.92006	0
ENSMUSG00000000184	Ccnd2	1.02527	0.5	1.09278	0.01	1.06437	0.092	1.01819	0.66	1.89474	2.7e-47	1.04754	0.22	1.58008	5.3e-30	1.60103	4.6e-34
ENSMUSG00000034165	Ccnd3	-1.00486	0.88	1.02456	0.36	1.03814	0.092	-1.08073	0.029	-1.3632	1.5e-22	1.01185	0.67	-1.3566	2.1e-30	-1.25266	1.6e-15
ENSMUSG00000080708	Ccnd3-ps	1.17365	1	1.38799	0.55	1.03383	1	-2.47598	0.19	NA	NA	-2.03637	0.36	NA	NA	NA	NA
ENSMUSG00000023572	Ccndbp1	-1.04464	0.33	1.06142	0.11	1.05922	0.11	1.1042	0.029	1.11574	0.0043	-1.01255	0.72	1.15429	4.9e-05	1.13288	0.00063
ENSMUSG00000002068	Ccne1	-1.01255	0.71	-1.19416	8.1e-11	-1.15429	1.5e-08	-1.38511	9.5e-20	-1.48865	2.4e-27	1.00975	0.76	-1.27721	3.9e-10	-1.26839	2.7e-10
ENSMUSG00000028212	Ccne2	-1.04464	0.24	-1.11961	0.0054	-1.09962	0.0028	-1.03025	0.47	-2.37841	2.6e-84	-1.09126	0.012	-1.95748	2e-65	-1.73748	3.3e-40
ENSMUSG00000072082	Ccnf	-1.06142	0.065	-1.12039	2e-05	-1.16635	7.1e-11	-1.23029	1.8e-08	-1.85446	1.5e-81	1.01326	0.61	-1.57352	2.9e-36	-1.51782	1.8e-47
ENSMUSG00000020326	Ccng1	-1.00975	0.79	1.09429	0.015	1.08598	0.0088	1.089	0.04	-1.18591	1.3e-05	1.04536	0.17	1.00417	0.98	-1.11729	0.0015
ENSMUSG00000029385	Ccng2	1.2033	1.3e-08	1.05482	0.091	1.19499	3.6e-12	-1.03097	0.42	1.71832	7.6e-70	-1.0196	0.46	1.56808	1e-69	1.41716	3.3e-39
ENSMUSG00000021548	Ccnh	1.02314	0.62	1.04102	0.37	1.08749	0.056	1.07549	0.15	-1.22349	1.2e-06	1	1	-1.06733	0.082	-1.1274	0.0018
ENSMUSG00000063015	Ccni	1.04754	0.14	1.04536	0.1	1.07998	0.00065	1.074	0.044	1.16554	2.6e-07	-1.05117	0.04	1.16393	2.6e-10	1.15509	8.2e-09
ENSMUSG00000025010	Ccnj	-1.05263	0.43	1.00347	0.96	-1.01466	0.82	1.11729	0.073	1.73748	1.8e-10	1.24315	0.018	1.70882	4.8e-10	1.95206	7.2e-16
ENSMUSG00000021258	Ccnk	1.00696	0.87	1.03455	0.28	1.02456	0.41	-1.01677	0.66	1.13997	0.00034	-1.01255	0.71	1.13288	0.00045	1.10726	0.0029
ENSMUSG00000027829	Ccnl1	-1.02954	0.41	-1.05336	0.2	-1.07475	0.0066	1.02883	0.43	1.0196	0.61	-1.04754	0.12	1.01185	0.69	1.07773	0.02
ENSMUSG00000029068	Ccnl2	-1.02456	0.48	-1.16151	2.5e-05	-1.17202	7.7e-12	1.05044	0.18	1.07848	0.045	-1.07549	0.027	1.07103	0.047	1.16231	9.1e-06
ENSMUSG00000042417	Ccno	-1.49174	2.4e-06	-1.28788	0.0011	-1.9066	1.8e-14	-1.33053	0.00021	-1.55294	0.0041	-1.23799	0.14	-1.72071	0.00096	-1.9602	1.6e-05
ENSMUSG00000011960	Ccnt1	1.00905	0.82	1.09885	0.0072	1.05263	0.06	1.03598	0.4	1.15509	3e-05	-1.01396	0.61	1.12506	3.6e-05	1.07475	0.017
ENSMUSG00000026349	Ccnt2	1.0196	0.58	-1.01889	0.59	1.01326	0.62	1.15349	0.00011	1.20247	1.2e-08	-1.01677	0.57	1.2544	6.5e-13	1.23799	4.9e-12
ENSMUSG00000024286	Ccny	1.01045	0.74	-1.02527	0.34	-1.01677	0.48	-1.02314	0.52	1.07624	0.016	1.00905	0.72	1.08147	0.0031	1.06881	0.014
ENSMUSG00000070871	Ccnyl1	-1.02385	0.51	-1.04826	0.16	-1.03526	0.29	-1.01607	0.7	-1.46307	2.3e-18	-1.04247	0.3	-1.42306	8.7e-17	-1.31039	1.7e-10
ENSMUSG00000033904	Ccp110	-1.06363	0.076	-1.01819	0.59	-1.05702	0.05	-1.17446	3.3e-05	-1.33515	6.5e-15	-1.0519	0.11	-1.23885	4.8e-09	-1.1599	1.1e-05
ENSMUSG00000034563	Ccpg1	1.03526	0.72	1.20247	0.033	1.20247	0.038	1.11342	0.2	-1.06807	0.32	1.06511	0.37	1	0.98	-1.05555	0.39
ENSMUSG00000086158	Ccpg1os	1.15109	0.45	1.56808	0.0033	1.63807	0.0015	1.71	0.00032	-1.05409	0.57	1.06437	0.45	1.09051	0.26	1.06363	0.49
ENSMUSG00000047898	Ccr4	-1.27987	0.52	-1.04608	1	1.58337	0.13	1.19086	0.68	3.53816	0.03	NA	NA	3.90683	0.014	5.58284	0.00018
ENSMUSG00000037944	Ccr7	1.79876	0.15	1.52838	0.31	1.58887	0.25	3.35893	0.00046	1.32501	0.26	-1.14235	0.66	2.08493	0.0011	1.72548	0.019
ENSMUSG00000043953	Ccrl2	NA	NA	1.95748	0.25	1.39862	0.62	-1.51782	0.77	16.3136	0	-1.04826	0.73	13.6706	1.2e-277	12.3206	7e-267
ENSMUSG00000034108	Ccs	-1.03958	0.53	1.00905	0.94	1.10038	0.17	1.13682	0.067	1.26225	3e-06	1.04536	0.38	1.21588	6.6e-05	1.18756	0.00043
ENSMUSG00000031971	Ccsap	1.14552	0.005	1.00905	0.85	1.1321	0.0047	1.02954	0.59	-1.78633	7.9e-21	-1.06511	0.24	-1.52944	3.1e-12	-1.50316	2.7e-12
ENSMUSG00000058690	Ccser2	-1.00486	0.88	1.17936	2.8e-06	1.1321	9.8e-05	1.04681	0.28	1.08298	0.018	-1.06363	0.053	1.01396	0.67	-1.02314	0.49
ENSMUSG00000034024	Cct2	1.02669	0.37	1.00069	0.97	1.00139	0.96	1.03097	0.36	1.12896	8.2e-06	-1.03958	0.057	1.14552	2.4e-09	1.12117	3.7e-07
ENSMUSG00000001416	Cct3	1.0367	0.21	-1.0403	0.086	-1.0324	0.1	1.00626	0.85	1.20999	4e-12	-1.00835	0.69	1.20247	1.2e-12	1.20581	5.6e-16
ENSMUSG00000007739	Cct4	1.02101	0.5	-1.0274	0.24	-1.01748	0.38	1.01889	0.6	1.23456	8.6e-14	-1.01185	0.6	1.2605	4.9e-23	1.20916	5.2e-16
ENSMUSG00000022234	Cct5	1.06363	0.033	-1.04174	0.066	-1.01607	0.41	1.02883	0.42	1.35943	2.5e-27	-1.01326	0.56	1.28432	2e-26	1.29594	2.7e-25
ENSMUSG00000029447	Cct6a	1.03598	0.22	-1.03455	0.14	-1.03097	0.11	1.01748	0.61	1.03526	0.22	-1.04608	0.052	1.06363	0.012	1.05409	0.045
ENSMUSG00000020698	Cct6b	1.56374	0.76	NA	NA	1.38511	0.76	2.34404	0.2	-2.38337	0.096	-1.4025	0.59	1.02811	1	1.1235	0.88
ENSMUSG00000030007	Cct7	1.03097	0.29	-1.00139	0.94	-1.00347	0.86	1.03025	0.38	1.04319	0.15	1.0403	0.083	1.06881	0.0088	1.04899	0.056
ENSMUSG00000025613	Cct8	1.02527	0.42	1.00278	0.91	1.00556	0.78	1.05482	0.11	1.19582	6.4e-11	-1.01889	0.38	1.21083	5.8e-17	1.17283	5.4e-11
ENSMUSG00000029617	Ccz1	1.00278	0.93	-1.03097	0.28	-1.0367	0.19	1.01889	0.61	1.05409	0.12	-1.02172	0.45	1.15109	1.8e-06	1.08975	0.0037
ENSMUSG00000046186	Cd109	1.02314	0.74	1.09505	0.2	1.06511	0.33	1.02527	0.73	-4.9795	6.7e-67	1.09051	0.21	-4.7866	7.1e-67	-4.07839	1.4e-59
ENSMUSG00000051439	Cd14	1.17365	6.2e-05	1.06216	0.13	1.09962	0.01	-1.07773	0.091	-2.15995	1.3e-78	1.02385	0.42	-2.47084	1.5e-119	-2.22222	3e-98
ENSMUSG00000025510	Cd151	-1.04391	0.18	1.00278	0.92	-1.09051	9.9e-05	-1.1599	1.3e-05	-1.53901	2.3e-46	1.03025	0.19	-1.48144	1.5e-56	-1.40056	5.9e-42
ENSMUSG00000008845	Cd163	NA	NA	NA	NA	NA	NA	4.87702	0.031	-9.34374	1.9e-34	-1.07848	0.53	-5.26342	3.9e-25	-3.35893	5.8e-18
ENSMUSG00000019818	Cd164	1.05629	0.074	-1.02243	0.43	1.04102	0.06	1.07549	0.032	2.75299	7.9e-233	-1.06142	0.0037	2.46229	1.4e-220	2.35381	5.1e-237
ENSMUSG00000021624	Cd180	-1.38896	0.63	-1.2781	0.81	1.56049	0.32	1.92786	0.17	1.337	0.47	1.28343	0.59	1.09733	1	-1.76052	0.28
ENSMUSG00000005763	Cd247	1.71594	0.06	1.69937	0.14	1.47631	0.2	1.89343	0.017	-1.00626	1	1.08598	0.82	1.3491	0.22	1.00278	1
ENSMUSG00000047139	Cd24a	1.00139	0.97	-1.00905	0.73	-1.05409	0.022	-1.0519	0.16	1.0324	0.28	-1.01466	0.53	-1.01115	0.65	1.01819	0.47
ENSMUSG00000016496	Cd274	-1.00696	1	1.26751	0.31	1.35943	0.17	1.09278	0.75	-1.45095	0.19	1.48247	0.11	1.0203	1	1.01607	1
ENSMUSG00000035914	Cd276	-1.0196	0.72	1.37554	8.4e-13	1.36415	9.2e-14	-1.12272	0.021	-1.01045	0.82	1.01889	0.57	1.03958	0.27	1.11419	0.0013
ENSMUSG00000026012	Cd28	-1.84805	0.12	1	1	-2.53327	0.041	1.01819	1	NA	NA	-1.20664	1	NA	NA	-1.24229	1
ENSMUSG00000061665	Cd2ap	1.02954	0.36	1.05848	0.022	1.08222	0.00031	1.07252	0.048	1.16312	3.5e-07	-1.04319	0.11	1.15349	7.6e-09	1.14393	2.5e-07
ENSMUSG00000042502	Cd2bp2	1.02527	0.44	-1.06585	0.026	-1.05263	0.041	1.03168	0.38	1.15509	4.9e-06	-1.00835	0.78	1.09051	0.003	1.13131	1.6e-05
ENSMUSG00000063193	Cd300lb	-1.18263	3.7e-05	1.02598	0.47	-1.35191	2e-16	-1.26576	2.6e-06	-13.473	1.2e-112	1.07475	0.27	-9.65315	1.1e-97	-10.6812	1.8e-110
ENSMUSG00000002308	Cd320	1.02314	0.56	-1.01537	0.71	1.03168	0.37	-1.01677	0.74	-1.07923	0.088	-1.08373	0.071	-1.01396	0.72	-1.00556	0.9
ENSMUSG00000016494	Cd34	-1.43893	0.18	-1.49174	0.1	-1.89605	0.016	-1.2008	0.53	2.26577	0.00083	-1.08073	0.89	2.10672	0.0024	2.36854	0.00018
ENSMUSG00000030798	Cd37	-1.36888	1	1.6449	0.48	1.1065	1	1.13603	1	1.95071	0.23	1.01115	1	1.91587	0.16	1.9292	0.19
ENSMUSG00000029084	Cd38	-1.04464	0.54	-1.08298	0.19	-1.35566	2e-06	-1.11884	0.092	-10.9132	0	-1.20247	5.1e-07	-7.67943	0	-7.50057	0
ENSMUSG00000047649	Cd3eap	1.00696	0.86	-1.05117	0.12	-1.06363	0.037	-1.07699	0.063	-1.03097	0.48	1.06955	0.094	-1.00556	0.86	-1.02954	0.49
ENSMUSG00000002033	Cd3g	1.05409	0.86	1.21504	0.28	1.05482	0.79	1.33978	0.11	1.19416	0.27	1.16878	0.32	1.27721	0.1	1.17283	0.32
ENSMUSG00000005087	Cd44	-1.04319	0.17	-1.00417	0.88	-1.05629	0.021	-1.08749	0.023	-2.65001	4.7e-248	1.02669	0.21	-2.31819	3.4e-280	-2.06623	1.5e-201
ENSMUSG00000016493	Cd46	1.01115	1	1.04247	0.84	-1.24487	0.17	1.07624	0.73	-1.26663	0.13	-1.25963	0.12	-1.24143	0.13	-1.05995	0.73
ENSMUSG00000055447	Cd47	-1.03097	0.32	1.01115	0.68	-1.03097	0.15	1.08298	0.02	-1.05702	0.065	1.04826	0.037	-1.00835	0.74	-1.04681	0.078
ENSMUSG00000040747	Cd53	-1.07326	0.7	1.08073	0.72	-1.36131	0.068	1.07475	0.72	-1.428	0.33	1.67481	0.031	-1.42405	0.27	-1.6358	0.1
ENSMUSG00000032679	Cd59a	-1.02456	1	1.67365	0.098	-1.05555	1	1.23371	0.59	-2.11844	0.0022	1.54756	0.022	-1.98206	0.019	-2.83825	6.7e-05
ENSMUSG00000025351	Cd63	1.03598	0.27	1.00765	0.74	-1.00486	0.81	1.03455	0.31	1.05263	0.086	1.05702	0.021	1.07923	0.0026	1.03383	0.27
ENSMUSG00000085939	Cd63-ps	-1.15189	0.047	-1.01677	0.82	-1.32869	4.3e-05	-1.30586	0.00036	1.16312	0.12	1.31859	0.013	1.02811	0.79	1.089	0.4
ENSMUSG00000018774	Cd68	1.07624	0.38	1.17121	0.026	1.12428	0.11	1.18756	0.02	1.61552	0.0066	1.32501	0.13	1.41128	0.058	1.40444	0.058
ENSMUSG00000028459	Cd72	1.00486	1	-1.7593	0.078	-1.53156	0.14	-1.48658	0.22	1.68997	0.11	1.68413	0.15	1.44593	0.42	1.25963	0.63
ENSMUSG00000024610	Cd74	1.29415	0.27	1.85703	0.0014	1.14393	0.62	1.44593	0.071	-2.63902	1e-07	1.45297	0.0057	-1.58118	0.0039	-2.11697	1.1e-05
ENSMUSG00000003379	Cd79a	1.232	0.71	1.07699	1	-1.24057	0.85	1.19334	0.86	-1.70173	0.093	-1.9752	0.025	-2.55974	0.003	-1.80125	0.042
ENSMUSG00000037706	Cd81	-1.04681	0.17	1.2033	9.4e-11	1.09733	0.00073	1.10114	0.011	-1.48041	7.7e-37	1.02669	0.27	-1.41225	1.9e-35	-1.42109	8.2e-41
ENSMUSG00000027215	Cd82	-1.04464	0.28	1.09202	0.014	1.03311	0.28	-1.02954	0.46	-1.81378	3.3e-64	1.0519	0.068	-1.62902	3e-54	-1.75686	4.9e-57
ENSMUSG00000030342	Cd9	-1.0196	0.53	1.04972	0.065	-1.05263	0.02	1.00975	0.79	-2.14503	4.6e-144	-1.00278	0.89	-1.91454	6.1e-140	-1.77399	5.6e-123
ENSMUSG00000027435	Cd93	-1.35004	0.55	-1.00347	1	-1.06142	1	3.02723	0.00082	5.8726	8.6e-05	2.59188	0.12	3.88523	0.02	3.79474	0.0059
ENSMUSG00000035776	Cd99l2	-1.04608	0.28	1.16716	2.9e-05	1.11651	0.0025	1.17202	0.00038	1.0629	0.084	1.02954	0.32	1.0403	0.2	-1.02527	0.42
ENSMUSG00000028755	Cda	1.07029	0.3	1.13524	0.04	1.27368	2.3e-05	1.30405	7.3e-05	-1.01396	0.82	1.07624	0.23	1.01396	0.88	1.06142	0.33
ENSMUSG00000021982	Cdadc1	1.07549	0.17	1.04681	0.38	1.12117	0.019	1.19997	0.00077	1.38992	1.6e-11	-1.04899	0.34	1.44293	5.7e-15	1.26488	2.3e-06
ENSMUSG00000027284	Cdan1	-1.02811	0.44	-1.09733	0.0096	-1.06216	0.052	-1.07549	0.094	-1.25353	2e-08	-1.08598	0.029	-1.23285	6e-08	-1.32501	1.2e-12
ENSMUSG00000039128	Cdc123	1.03383	0.3	1.08975	0.0012	1.06733	0.0069	1.09429	0.016	-1.15109	7.3e-06	-1.01819	0.48	-1.11188	6.8e-05	-1.10038	0.00083
ENSMUSG00000033502	Cdc14a	-1.05482	0.14	-1.09885	0.0029	-1.15029	9.3e-07	-1.2201	7.4e-07	1.35472	1.9e-19	-1.03455	0.29	1.29415	2.8e-17	1.28877	1.4e-16
ENSMUSG00000033102	Cdc14b	1.05629	0.32	1.19914	0.0016	1.20581	0.0001	-1.09962	0.088	-1.30858	2.5e-06	1.0367	0.47	-1.31951	4.7e-08	-1.10038	0.05
ENSMUSG00000038416	Cdc16	1.03311	0.33	1.04608	0.12	1.01045	0.7	1.11806	0.0048	-1.01819	0.56	-1.05555	0.04	-1.02669	0.34	1.06585	0.017
ENSMUSG00000006398	Cdc20	1.02385	0.45	-1.04826	0.058	-1.09051	0.0001	-1.09962	0.0062	-1.46815	1.1e-37	-1.00765	0.75	-1.33053	9.7e-25	-1.32225	1.4e-16
ENSMUSG00000078926	Cdc20b	-1.77769	0.31	-2.14058	0.15	-1.67249	0.39	-3.38698	0.047	-1.71951	0.35	-2.28945	0.15	-3.15798	0.064	-11.4876	0.0077
ENSMUSG00000024370	Cdc23	1.03742	0.26	-1.00905	0.76	1.01819	0.49	1.04608	0.22	1.01677	0.61	-1.0403	0.17	1.00835	0.79	1.06142	0.037
ENSMUSG00000032477	Cdc25a	1.01326	0.68	-1.07624	0.0072	-1.03526	0.16	-1.0203	0.59	-1.64376	3.3e-39	-1.05044	0.13	-1.60103	1.6e-37	-1.39862	1.7e-20
ENSMUSG00000027330	Cdc25b	1.00278	0.93	-1.02314	0.39	-1.02669	0.28	-1.08448	0.029	-1.40542	2.2e-24	-1.01045	0.68	-1.30586	3.9e-21	-1.24143	1e-11
ENSMUSG00000044201	Cdc25c	1.01115	0.76	-1.00835	0.84	1.00278	0.93	-1.08523	0.059	-1.81378	3.3e-45	-1.08073	0.024	-1.56374	7.2e-25	-1.57462	8.5e-23
ENSMUSG00000066149	Cdc26	1.00765	0.87	1.06585	0.093	1.08298	0.061	-1.06807	0.13	1.02883	0.49	-1.01819	0.64	1.02811	0.48	1.1042	0.01
ENSMUSG00000020687	Cdc27	-1.02954	0.37	-1.03097	0.29	-1.04826	0.045	-1.04391	0.23	-1.05555	0.072	-1.02669	0.29	-1.05117	0.058	-1.02883	0.27
ENSMUSG00000020307	Cdc34	1.00835	0.82	-1.02883	0.3	1.04536	0.083	1.0367	0.33	1.40932	3.7e-21	1.09733	0.0037	1.34537	7.1e-19	1.25006	1.4e-11
ENSMUSG00000019471	Cdc37	1.03526	0.27	1.04536	0.084	1.07029	0.0012	1.11729	0.00096	1.30315	8.7e-22	1.02172	0.32	1.23456	1e-18	1.23628	2.1e-17
ENSMUSG00000024780	Cdc37l1	1.07177	0.077	1.08073	0.038	1.08298	0.022	1.02314	0.61	1.25701	4.3e-07	-1.01748	0.71	1.18921	0.0008	1.22774	3.2e-06
ENSMUSG00000038446	Cdc40	-1.02314	0.56	-1.00696	0.88	1.01396	0.68	-1.10573	0.018	-1.02456	0.49	-1.04899	0.12	-1.0403	0.22	-1.00417	0.89
ENSMUSG00000006699	Cdc42	-1.00278	0.93	-1.02598	0.31	-1.03958	0.059	-1.02527	0.48	-1.05995	0.04	-1.03742	0.11	1.01115	0.64	1.00208	0.94
ENSMUSG00000026490	Cdc42bpa	-1.06142	0.12	-1.00069	0.99	1.074	0.026	1.02883	0.55	-1.11497	0.0011	1.00208	0.95	-1.05044	0.069	-1.14155	4.5e-06
ENSMUSG00000021279	Cdc42bpb	1.02598	0.45	1.02101	0.46	1.07475	0.0036	1.03886	0.33	1.16878	1.8e-05	1.01045	0.75	1.13131	0.00022	1.08222	0.018
ENSMUSG00000024769	Cdc42bpg	-1.06069	0.092	1.14472	1.8e-05	1.13288	9.5e-06	1.06437	0.11	-1.37745	8.4e-21	1.04464	0.12	-1.38799	8e-28	-1.34443	9.5e-23
ENSMUSG00000049521	Cdc42ep1	1.04174	0.21	-1.01396	0.61	-1.03742	0.12	1.12818	0.0011	1.10957	0.00014	-1.03958	0.08	1.00208	0.94	1.14155	7.1e-08
ENSMUSG00000045664	Cdc42ep2	-1.01255	0.8	1.0629	0.28	-1.09885	0.075	-1.07103	0.24	-1.14393	0.1	-1.08824	0.29	-1.30044	0.0015	-1.50108	1.7e-06
ENSMUSG00000036533	Cdc42ep3	1.08598	0.014	1.02243	0.46	1.00835	0.77	1.10267	0.0075	3.60001	0	1.0403	0.21	3.56277	0	2.92006	1.7e-264
ENSMUSG00000041598	Cdc42ep4	1.18756	5.8e-07	-1.09278	0.005	1.07252	0.013	1.02172	0.59	3.74769	0	-1.02243	0.38	3.27842	0	3.16894	0
ENSMUSG00000046722	Cdc42se1	1.0196	0.54	1.00835	0.72	-1.02811	0.19	-1.25876	1.9e-11	1.14949	2.1e-06	1.01326	0.57	1.15349	2.5e-08	1.14552	5.6e-08
ENSMUSG00000052298	Cdc42se2	1.02456	0.5	-1.06142	0.052	-1.03025	0.33	-1.20916	2e-06	1.01396	0.73	1.00835	0.85	-1.01255	0.72	1.00905	0.81
ENSMUSG00000000028	Cdc45	1.03958	0.22	-1.04319	0.14	1	0.98	1.03097	0.42	-1.0519	0.13	-1.04319	0.14	-1.0519	0.089	1.0519	0.095
ENSMUSG00000023932	Cdc5l	1.0196	0.56	-1.02811	0.29	-1.0203	0.41	1.00486	0.9	-1.06363	0.044	-1.04247	0.089	-1.074	0.018	-1.07177	0.015
ENSMUSG00000017499	Cdc6	-1.01255	0.72	-1.11419	0.00013	-1.09278	0.00053	1.0367	0.34	-2.43851	9.8e-124	-1.01677	0.55	-2.2176	3e-111	-2.11404	7e-101
ENSMUSG00000029283	Cdc7	1.02101	0.57	-1.09278	0.0047	-1.05336	0.069	1.10114	0.026	-1.18263	5.5e-05	-1.10573	0.0026	-1.25093	1.1e-07	-1.074	0.034
ENSMUSG00000026361	Cdc73	1.01326	0.73	1.01607	0.66	1.03742	0.21	1.04319	0.29	1.12272	0.00031	-1.02172	0.42	1.10114	0.00057	1.12506	2.1e-05
ENSMUSG00000048922	Cdca2	-1.01607	0.64	-1.11729	7.2e-05	-1.09126	0.00058	-1.14711	0.00026	-1.59218	5.6e-48	-1.06881	0.01	-1.47019	3.6e-42	-1.42011	1e-29
ENSMUSG00000023505	Cdca3	1.02811	0.42	1.0324	0.29	1.02669	0.33	1.05336	0.21	-1.752	1.6e-62	-1.07699	0.0075	-1.55833	4.9e-49	-1.5252	2.9e-30
ENSMUSG00000047832	Cdca4	-1.00417	0.89	-1.04681	0.1	-1.07326	0.0043	-1.08147	0.031	-1.21588	2.2e-09	1.00556	0.84	-1.20247	2.2e-09	-1.11651	0.00021
ENSMUSG00000024791	Cdca5	1.01677	0.65	1.02598	0.48	-1.04972	0.16	-1.06585	0.15	-1.74715	3.9e-35	-1.01889	0.61	-1.54435	2.6e-26	-1.55941	1.7e-28
ENSMUSG00000055612	Cdca7	1.03814	0.28	-1.02314	0.49	-1.05409	0.086	1.15349	0.00017	-1.60993	3.3e-33	-1.03958	0.24	-1.40737	1.4e-21	-1.37078	7.3e-18
ENSMUSG00000021175	Cdca7l	-1.04102	0.28	-1.11111	0.00085	-1.12039	0.00012	1.02385	0.53	-1.18921	5.1e-06	-1.02172	0.45	-1.15269	1.6e-05	-1.19748	7.6e-09
ENSMUSG00000028873	Cdca8	-1.00556	0.87	-1.04826	0.11	-1.02883	0.24	-1.03598	0.32	-1.55941	3.6e-39	-1.01748	0.51	-1.40932	5.7e-28	-1.31585	4.8e-17
ENSMUSG00000035498	Cdcp1	1.05409	0.32	1.37268	2.8e-11	1.35943	2.8e-11	-1.08222	0.15	-1.36509	1.1e-07	1.12818	0.02	-1.08222	0.16	-1.19665	0.0029
ENSMUSG00000000303	Cdh1	-1.38799	0.00056	1.0403	0.66	-1.27103	0.0057	-1.61776	3.8e-07	1.30224	1.9e-08	1.00975	0.86	-1.08673	0.08	1.01255	0.83
ENSMUSG00000031962	Cdh15	1.06881	1	-1.32042	0.79	-1.65864	0.59	-1.0274	1	-10.6074	6.6e-14	1.02172	1	-6.82581	1.5e-12	-17.436	2.6e-18
ENSMUSG00000028217	Cdh17	-1.03526	0.46	1.02243	0.65	-1.05336	0.27	1.13288	0.012	-1.27633	0.27	-1.02954	0.88	-1.34723	0.1	-1.33422	0.13
ENSMUSG00000047216	Cdh19	1.00835	0.93	1.0519	0.38	1.03025	0.63	-1.08598	0.17	-1.07029	0.11	1.02669	0.5	-1.05629	0.19	-1.01326	0.75
ENSMUSG00000012819	Cdh23	1.2466	0.19	1	1	1.04247	0.82	1.51467	0.0052	1.49174	0.18	-1.29774	0.49	1.27103	0.53	1.86736	0.013
ENSMUSG00000059674	Cdh24	-1.07029	0.22	-1.14235	0.01	-1.10114	0.051	-1.15669	0.008	-1.53581	3.4e-10	-1.02385	0.69	-1.63014	6.4e-14	-1.44593	1.3e-09
ENSMUSG00000004071	Cdip1	-1.03526	0.32	1.04464	0.19	-1.05409	0.095	-1.10267	0.032	1.07624	0.044	-1.08073	0.023	1.02883	0.4	1.06733	0.065
ENSMUSG00000030682	Cdipt	-1.01326	0.7	1.11574	3.1e-05	1.09126	0.00043	1.04174	0.26	1.02527	0.45	1.04608	0.11	1.04608	0.16	1.00069	0.99
ENSMUSG00000019942	Cdk1	1	1	-1.07549	0.0029	-1.08749	0.00018	-1.06142	0.09	-1.8025	1.4e-51	-1.00069	0.98	-1.54971	1.4e-61	-1.53156	1.5e-58
ENSMUSG00000033862	Cdk10	1.06437	0.14	1.01466	0.74	1.00486	0.94	1.02456	0.61	-1.05848	0.19	-1.01537	0.72	1.04899	0.25	-1.00975	0.83
ENSMUSG00000029062	Cdk11b	1.01537	0.63	-1.00139	0.95	1.03742	0.15	1.04681	0.2	1.14393	1.7e-05	1.04391	0.1	1.09354	0.00098	1.09278	0.0026
ENSMUSG00000003119	Cdk12	-1.0403	0.29	-1.05482	0.12	1.02883	0.37	1.23542	2.9e-05	1.24315	3.7e-11	-1.02243	0.41	1.18674	7.2e-10	1.09202	0.0017
ENSMUSG00000041297	Cdk13	-1.03958	0.24	-1.02101	0.46	-1.02172	0.47	1.03455	0.36	1.07773	0.028	-1.00696	0.8	1.03598	0.21	1.07177	0.027
ENSMUSG00000028926	Cdk14	-1.08448	0.016	-1.00765	0.81	-1.14076	2.5e-07	-1.07773	0.04	-1.51047	9.2e-31	-1.00765	0.79	-1.47734	9.9e-31	-1.50733	2.3e-37
ENSMUSG00000031065	Cdk16	1.01466	0.66	-1.05117	0.051	-1.04247	0.095	-1.0274	0.47	-1.03383	0.31	-1.03886	0.16	-1.01889	0.51	1.00417	0.87
ENSMUSG00000020015	Cdk17	1.03814	0.26	1.02243	0.45	1.04464	0.088	1.02883	0.44	1.06511	0.086	1.02598	0.42	1.11729	0.00078	1.11342	0.0011
ENSMUSG00000026437	Cdk18	1.03311	0.4	1.14552	0.00014	1.17283	1.9e-05	-1.13839	0.0024	-1.11961	0.027	1.0324	0.48	-1.04391	0.39	1.09733	0.043
ENSMUSG00000038481	Cdk19	-1.06659	0.077	1.10803	0.0034	1.03526	0.27	-1.01115	0.79	1.23285	6.7e-11	-1.01045	0.7	1.13288	8.8e-06	1.19003	8e-09
ENSMUSG00000025358	Cdk2	-1.01537	0.67	-1.08824	0.0067	-1.08598	0.0031	-1.25266	1.1e-08	-1.69232	1.6e-38	1.00208	0.96	-1.43098	6.6e-24	-1.38415	1.5e-18
ENSMUSG00000021483	Cdk20	1.01045	0.83	1.05409	0.24	-1.09962	0.02	1.18017	0.0003	-2.04344	8.8e-35	1.0274	0.6	-1.85061	4.8e-29	-1.78509	7.8e-27
ENSMUSG00000029394	Cdk2ap1	-1.14235	0.038	-1.18591	0.00088	-1.16716	8.1e-05	-1.26138	6.2e-05	-1.11729	0.0031	-1.04391	0.2	-1.14711	0.0001	-1.04972	0.17
ENSMUSG00000024856	Cdk2ap2	-1.0629	0.078	1.0196	0.52	1.00626	0.84	1.06955	0.077	-1.02598	0.52	1.0196	0.57	1.0367	0.33	1.04826	0.19
ENSMUSG00000092300	Cdk3-ps	1.19748	0.18	1.20748	0.14	1.21167	0.12	1.54864	0.00014	1.56699	9.1e-05	1.06511	0.62	1.21251	0.13	1.71238	2.5e-06
ENSMUSG00000006728	Cdk4	1.00696	0.83	-1.08222	0.00052	-1.10726	3.3e-07	-1.10803	0.0021	1.08448	0.0036	-1.01115	0.61	1.06216	0.01	1.10343	5e-05
ENSMUSG00000028969	Cdk5	1.00208	0.94	1.05995	0.083	1.089	0.0053	1.06585	0.11	-1.02598	0.47	1.01748	0.57	-1.0203	0.53	-1.00417	0.9
ENSMUSG00000048895	Cdk5r1	-1.14393	0.13	-1.36604	0.0003	-1.91322	8.1e-13	-1.11574	0.23	-2.9302	2.8e-16	-1.09051	0.43	-2.31819	1.1e-11	-2.33918	2.2e-11
ENSMUSG00000090071	Cdk5r2	-1.55079	0.12	-1.11188	0.66	-1.45397	0.16	-1.46307	0.15	-2.13465	0.00051	-1.089	0.68	-2.06194	0.00056	-1.45902	0.055
ENSMUSG00000027487	Cdk5rap1	1.02172	0.66	-1.02527	0.63	1.01889	0.64	1.11651	0.024	-1.04102	0.45	-1.01607	0.75	1.1235	0.024	-1.00835	0.88
ENSMUSG00000039298	Cdk5rap2	-1.04754	0.16	1.02811	0.36	1.00835	0.79	1.02456	0.55	-1.50108	2.7e-37	1.00556	0.83	-1.37745	3.7e-31	-1.39281	2.8e-32
ENSMUSG00000018669	Cdk5rap3	1.00208	0.93	-1.02527	0.58	-1.02314	0.61	1.01748	0.71	1.16312	1.4e-06	1.01819	0.5	1.2033	3e-10	1.20832	1.9e-11
ENSMUSG00000040274	Cdk6	-1.09809	0.051	1.02456	0.49	-1.08598	0.01	-1.04681	0.45	-1.14155	0.0013	1.08975	0.0047	-1.22688	2.3e-15	-1.17121	8.4e-10
ENSMUSG00000069089	Cdk7	1.03742	0.33	1.00696	0.87	-1.03598	0.24	-1.17446	0.00012	1.03311	0.35	-1.05848	0.06	-1.01889	0.56	-1.00556	0.87
ENSMUSG00000029635	Cdk8	-1.01466	0.65	-1.01466	0.6	-1.01255	0.61	-1.11111	0.0036	1.13682	0.0001	1.01819	0.55	1.12662	8.1e-05	1.15349	5e-06
ENSMUSG00000009555	Cdk9	1.05922	0.085	1.089	0.0012	1.10957	1.2e-05	1.08824	0.018	1.18345	8.4e-08	-1.00905	0.76	1.17283	3.6e-09	1.19416	5.6e-11
ENSMUSG00000006191	Cdkal1	-1.07103	0.22	-1.06881	0.2	-1.10803	0.04	-1.01748	0.76	1.10267	0.1	1.1088	0.065	1.13131	0.03	1.07029	0.24
ENSMUSG00000029403	Cdkl2	-1.11497	0.006	1.02172	0.57	-1.05482	0.12	1.00278	0.96	-1.09429	0.04	1.04319	0.26	-1.05044	0.21	-1.09429	0.03
ENSMUSG00000020389	Cdkl3	-1.03742	0.69	1.03742	0.73	-1.03598	0.67	1.11265	0.17	1.00975	0.9	-1.09657	0.25	-1.06659	0.41	1.12662	0.13
ENSMUSG00000031292	Cdkl5	-1.13131	0.016	1.07475	0.096	1.10267	0.016	-1.1088	0.071	1.03025	0.62	-1.07549	0.22	-1.08975	0.18	-1.13367	0.037
ENSMUSG00000023067	Cdkn1a	-1.05702	0.16	1.14235	1.8e-06	1.00975	0.76	-1.09051	0.025	-6.78806	0	1.06069	0.12	-6.51155	0	-7.38706	0
ENSMUSG00000003031	Cdkn1b	-1.00835	0.82	-1.06363	0.036	-1.06881	0.016	-1.03383	0.42	1.0324	0.3	-1.03886	0.1	1.02101	0.43	-1.04536	0.083
ENSMUSG00000038069	Cdkn2aip	1.01255	0.76	-1.06437	0.11	-1.05117	0.17	-1.17691	0.0003	-1.00069	0.98	-1.01819	0.68	-1.05336	0.21	1.03311	0.44
ENSMUSG00000020392	Cdkn2aipnl	-1.02385	0.46	1.12818	3e-06	1.06363	0.0071	1.04972	0.17	-1.90132	5e-71	-1.00139	0.95	-1.59992	1.9e-57	-1.63241	1.8e-57
ENSMUSG00000028551	Cdkn2c	1.10038	0.0019	-1.09202	0.0003	1.03025	0.15	1.15669	1.6e-05	-1.16151	8.7e-07	1.03742	0.11	-1.16878	1.4e-08	-1.12896	5.9e-06
ENSMUSG00000096472	Cdkn2d	1.02598	0.48	1.01185	0.7	1.01607	0.6	-1.48247	8.7e-21	-1.66209	7.7e-30	1.09354	0.0079	-1.52838	7.1e-27	-1.58667	4.1e-32
ENSMUSG00000037628	Cdkn3	-1.00347	0.98	1.07923	0.1	1.05848	0.28	1.13131	0.022	-1.74836	4.8e-28	1.08975	0.049	-1.31859	8.2e-09	-1.47121	2.4e-15
ENSMUSG00000039496	Cdnf	-1.03526	0.89	1.05409	0.8	-1.33145	0.06	1.31494	0.043	-1.22095	0.2	1.18756	0.22	-1.18017	0.33	-1.06955	0.69
ENSMUSG00000033022	Cdo1	-1.97247	0.046	-1.38415	0.35	-1.46409	0.23	-1.02669	1	-1.66555	0.24	1.44894	0.3	1.08448	0.88	1.25266	0.58
ENSMUSG00000038119	Cdon	1.14472	0.00073	-1.05336	0.14	1.17283	3.5e-07	1.25876	6.6e-07	2.0209	8.7e-98	-1.07326	0.0058	1.62902	2.5e-52	2.18707	3.9e-116
ENSMUSG00000064284	Cdpf1	1.08222	0.26	-1.11651	0.13	1.06881	0.27	-1.03025	0.72	1.09429	0.26	1.17365	0.027	1.10191	0.21	1.12975	0.13
ENSMUSG00000030878	Cdr2	1.00765	0.83	1.01537	0.6	1.04899	0.071	-1.03598	0.34	-1.16554	0.0001	-1.04102	0.19	-1.18674	1.5e-07	-1.05629	0.083
ENSMUSG00000050910	Cdr2l	1.02954	0.43	1.00139	0.95	1.0629	0.05	-1.19914	1.4e-05	1.4025	1.5e-24	1.03383	0.2	1.36983	4.6e-26	1.47631	1.3e-44
ENSMUSG00000058793	Cds2	-1.00347	0.92	1.13682	8.3e-07	1.14631	8.3e-10	1.0274	0.45	1.43694	5.7e-30	1.04608	0.11	1.38127	7.9e-29	1.18674	1.3e-09
ENSMUSG00000039518	Cdsn	1.01748	0.74	1.02456	0.62	-1.00626	0.95	1.05775	0.3	4.61714	4.5e-169	1.22519	0.0043	2.86791	2.8e-58	1.85189	2.4e-21
ENSMUSG00000006585	Cdt1	1.01396	0.67	-1.01607	0.55	-1.06216	0.028	1.13918	0.00054	-1.77892	1.4e-57	-1.00208	0.95	-1.79005	4.1e-91	-1.68413	7.9e-71
ENSMUSG00000032803	Cdv3	1.01889	0.54	-1.1088	6.5e-06	-1.09809	6.6e-06	-1.06363	0.061	1.07699	0.012	-1.02811	0.3	1.03742	0.19	1.09202	0.00079
ENSMUSG00000059288	Cdyl	-1.05848	0.11	-1.06881	0.06	-1.05409	0.097	-1.18838	4.5e-05	1.10573	0.023	-1.01185	0.78	1.00208	0.96	-1.02243	0.6
ENSMUSG00000074272	Ceacam1	NA	NA	-1.45801	0.76	1.56917	0.48	-1.21335	1	3.4129	0.12	4.58207	0.041	3.12965	0.13	2.88586	0.25
ENSMUSG00000014686	Ceacam16	-1.43396	0.11	1.08975	0.66	1.11188	0.59	1.1274	0.54	-2.15248	0.08	1.10038	0.89	-1.81504	0.16	-1.0519	1
ENSMUSG00000056501	Cebpb	1.26751	1.1e-08	1.08749	0.0011	1.34443	8.9e-36	1.38415	3.7e-19	1.44493	2.6e-32	1.00139	0.96	1.21588	4.7e-13	1.28076	1.4e-25
ENSMUSG00000071637	Cebpd	4.57255	1.2e-83	1.14552	0.29	3.97512	1.7e-71	4.91435	3e-89	22.4244	0	-1.0403	0.67	19.5758	0	14.41	0
ENSMUSG00000056216	Cebpg	-1.074	0.03	-1.05775	0.056	-1.09051	0.0012	1.00139	0.97	-1.0367	0.23	-1.05702	0.019	-1.12117	4.5e-06	1.04174	0.12
ENSMUSG00000024081	Cebpz	1.03526	0.28	-1.02101	0.42	-1.00347	0.87	-1.02172	0.55	1.25353	3.5e-13	-1.0324	0.22	1.23456	1.9e-15	1.22095	8.5e-13
ENSMUSG00000062691	Cebpzos	-1.03742	0.5	-1.02172	0.67	-1.04464	0.39	-1.01255	0.81	1.03598	0.49	-1.01396	0.79	1.0519	0.35	1.02883	0.58
ENSMUSG00000071226	Cecr2	2.50012	0.16	1.19168	1	1.49381	0.59	1.55509	0.61	NA	NA	NA	NA	NA	NA	NA	NA
ENSMUSG00000058979	Cecr5	1.01396	0.83	1.05702	0.29	1.11111	0.021	1.13761	0.012	1.19168	0.00045	-1.01537	0.77	1.18017	0.00084	1.17365	0.0016
ENSMUSG00000023031	Cela1	-1.01889	0.77	-1.02598	0.69	-1.13839	0.0094	-1.15189	0.011	-1.06881	0.2	-1.05555	0.28	1.00139	1	1.00835	0.89
ENSMUSG00000005506	Celf1	1.01748	0.57	-1.00417	0.87	1.00975	0.65	1.01396	0.68	1.13446	5.1e-05	-1.00556	0.83	1.09657	0.00069	1.09429	0.0011
ENSMUSG00000002107	Celf2	-1.12272	0.002	-1.1065	0.00039	-1.22179	2.4e-12	-1.1591	0.00014	-2.27837	7.5e-132	-1.03311	0.23	-2.43007	2.1e-160	-2.39496	2.4e-169
ENSMUSG00000024268	Celf4	1.08598	0.019	1.08523	0.0087	1.15189	5.3e-07	1.08523	0.035	1.38415	8.2e-19	-1.02598	0.45	1.23285	4.7e-10	1.40153	3.4e-24
ENSMUSG00000034818	Celf5	1.29864	0.55	1.26839	0.55	1.61217	0.18	-1.23799	0.63	-5.20898	5.7e-14	1.10267	0.54	-2.96699	2.3e-08	-4.91435	5e-15
ENSMUSG00000016028	Celsr1	-1.11188	0.18	1.12975	0.073	1.09733	0.16	1.04681	0.6	-1.39474	3e-06	-1.02243	0.76	-1.52944	2.1e-10	-1.39088	5.7e-08
ENSMUSG00000023473	Celsr3	2.75108	0.16	2.14652	0.45	2.47598	0.24	1.84933	0.61	-1.91322	0.3	-1.11961	1	-1.32042	0.82	1.11111	1
ENSMUSG00000052353	Cemip	-1.49381	0.014	1.17121	0.29	-1.29774	0.13	-1.26313	0.14	-5.03503	8e-182	-1.06881	0.095	-4.90414	2.8e-182	-3.89872	1e-145
ENSMUSG00000029177	Cenpa	1.02811	0.38	-1.06437	0.014	-1.04899	0.038	-1.11034	0.0041	-1.40932	1e-29	-1.02954	0.25	-1.26138	3.2e-20	-1.22349	6.4e-12
ENSMUSG00000068267	Cenpb	1.01396	0.68	-1.00835	0.74	1.00835	0.69	1.03598	0.29	-1.05555	0.048	1.07549	0.00062	-1.03526	0.12	-1.02172	0.4
ENSMUSG00000029253	Cenpc1	1.00765	0.82	1.01396	0.64	1.01326	0.62	-1.09657	0.02	-1.19086	7.2e-07	-1.05702	0.043	-1.19334	4.7e-09	-1.08975	0.005
ENSMUSG00000045328	Cenpe	-1.06659	0.077	1.04826	0.087	1.03526	0.17	-1.02811	0.54	-1.75078	1e-71	-1.05995	0.016	-1.64262	7.4e-93	-1.54971	4e-65
ENSMUSG00000026605	Cenpf	-1.08222	0.19	1.02527	0.53	1.03742	0.33	1.03025	0.65	-1.83147	4.4e-61	1.00347	0.88	-1.67365	2.6e-85	-1.62902	2.8e-82
ENSMUSG00000045273	Cenph	-1.00208	1	1.02883	0.45	-1.05044	0.23	1.10803	0.02	-1.98481	1.9e-51	-1.03886	0.31	-1.62563	2.4e-29	-1.65979	5.9e-35
ENSMUSG00000031262	Cenpi	-1.03814	0.24	-1.09202	0.0028	-1.1088	4e-05	-1.10114	0.0097	-1.72788	5e-60	-1.04102	0.14	-1.4651	3e-25	-1.44693	2.9e-28
ENSMUSG00000064128	Cenpj	-1.03383	0.4	1.00556	0.85	-1.00835	0.83	-1.22519	2.2e-06	-1.30949	1e-11	-1.07998	0.033	-1.2861	1.7e-10	-1.18427	1e-05
ENSMUSG00000021714	Cenpk	1.00765	0.92	-1.08598	0.22	-1.09581	0.13	-1.04899	0.51	-1.90132	7.5e-17	-1.07923	0.25	-1.75564	6.5e-15	-1.55617	2.3e-10
ENSMUSG00000026708	Cenpl	-1.01115	0.84	-1.0403	0.4	-1.07998	0.067	-1.19334	0.00036	-1.72907	2.3e-36	-1.01607	0.69	-1.41421	2.8e-19	-1.41618	2.4e-15
ENSMUSG00000068101	Cenpm	-1.05629	0.42	-1.25527	0.00041	-1.22519	0.0013	-1.17528	0.025	-1.78633	3.3e-19	1.07029	0.27	-1.59992	2.4e-15	-1.48761	1.4e-11
ENSMUSG00000031756	Cenpn	-1.03814	0.4	-1.10038	0.017	-1.16797	5.3e-05	1.07848	0.088	-1.805	1.7e-34	-1.06659	0.11	-1.64947	4e-24	-1.54649	8e-23
ENSMUSG00000020652	Cenpo	-1.04681	0.33	-1.05702	0.22	-1.06585	0.13	-1.09126	0.075	-1.46206	1.6e-14	-1.01396	0.76	-1.48349	1.9e-16	-1.35191	6.2e-10
ENSMUSG00000021391	Cenpp	-1.04464	0.57	-1.03025	0.72	-1.03526	0.63	1.19499	0.006	-1.55941	2.5e-12	1.00556	0.95	-1.37078	1.9e-07	-1.48041	5.2e-09
ENSMUSG00000023919	Cenpq	-1.01748	0.66	1.0324	0.4	1.02883	0.41	-1.05702	0.19	-1.8226	1.6e-30	-1.07029	0.076	-1.59218	9.1e-28	-1.46917	1.4e-15
ENSMUSG00000036672	Cenpt	-1.02598	0.55	1.03742	0.3	1.03168	0.38	-1.00905	0.86	-1.28877	6.7e-11	1.00417	0.91	-1.22774	1.6e-07	-1.18427	8.5e-06
ENSMUSG00000031629	Cenpu	-1.05555	0.24	-1.01537	0.78	1.08598	0.057	-1.04536	0.37	-1.74594	3.1e-20	-1.09278	0.087	-1.53475	1.2e-13	-1.55941	7.1e-14
ENSMUSG00000018509	Cenpv	1.04319	0.28	1.08448	0.032	1.08373	0.018	-1.02314	0.6	1.43197	5.6e-22	1.02669	0.54	1.42109	1.3e-23	1.49278	2.1e-28
ENSMUSG00000075266	Cenpw	-1.07103	0.19	-1.01748	0.79	-1.02883	0.55	1.01607	0.82	-1.68763	3e-17	-1.12584	0.035	-1.47121	5.9e-11	-1.35191	4.4e-07
ENSMUSG00000039523	Cep104	1.00417	0.91	-1.00278	0.92	1.00417	0.89	1.0203	0.58	-1.07177	0.039	1.00417	0.89	-1.0519	0.098	-1.08448	0.0078
ENSMUSG00000020728	Cep112	-1.03958	0.75	1.13918	0.15	1.04247	0.6	1.01677	0.81	-1.72548	4.2e-19	-1.08073	0.14	-1.64035	8.6e-17	-1.50212	4.8e-12
ENSMUSG00000048799	Cep120	-1.05702	0.16	1.00765	0.8	-1.01045	0.79	-1.14949	0.0013	-1.1487	0.00019	-1.07252	0.032	-1.16878	6.3e-06	-1.11884	0.0017
ENSMUSG00000040729	Cep126	1.05848	0.59	-1.01396	0.86	1.02314	0.89	1.04681	0.68	-1.264	0.016	-1.15749	0.11	-1.28432	0.0075	-1.12896	0.2
ENSMUSG00000061533	Cep128	-1.00626	0.9	1.04102	0.31	1.11729	0.0035	1.15029	0.0018	1.0519	0.27	1.02527	0.49	1.06659	0.21	1.11111	0.0048
ENSMUSG00000039781	Cep131	-1.09657	0.014	-1.03814	0.25	-1.03025	0.31	-1.08073	0.045	-1.1487	0.00032	1.01045	0.73	-1.20999	2.4e-09	-1.16473	3.6e-06
ENSMUSG00000036403	Cep135	-1.00556	0.91	-1.00278	0.97	1.07252	0.035	1.17772	0.00013	-1.37936	2.8e-13	-1.02456	0.54	-1.3113	1.1e-10	-1.232	1.8e-06
ENSMUSG00000068394	Cep152	-1.01537	0.71	-1.0196	0.62	-1.00486	0.9	-1.1487	0.0056	-1.50943	6.1e-16	-1.02456	0.62	-1.44794	2.7e-13	-1.48761	1e-15
ENSMUSG00000056919	Cep162	-1.12039	0.0018	1.0203	0.51	1.04681	0.13	-1.18674	2.1e-05	-1.39088	5e-17	-1.01396	0.68	-1.35097	4.2e-16	-1.31677	1.2e-13
ENSMUSG00000043987	Cep164	-1.01045	0.8	1.02101	0.52	1.05848	0.049	1.03097	0.44	1.03168	0.35	1.05409	0.07	1.01748	0.58	-1.0367	0.25
ENSMUSG00000057335	Cep170	-1.04826	0.14	1.06881	0.011	1.07029	0.0084	-1.00278	0.95	-1.10191	0.00095	-1.04391	0.058	-1.19168	8.8e-13	-1.11497	1.8e-05
ENSMUSG00000072825	Cep170b	-1.03886	0.22	1.01045	0.67	1.03025	0.16	-1.16635	8.7e-06	1.16959	4.7e-07	1.03814	0.15	1.11806	4e-05	1.04247	0.14
ENSMUSG00000035790	Cep19	1.12584	0.012	1.05848	0.22	1.04826	0.29	-1.11651	0.04	-1.00069	0.98	-1.05482	0.25	1.089	0.094	1.1088	0.023
ENSMUSG00000024542	Cep192	-1.07998	0.052	1.03025	0.35	1.04174	0.12	-1.21083	1.3e-06	-1.40347	4.4e-27	-1.02811	0.33	-1.32777	6.8e-25	-1.35472	8.8e-27
ENSMUSG00000038241	Cep250	-1.01185	0.74	-1.01115	0.68	1.06437	0.049	1.16393	0.0036	-1.25093	3.3e-10	1.06807	0.053	-1.32961	3.6e-27	-1.38799	8.1e-29
ENSMUSG00000019971	Cep290	-1.09809	0.08	-1.00905	0.84	-1.00139	0.94	1.08298	0.16	-1.53368	1.9e-25	-1.03598	0.3	-1.45397	9.1e-24	-1.36604	6.4e-14
ENSMUSG00000046111	Cep295	1.00765	0.87	1.04174	0.28	1.02456	0.52	1.04754	0.3	-1.19748	6.3e-07	-1.00347	0.92	-1.19416	5.4e-08	-1.13131	0.00012
ENSMUSG00000033671	Cep350	-1.13997	0.054	1.08673	0.064	1.09505	0.053	1.32317	0.0016	1.13682	0.04	-1.03311	0.25	1.04754	0.14	1.0367	0.27
ENSMUSG00000029790	Cep41	1.0519	0.31	1.0367	0.44	-1.00696	0.92	1.2518	9.9e-06	-1.37841	1.6e-09	1.00139	0.98	-1.25266	1.9e-05	-1.19086	0.0008
ENSMUSG00000038215	Cep44	-1.01396	0.82	1.20497	0.00035	1.04826	0.37	1.11188	0.057	-1.04464	0.5	1.0274	0.67	-1.00486	0.96	1.04464	0.46
ENSMUSG00000024989	Cep55	1.00696	0.84	1.05117	0.092	1.03455	0.2	-1.0519	0.2	-1.70764	1.8e-41	-1.0203	0.59	-1.47836	1.2e-24	-1.38992	6.1e-18
ENSMUSG00000031922	Cep57	-1.02385	0.47	-1.1065	0.00041	-1.08598	0.0013	-1.06437	0.088	-1.26751	4.1e-11	-1.09278	0.0023	-1.17121	3.9e-07	-1.16231	2.6e-06
ENSMUSG00000019813	Cep57l1	-1.02883	0.61	-1.09733	0.071	-1.10957	0.032	-1.06142	0.29	-1.44093	2.8e-10	-1.0519	0.27	-1.32961	9.5e-09	-1.337	4.5e-09
ENSMUSG00000032534	Cep63	1.00417	0.95	-1.30858	1.4e-09	-1.23971	4.4e-07	1.08448	0.085	-1.03311	0.51	1.02669	0.64	-1.09051	0.081	1.00278	0.97
ENSMUSG00000044066	Cep68	-1.07252	0.054	-1.02456	0.45	-1.07326	0.018	1.00139	0.99	-1.21251	5.5e-09	-1.02669	0.35	-1.16716	1.4e-06	-1.08073	0.0093
ENSMUSG00000056267	Cep70	-1.14076	0.0049	1.03742	0.38	-1.09809	0.029	-1.13131	0.0092	-1.56591	7.6e-25	-1.01115	0.78	-1.37936	2e-14	-1.27456	4.4e-09
ENSMUSG00000021572	Cep72	-1.11188	0.16	-1.00556	0.95	-1.14711	0.071	1.08523	0.29	-1.73267	7.3e-19	-1.09354	0.12	-1.83274	9.8e-23	-1.65634	3.5e-17
ENSMUSG00000073542	Cep76	-1.04319	0.25	-1.02598	0.46	-1.04754	0.14	-1.18427	4.3e-05	-1.70764	7.2e-30	-1.05044	0.26	-1.47939	6.9e-18	-1.40347	4.9e-13
ENSMUSG00000041491	Cep78	-1.01045	0.82	-1.01326	0.75	1.03598	0.44	1.10957	0.031	-1.17936	0.0041	1.02243	0.68	-1.05629	0.4	-1.05263	0.38
ENSMUSG00000020024	Cep83	-1.02456	0.53	-1.08598	0.01	-1.04464	0.17	-1.18591	2.4e-05	-1.41716	1.5e-17	1.00417	0.91	-1.31677	1.4e-14	-1.27015	1.3e-10
ENSMUSG00000097164	Cep83os	1.02598	0.9	1.03526	0.8	1.05775	0.71	1.37268	0.015	-1.57026	2.3e-06	-1.11884	0.22	-1.39571	0.00039	-1.13131	0.16
ENSMUSG00000037443	Cep85	-1.05482	0.14	-1.06955	0.093	-1.08975	0.0018	-1.19831	4.2e-06	-1.15669	0.00048	-1.0274	0.5	-1.12975	0.0028	-1.20414	3.4e-06
ENSMUSG00000038594	Cep85l	-1.22434	0.036	1.03598	0.68	1.00069	1	-1.16716	0.11	-1.499	9.1e-11	-1.01819	0.8	-1.67133	1.6e-15	-1.42701	2.7e-09
ENSMUSG00000023072	Cep89	1.01045	0.81	1.00139	1	1.00626	0.88	1.07998	0.066	-1.457	3.9e-23	-1.01045	0.76	-1.36509	2.1e-17	-1.36226	2.8e-17
ENSMUSG00000018372	Cep95	-1.0324	0.57	-1.17691	0.00048	-1.08749	0.077	-1.16716	0.0053	1.03097	0.6	-1.0324	0.56	-1.01255	0.82	1.05336	0.32
ENSMUSG00000022604	Cep97	-1.15429	0.043	1.24747	0.00021	1.26138	5.7e-05	-1.30949	0.00024	-1.36888	1e-08	-1.01466	0.77	-1.27368	2.9e-05	-1.14393	0.0093
ENSMUSG00000040774	Cept1	1.01326	0.72	-1.00139	0.99	-1.00835	0.87	-1.06142	0.22	-1.28967	5.2e-10	-1.0274	0.47	-1.24747	1.9e-08	-1.19334	1.1e-05
ENSMUSG00000039787	Cercam	-1.11729	0.4	1.38319	0.0013	1.21251	0.054	1.09202	0.4	-2.13761	8.5e-30	-1.14393	0.027	-2.46913	9.8e-42	-1.79005	9.3e-21
ENSMUSG00000035891	Cerk	-1.00486	0.9	1.04174	0.39	1.1088	0.004	-1.33978	1.2e-10	1.94936	1.8e-62	-1.00486	0.93	1.69584	7.8e-48	2.06194	2.9e-75
ENSMUSG00000015714	Cers2	1.0196	0.53	-1.12896	1.1e-07	-1.1088	2e-07	-1.06659	0.055	1.03097	0.28	1.02172	0.31	1.12584	1.7e-07	1.10957	1.4e-05
ENSMUSG00000030510	Cers3	1.13131	0.75	-1.27987	0.6	-1.45196	0.49	-2.26891	0.08	-1.43396	0.55	-1.07848	1	-1.14393	0.85	-1.45095	0.46
ENSMUSG00000023021	Cers5	1.00278	0.93	-1.00139	0.98	-1.02527	0.32	1.00278	0.94	-1.30224	1.6e-16	1.00486	0.87	-1.24143	8.2e-14	-1.23713	1.6e-13
ENSMUSG00000027035	Cers6	1.02172	0.65	1.02456	0.55	1.06955	0.083	-1.00208	0.96	1.63467	8.6e-27	-1.00835	0.87	1.58227	6.1e-31	1.43594	2.9e-19
ENSMUSG00000031347	Cetn2	1.00139	0.95	1.05775	0.14	1.0196	0.59	1.14711	0.002	1.03598	0.4	-1.04102	0.31	1.08298	0.061	1.09429	0.021
ENSMUSG00000021537	Cetn3	-1.00765	0.84	-1.20581	1.2e-09	-1.16231	2.4e-07	-1.05995	0.13	-1.04608	0.21	-1.01889	0.57	-1.0196	0.56	1.07699	0.046
ENSMUSG00000045031	Cetn4	-1.03097	0.81	1.02385	0.85	1.04391	0.71	1.07848	0.5	-1.47427	1.3e-05	1.19582	0.017	-1.59549	8.3e-07	-1.4103	5.8e-05
ENSMUSG00000026649	Cfap126	-1.11884	0.78	-1.19582	0.66	1.06437	0.89	-1.11188	0.89	-1.08598	0.72	-1.11729	0.61	-1.41912	0.092	-1.13997	0.56
ENSMUSG00000031796	Cfap20	-1.0196	0.65	-1.05336	0.14	-1.02669	0.44	-1.11497	0.0097	-1.18838	4.8e-05	1.02172	0.49	-1.08598	0.014	-1.11884	0.00089
ENSMUSG00000020462	Cfap36	1.00626	0.85	1.04972	0.14	1.1321	3.7e-05	1.23114	1.5e-07	1.04536	0.35	1.07326	0.085	1.05555	0.22	1.08222	0.066
ENSMUSG00000044948	Cfap43	1.00278	0.97	1.12975	0.00095	1.09354	0.017	-1.11342	0.015	-1.54435	4.8e-21	1.02954	0.45	-1.56374	1.1e-19	-1.18591	2.9e-05
ENSMUSG00000026546	Cfap45	-1.14472	0.85	1.12117	1	1.18099	0.74	1.15429	0.74	NA	NA	NA	NA	NA	NA	NA	NA
ENSMUSG00000049571	Cfap46	-1.09051	0.64	1.18017	0.23	1.04826	0.75	1.13918	0.39	-1.27279	0.0074	-1.00486	0.95	-1.31039	0.005	-1.20748	0.028
ENSMUSG00000035394	Cfap53	1.06881	1	1.19168	1	NA	NA	1.1599	1	-1.457	0.58	-2.04486	0.36	1.02101	1	-1.44193	0.79
ENSMUSG00000020014	Cfap54	1.1704	0.87	2.00416	0.039	1.82766	0.07	2.09652	0.024	-1.21926	0.64	1.30677	0.44	1.09733	0.89	-1.32317	0.46
ENSMUSG00000037143	Cfap61	1.05482	1	-1.3333	0.8	-1.06881	1	2.14058	0.14	7.71144	1.8e-23	-1.48968	0.32	8.70594	2.3e-28	7.33603	2e-22
ENSMUSG00000040473	Cfap69	1.44593	1.7e-06	-1.03168	0.73	1.33978	3e-05	1.4025	5.9e-06	1.94801	2.1e-21	1.00417	1	1.83147	5.8e-17	1.752	3.4e-15
ENSMUSG00000078490	Cfap74	-1.19997	0.3	-1.28254	0.18	-1.11497	0.56	-1.32042	0.098	-1.09733	0.53	-1.44193	0.002	-1.19003	0.15	-1.14393	0.23
ENSMUSG00000031631	Cfap97	-1.03311	0.39	-1.05409	0.16	-1.00696	0.84	1.12896	0.0029	-1.01396	0.71	-1.0196	0.56	1.01115	0.73	1.02598	0.46
ENSMUSG00000031954	Cfdp1	1.02172	0.57	1.02598	0.39	1.05409	0.08	1.04826	0.21	1.05995	0.094	1.01466	0.62	1.04972	0.1	1.08222	0.013
ENSMUSG00000056201	Cfl1	1.01677	0.59	-1.00626	0.8	1.00069	0.97	-1.00556	0.87	1.11419	4.5e-05	1.00975	0.66	1.07475	0.002	1.06585	0.008
ENSMUSG00000062929	Cfl2	-1.06437	0.055	-1.05117	0.11	-1.15749	5.2e-09	-1.17121	1.1e-05	-1.33607	1.1e-19	-1.03958	0.12	-1.23799	6.3e-15	-1.21419	2.7e-12
ENSMUSG00000026031	Cflar	1.10496	0.0042	-1.03814	0.19	1.0629	0.023	1.08222	0.075	-1.09429	0.0056	-1.00835	0.78	-1.12428	0.00099	-1.07624	0.012
ENSMUSG00000001128	Cfp	1.11419	0.37	1.00208	0.96	1.02101	0.86	-1.01607	0.96	1.57571	0.00061	1.46713	0.0024	1.83783	7.4e-07	1.87774	2.1e-07
ENSMUSG00000054604	Cggbp1	-1.03311	0.32	-1.00417	0.91	-1.05629	0.028	-1.01889	0.6	-1.13053	4.7e-05	-1.03958	0.095	-1.10191	9.9e-05	-1.04681	0.067
ENSMUSG00000068876	Cgn	1.12506	0.21	1.63127	2.4e-09	1.93187	1.2e-17	1.10343	0.28	-1.23628	0.1	1.07326	0.53	-1.06733	0.6	-1.35943	0.0089
ENSMUSG00000032232	Cgnl1	1.10496	0.0085	1.07326	0.046	1.19582	2.4e-08	1.22603	4.1e-06	-1.47121	3.7e-19	-1.00835	0.85	-1.47121	3.2e-19	-1.76908	2.8e-40
ENSMUSG00000029161	Cgref1	1.16554	0.13	1.02456	0.76	1.1088	0.22	-1.00347	1	-2.11111	3.5e-09	-1.13367	0.26	-2.13761	4.8e-09	-1.73989	2.9e-06
ENSMUSG00000055128	Cgrrf1	1.13918	0.0027	1.14393	0.0026	1.20664	5.2e-07	1.06659	0.17	1.46612	1.8e-14	1.04174	0.38	1.46003	8.1e-18	1.457	3.9e-17
ENSMUSG00000027313	Chac1	1.06659	0.23	1.25963	2.5e-07	1.28877	1.5e-10	1.23371	0.00021	-3.10157	3.3e-103	-1.06363	0.39	-2.6081	1.4e-87	-2.73397	4e-95
ENSMUSG00000020309	Chac2	-1.14949	0.065	1.10496	0.13	1.06955	0.27	1.02385	0.71	-1.10726	0.21	-1.06142	0.43	1.00486	0.95	-1.01677	0.84
ENSMUSG00000063765	Chadl	-1.16878	0.5	1.03311	0.87	1.14393	0.43	-1.08673	0.8	-8.80913	3.3e-48	-1.28254	0.0091	-10.8003	4.1e-54	-4.67187	2.2e-35
ENSMUSG00000002835	Chaf1a	-1.01607	0.6	-1.02883	0.24	-1.02101	0.41	-1.06955	0.048	-1.70291	7e-56	1.01255	0.59	-1.59992	2e-66	-1.57243	3.7e-43
ENSMUSG00000022945	Chaf1b	1.02172	0.5	-1.05336	0.06	-1.05263	0.043	-1.06955	0.064	-1.58667	6.8e-33	1.00208	0.96	-1.43794	4e-18	-1.42109	5.1e-15
ENSMUSG00000047710	Champ1	1.06807	0.054	1.03168	0.29	1.09051	0.0015	1.05775	0.19	1.17609	5.4e-06	-1.01466	0.65	1.17446	1.2e-06	1.16635	7.7e-07
ENSMUSG00000063787	Chchd1	1.02527	0.54	-1.03168	0.49	-1.07998	0.066	-1.05995	0.25	1.13446	0.0022	1.00556	0.89	1.17202	6.7e-05	1.12194	0.02
ENSMUSG00000049422	Chchd10	-1.10114	0.52	1.18263	0.27	1.16959	0.3	-1.02456	0.86	1.81127	0.0012	-1.04174	0.93	1.88165	0.00019	1.24487	0.25
ENSMUSG00000070493	Chchd2	1.00626	0.84	-1.00696	0.79	1.00486	0.83	1.08523	0.028	1.08298	0.015	1.0196	0.46	1.16312	2.4e-07	1.07998	0.01
ENSMUSG00000053768	Chchd3	1.02527	0.44	-1.01396	0.63	1.03025	0.27	1.0519	0.19	1.16312	1.6e-05	1.01396	0.64	1.12975	6.1e-05	1.11574	0.00035
ENSMUSG00000034203	Chchd4	1.04754	0.19	-1.08448	0.011	-1.04536	0.12	-1.13997	0.0013	-1.00905	0.88	-1.06511	0.12	1.09505	0.026	1.07475	0.13
ENSMUSG00000037938	Chchd5	-1.04174	0.41	-1.02172	0.63	-1.00835	0.85	-1.07699	0.14	-1.06955	0.17	1.06363	0.14	-1.02314	0.58	-1.00278	0.96
ENSMUSG00000030086	Chchd6	-1.01819	0.73	-1.0403	0.43	1.02172	0.66	-1.00696	0.9	-1.10038	0.11	1.14949	0.0096	1.03168	0.66	1.02883	0.66
ENSMUSG00000042198	Chchd7	-1.03814	0.46	-1.02385	0.64	-1.07848	0.085	1.11651	0.028	-1.00417	0.91	1.0196	0.59	1.05336	0.17	1.03168	0.41
ENSMUSG00000023852	Chd1	1.01326	0.68	1.00835	0.76	1.03526	0.15	-1.04102	0.29	1.15429	1.3e-06	-1.07029	0.0056	1.13761	1.7e-07	1.13839	3.1e-07
ENSMUSG00000028089	Chd1l	1.02101	0.61	-1.22264	4.6e-08	-1.14076	0.00019	-1.11574	0.01	1.17772	0.00057	1.06363	0.17	1.21588	1.1e-05	1.11497	0.018
ENSMUSG00000078671	Chd2	-1.05336	0.26	1.14393	0.0012	1.18756	8.7e-06	1.08824	0.14	1.22944	1.1e-07	-1.01185	0.68	1.09733	0.00073	1.05263	0.063
ENSMUSG00000018474	Chd3	-1.05775	0.078	1.14631	4.8e-07	1.07998	0.0011	1.01045	0.78	1.13053	0.00045	-1.02172	0.49	-1.09126	0.0077	1.05848	0.088
ENSMUSG00000063870	Chd4	-1.06069	0.062	1.06511	0.016	1.07475	0.00035	-1.08373	0.029	1.16797	5.7e-07	1.00208	0.93	1.06733	0.0042	1.03814	0.11
ENSMUSG00000005045	Chd5	1.07549	0.44	-1.09809	0.32	-1.12039	0.2	1.09278	0.35	-2.33755	8.7e-16	-1.05044	0.59	-2.41999	4.9e-15	-2.01391	1e-11
ENSMUSG00000057133	Chd6	-1.14314	0.0022	1.11497	0.0014	1.04754	0.12	-1.04608	0.45	-1.05117	0.19	-1.03598	0.18	-1.14155	2.4e-06	-1.08523	0.0025
ENSMUSG00000041235	Chd7	1.03742	0.48	1.14949	0.0015	1.16797	0.00075	1.01819	0.79	1.22603	6.2e-06	-1.0196	0.53	1.04464	0.19	1.15269	3.7e-05
ENSMUSG00000053754	Chd8	-1.03958	0.4	1.03526	0.33	1.074	0.034	1.05336	0.34	1.14393	0.00025	1.01255	0.59	1.09657	0.00021	1.06955	0.0064
ENSMUSG00000056608	Chd9	-1.01045	0.86	1.21419	0.003	1.29415	3.3e-05	1.19251	0.046	1.19582	0.00022	1.05629	0.17	1.16473	0.0034	1.25614	4.9e-08
ENSMUSG00000015970	Chdh	-1.63014	2.3e-09	-1.01537	0.86	-1.50629	3.3e-10	1.03526	0.61	-1.12194	0.03	-1.04899	0.38	-1.45801	2.3e-14	-1.47121	5.6e-17
ENSMUSG00000032113	Chek1	-1.02527	0.53	-1.09051	0.027	-1.18509	1.1e-06	1.14631	0.0079	-2.09072	1.4e-51	-1.05336	0.17	-1.92119	3.7e-37	-1.71238	5.2e-30
ENSMUSG00000029521	Chek2	-1.03168	0.48	1.07103	0.13	-1.00905	0.84	-1.07252	0.14	-1.42899	2.4e-13	-1.05336	0.26	-1.36131	7.7e-11	-1.34537	6.7e-10
ENSMUSG00000052488	Cherp	-1.00347	0.91	-1.0519	0.044	-1.03025	0.19	1.08673	0.021	1.12506	0.00011	1.02954	0.24	1.07998	0.0052	1.05336	0.05
[truncated: 15,889 more rows]
