# Supplementary material for: Molecular mechanisms of bifunctional vitamin D receptor agonist-histone deacetylase inhibitor hybrid molecules in triple-negative breast cancer
Source: Sci Rep. 2022 Apr 25;12:6745. doi: 10.1038/s41598-022-10740-9 (PMC9038752; doi:10.1038/s41598-022-10740-9)
Supplement: Supplementary file 3 — Supplementary Information 3. [file 41598_2022_10740_MOESM3_ESM.xlsx]

## Sheet: Supplemental_table_2
Entrez ID	Gene Name	D 6h Log Fold	P-value	S 6h Log Fold	P-value	S+D 6h Log Fold	P-value	DK-406 6h Log Fold	P-value	AM-193 6h Log Fold	P-value	D 24h Log Fold	P-value	S 24h Log Fold	P-value	S+D 24h Log Fold	P-value	DK-406 24h Log Fold	P-value	AM-193 24h Log Fold	P-value
223921	Aaas	-0.0384687	0.534706	0.0320993	0.603991	0.104801	0.0983237	0.00118441	0.984694	-0.0234871	0.70383	-0.053946	0.386145	0.095588	0.130338	-0.0031842	0.958884	-0.0465911	0.452883	-0.0507646	0.413602
78894	Aacs	0.0247256	0.558274	-0.0772169	0.0752874	-0.0303321	0.473632	-0.178522	0.000216058	0.0160192	0.703879	0.126629	0.00542661	9.67521e-05	0.998174	0.0866108	0.0481977	0.13868	0.00263203	0.142164	0.00212256
66939	Aagab	0.115394	0.0406477	0.0544671	0.319145	0.137886	0.0161399	-0.0764362	0.166181	0.124318	0.0282677	0.137879	0.0167295	0.108534	0.054964	0.136459	0.0176862	0.107861	0.0557321	0.130757	0.0222158
269774	Aak1	0.0137031	0.940246	0.0640728	0.726269	-0.10366	0.57206	0.0898448	0.623891	0.035	0.848178	0.00666152	0.970913	-0.32486	0.0844138	-0.0879525	0.630978	0.0855355	0.640245	0.0361776	0.843012
66273	Aamdc	-0.0746038	0.713083	-0.0239271	0.90602	-0.122019	0.550803	-0.106804	0.599908	-0.120048	0.553948	-0.360102	0.0850775	0.520048	0.0147916	-0.523219	0.0152287	-0.190257	0.348402	-0.210003	0.299686
227290	Aamp	-0.0233748	0.87756	0.0264797	0.86146	0.0312263	0.836999	0.00742475	0.960964	0.0948871	0.533064	-0.0156695	0.917783	0.416139	0.0102605	-0.0503293	0.740435	0.0174183	0.908613	-0.0151638	0.920382
68295	Aar2	0.0413468	0.332992	0.0283539	0.504827	0.0863095	0.0495722	0.00148777	0.97197	0.024538	0.563211	0.0277696	0.514502	0.00873842	0.836989	0.0244808	0.565011	0.0219548	0.605412	0.00715521	0.865913
234734	Aars	0.0383345	0.370319	0.0145166	0.732755	0.0370471	0.38646	0.095754	0.0310907	0.244704	3.59113e-06	-0.0129857	0.760256	-0.0274262	0.520613	0.0116627	0.783966	-0.0114368	0.788008	-0.0415618	0.332396
224805	Aars2	-0.0254555	0.594072	0.0273849	0.566556	-0.00909058	0.848978	0.0743929	0.12659	0.0381495	0.425163	0.0518819	0.285108	0.0287338	0.5515	0.111373	0.0266546	0.0462581	0.338033	0.106791	0.0323825
69684	Aarsd1	0.055127	0.805278	-0.0770215	0.730877	-0.0116463	0.958497	0.0153666	0.94521	0.0267085	0.904835	0.0896638	0.689963	0.707041	0.00382796	0.242564	0.284623	0.0295343	0.895184	0.0362843	0.871299
231326	Aasdh	0.0121706	0.912197	-0.00754796	0.945532	0.0600371	0.588478	0.353473	0.00320199	-0.0118562	0.914307	0.108731	0.332711	-0.0963141	0.391408	0.18279	0.107885	0.158637	0.159656	0.112326	0.313679
67618	Aasdhppt	0.0707396	0.483617	-0.0936717	0.35567	-0.00925895	0.926691	-0.0747582	0.459731	-0.0727226	0.471532	0.159016	0.124115	0.195605	0.0616797	0.155494	0.132047	0.0384915	0.703428	0.0737572	0.466849
56321	Aatf	0.102845	0.539659	-0.119994	0.475168	0.00438067	0.979101	-0.0224924	0.892979	-0.100855	0.547524	0.206529	0.225239	0.442622	0.0132069	0.211437	0.214475	0.161493	0.339825	0.0179328	0.914815
11302	Aatk	0.0455923	0.762194	0.37761	0.0164263	0.509767	0.00189441	-0.119073	0.436064	0.50146	0.00193977	0.100779	0.513487	-0.0552943	0.720959	0.0871101	0.569702	0.260364	0.092209	0.0876733	0.560627
382062	AB124611	0.0577865	0.893854	0.200961	0.510813	0.176866	0.6056	0.286405	0.382722	0.0498912	0.942625	-0.899911	0.00625268	0.0790345	0.771025	-0.334286	0.238325	0.0784628	0.765078	0.0503181	0.844369
11303	Abca1	-0.258954	0.285499	-0.0616004	0.797069	-0.480411	0.0545638	-0.121746	0.612207	-0.262443	0.27864	-0.139347	0.559302	-0.351011	0.148626	-0.282372	0.241639	-0.324229	0.180426	-0.0963986	0.685069
268379	Abca13	0.104263	0.80915	-0.00644186	0.98793	-0.996585	0.0650284	0.223948	0.596693	0.225534	0.587603	0.0866124	0.857316	0.425748	0.359111	-0.672946	0.204437	-0.816565	0.120952	-0.132736	0.769397
11305	Abca2	0.0524248	0.671412	0.0677348	0.58412	0.0128867	0.916915	0.093967	0.448811	0.0191912	0.876343	0.134301	0.282725	-0.109896	0.378216	0.260164	0.0429988	0.106135	0.393341	0.21505	0.0900198
27410	Abca3	-0.0158146	0.92664	0.22141	0.204255	0.146906	0.39581	0.133888	0.438259	0.181141	0.296247	-0.0354245	0.836675	-0.224262	0.199123	0.0349216	0.838853	0.0222184	0.896983	0.0429921	0.802162
11304	Abca4	0.503374	0.232451	-0.134996	0.770431	0.517333	0.231783	0.671556	0.106025	-0.0326695	0.941698	-0.267378	0.494128	-0.431174	0.28189	-0.986445	0.0255358	-0.255764	0.492413	0.0387904	0.911163
217265	Abca5	-0.0823391	0.657526	0.176762	0.343032	0.0797056	0.668069	0.198717	0.2875	0.0178321	0.923072	-0.161632	0.391986	-0.274707	0.15115	-0.0505212	0.78677	-0.131687	0.481753	-0.0268942	0.884648
76184	Abca6	-0.357553	0.32112	0.0612409	0.85813	-0.361131	0.329755	0.132095	0.696245	-0.403816	0.257482	-0.624289	0.0376455	-0.887943	0.0048626	-1.03613	0.00140172	-0.556202	0.0538819	-0.682848	0.0195178
27403	Abca7	-0.0582896	0.393001	0.263022	0.000548245	0.12104	0.0828607	0.0302489	0.655879	0.183316	0.0108421	-0.0313329	0.644041	0.144576	0.0402438	0.0485618	0.474396	-0.0347793	0.607325	-0.0246885	0.714537
217258	Abca8a	0.347085	0.36712	0.261779	0.503329	-0.0916044	0.827674	0.584123	0.124904	-0.377303	0.364544	0.235216	0.472705	0.0346601	0.916422	0.444367	0.164148	0.707527	0.0248789	0.495232	0.107942
27404	Abca8b	0.239943	0.332644	0.349422	0.159891	0.225643	0.370824	0.554634	0.0265234	0.0569043	0.816896	-0.322324	0.169793	-0.300824	0.195543	-0.094685	0.672329	-0.0403718	0.854011	0.116068	0.589061
217262	Abca9	-0.0542246	0.867164	-0.0152627	0.961858	0.110058	0.825857	0.139686	0.919448	-0.721177	0.046889	-0.719408	0.0145353	0.0283063	0.911953	-0.200903	0.439428	-0.0370368	0.881992	-0.492411	0.0613365
56199	Abcb10	-0.0169573	0.84706	-0.0827116	0.350964	-0.0392645	0.656068	-0.217725	0.0190734	-0.182848	0.045425	-0.0343044	0.698835	-0.193703	0.0363086	-0.0327964	0.711187	0.0479258	0.588458	-0.0342807	0.698138
18671	Abcb1a	0.235682	0.146589	0.0180793	0.909732	0.217719	0.179641	-0.00249011	0.987544	0.0953352	0.550125	0.324396	0.0519068	-0.0897524	0.579527	0.389059	0.0213741	0.260328	0.113112	0.246333	0.13203
18669	Abcb1b	0.124088	0.31464	-0.108715	0.37762	-0.022588	0.853547	0.0712857	0.561062	-0.0121785	0.920615	0.186127	0.137739	-0.21331	0.091488	0.262503	0.0400261	0.148969	0.230881	0.240385	0.0581722
18670	Abcb4	1.66063	5.37033e-05	-0.442835	0.340993	0.996906	0.0147458	0.894607	0.0244011	1.06254	0.00681952	2.63206	5.56072e-08	0.718227	0.109613	1.36206	0.00186159	1.73627	7.89017e-05	2.00559	6.1038e-06
74104	Abcb6	-0.00911087	0.859173	-0.0270686	0.599064	-0.098474	0.0639072	-0.0516717	0.318996	0.0895414	0.0894229	0.0523334	0.316053	0.0723143	0.169983	0.0354211	0.494808	0.113456	0.0350984	0.164877	0.00327012
11306	Abcb7	0.0334826	0.754663	0.0231461	0.828912	0.00224648	0.98327	0.058813	0.58387	-0.0337169	0.752944	0.0963457	0.372559	-0.125211	0.249306	0.160872	0.141543	0.113389	0.294936	0.113878	0.292618
74610	Abcb8	-0.0115588	0.815912	-0.132336	0.0121971	-0.157273	0.00360815	0.102082	0.0475648	-0.149407	0.00525916	-0.137744	0.00957568	-0.00293156	0.953063	-0.157555	0.00357365	-0.0240514	0.629068	-0.0816736	0.108461
56325	Abcb9	0.039983	0.759985	-0.143603	0.278076	-0.0509456	0.697641	0.147235	0.265851	-0.0530939	0.685102	-0.0426148	0.745695	0.319994	0.0207319	-0.0792625	0.547156	0.00761187	0.953682	-0.0974382	0.459318
17250	Abcc1	0.13	0.381451	0.116311	0.43296	0.153024	0.304463	0.0453623	0.758593	0.228418	0.129666	0.2167	0.150938	-0.24748	0.103396	0.268721	0.0778338	0.103073	0.487546	0.245048	0.105819
224814	Abcc10	-0.0430641	0.650182	0.0722815	0.447629	0.0913548	0.340109	0.191558	0.050779	0.109258	0.252457	-0.176894	0.0726101	-0.107734	0.264488	-0.11955	0.215563	-0.12941	0.179881	-0.103408	0.278976
76408	Abcc3	-0.204665	0.01503	-0.0381687	0.631104	-0.209769	0.0131758	-0.140997	0.0846627	-0.204785	0.0147901	-0.427236	9.53171e-06	0.0457889	0.562125	-0.420472	1.16983e-05	-0.0944408	0.235492	0.109556	0.16957
239273	Abcc4	0.169738	0.347558	-0.0288292	0.872364	0.0378922	0.832913	0.0309355	0.863095	0.0356247	0.8424	0.41485	0.028212	-0.283009	0.126648	0.354095	0.0578005	0.414012	0.028227	0.3896	0.0377892
27416	Abcc5	-0.0781003	0.594111	0.124185	0.39829	-0.0750301	0.609231	-0.0242007	0.868551	0.0296031	0.839271	0.146524	0.321484	-0.203003	0.174181	0.24849	0.0979291	0.123709	0.400405	0.185818	0.209747
20928	Abcc9	0.362498	0.453851	0.341499	0.485522	-0.0512234	0.922849	0.676828	0.147249	-0.0985007	0.844524	-0.532423	0.227167	-0.68129	0.130155	-1.16977	0.0167534	-0.928357	0.0396518	-0.190861	0.617868
11666	Abcd1	-0.306314	0.0179955	0.0112638	0.926447	-0.0974754	0.429178	-0.013067	0.914792	-0.0816658	0.504433	-0.510472	0.000246857	-0.160676	0.191537	-0.345534	0.00780843	-0.26096	0.0382851	-0.311291	0.0148841
26874	Abcd2	-0.877462	0.323332	0.792912	0.251474	-0.939254	0.316229	-0.385097	0.632834	-0.813668	0.339128	0.0208438	0.975203	0.444819	0.481462	-0.611232	0.395891	0.976938	0.0933919	0.284409	0.632229
19299	Abcd3	-0.0143067	0.90425	-0.00830373	0.944337	-0.0637498	0.593176	0.0442908	0.709931	-0.160913	0.183489	-0.0729416	0.541626	-0.260804	0.0360271	-0.0288709	0.80844	0.0278907	0.814721	-0.0389382	0.743587
19300	Abcd4	-0.0775766	0.567575	0.271697	0.0522462	0.228572	0.0996623	0.0943463	0.487103	0.288312	0.0399399	-0.189639	0.172204	0.388165	0.00775914	-0.155765	0.258285	-0.146103	0.287248	-0.110803	0.416151
24015	Abce1	0.105956	0.243652	-0.0881944	0.32996	-0.0223481	0.80339	0.0576708	0.521906	-0.0426493	0.635153	0.346393	0.000603593	-0.136099	0.137969	0.375313	0.0002568	0.240123	0.0119362	0.259419	0.00711588
224742	Abcf1	0.0492915	0.636487	-0.0402432	0.699425	0.0270522	0.795079	0.0610713	0.558639	0.0402612	0.699237	0.152805	0.150415	0.263813	0.0166731	0.165895	0.119693	0.0918934	0.381003	0.0759023	0.468202
27407	Abcf2	0.0761819	0.11941	-0.031662	0.509489	0.0168791	0.724346	-0.0522573	0.279676	0.0149197	0.755119	0.225961	5.87774e-05	-0.0839991	0.0879536	0.240323	2.61244e-05	0.144968	0.00501308	0.15412	0.00309762
27406	Abcf3	-0.0142299	0.814575	0.00246637	0.967562	0.0158375	0.794225	-0.100253	0.107062	-0.00324546	0.9573	0.00974664	0.872608	0.0943941	0.128859	-0.00581214	0.923781	0.0454507	0.456411	0.000626642	0.991759
11307	Abcg1	0.442197	0.40963	-0.141908	0.808145	0.096347	0.866406	0.545653	0.303939	-0.33388	0.566405	-0.460165	0.493388	0.651857	0.255105	-1.19958	0.105094	-0.0772388	0.897035	-0.476522	0.434208
26357	Abcg2	-0.194441	0.0906259	0.104244	0.349111	0.104372	0.353029	-0.0461567	0.678707	-0.0594443	0.590557	-0.239941	0.0536477	0.24337	0.0454257	-0.145263	0.225004	-0.280467	0.0232631	-0.159047	0.1754
192663	Abcg4	0.269965	0.310216	0.140608	0.602428	0.317853	0.243856	-0.961784	0.00715923	-0.0072875	0.978501	-0.163813	0.66216	-0.274683	0.449041	-0.564932	0.137792	-0.270146	0.464304	-0.816067	0.0220913
57742	Abhd1	-0.178289	0.357887	0.0290331	0.878647	-0.212547	0.282364	-0.505299	0.0152414	0.0778659	0.677799	-0.129103	0.563612	-0.110992	0.617756	0.0471453	0.827279	-0.127143	0.556095	0.0725723	0.728059
213012	Abhd10	0.054213	0.531163	-0.0506334	0.558907	-0.116161	0.186974	0.0328153	0.704165	-0.153356	0.0841962	-0.0338355	0.698501	0.218116	0.0178841	-0.0197785	0.820385	0.00828236	0.924078	0.0108749	0.900205
68758	Abhd11	0.105724	0.502613	-0.104633	0.508148	-0.00841625	0.95741	-0.00217853	0.988951	0.0946164	0.547639	0.141969	0.372729	0.462295	0.00659408	0.0995468	0.529923	0.0871147	0.581596	0.0509945	0.746099
69812	Abhd11os	0.0234264	0.906099	-0.484875	0.0384055	-0.521567	0.0238597	-0.728024	0.00213975	-0.879725	0.000316553	-0.164373	0.547364	-0.0792377	0.777871	-0.237647	0.385037	0.0319484	0.979026	0.184302	0.448674
76192	Abhd12	-0.0496246	0.452929	-0.0385242	0.559328	0.00893171	0.892035	-0.0717872	0.280497	-0.0995138	0.138331	-0.121417	0.074234	0.154086	0.0259422	-0.00686741	0.917009	-0.103134	0.125892	-0.0857292	0.199917
68904	Abhd13	0.014765	0.864147	-0.00793644	0.926727	0.0450743	0.602562	-0.0194651	0.821651	0.0134814	0.875788	0.0349175	0.68729	-0.111219	0.206411	0.062763	0.470537	0.0585786	0.500102	0.0721375	0.406937
68644	Abhd14a	0.0454335	0.767103	-0.1933	0.216766	0.00361369	0.98129	-0.0169154	0.912344	-0.118491	0.44213	0.312945	0.050734	0.479069	0.00429502	0.278103	0.07976	0.281555	0.0754783	0.0459413	0.764921
76491	Abhd14b	-0.063449	0.496143	0.0586243	0.528679	0.14357	0.130371	-0.103332	0.272056	0.00322295	0.972182	0.173606	0.0701662	0.170807	0.0754865	0.116242	0.216787	0.0956525	0.306153	0.0228423	0.804695
67477	Abhd15	-0.0327334	0.866978	-0.173748	0.241194	-0.175925	0.24168	-0.226807	0.130005	-0.514816	0.00159019	-0.175133	0.256806	0.0595895	0.754733	-0.09151	0.54307	0.00433115	0.976556	-0.34989	0.0238349
193742	Abhd16a	-0.0614281	0.404443	-0.175855	0.0224742	-0.11738	0.117754	0.0306398	0.675964	-0.202256	0.00964133	-0.176595	0.0224583	0.114277	0.128419	-0.158555	0.0384463	-0.122693	0.103253	-0.181961	0.0187189
216169	Abhd17a	-0.068598	0.693327	0.00992832	0.954411	0.0742934	0.669523	0.0593804	0.732662	0.0814651	0.639323	-0.0411121	0.813287	0.410869	0.0246864	-0.0392569	0.821443	-0.0195887	0.910224	-0.0207241	0.904966
226016	Abhd17b	-0.0419049	0.381784	-0.0493613	0.304355	-0.0732477	0.132371	-0.0986524	0.0460758	-0.0730387	0.132686	-0.000244573	0.995917	-0.0434497	0.367325	0.0384668	0.423196	0.00625419	0.895703	0.0687856	0.156618
70178	Abhd17c	-0.00183897	0.978071	-0.0541618	0.421189	-0.0901857	0.185396	-0.0335577	0.616889	-0.162521	0.0210604	-0.092859	0.173434	0.124606	0.0715163	-0.0944193	0.166393	0.00743549	0.91156	-0.0954559	0.161544
269423	Abhd18	-0.28123	0.0341116	0.011352	0.928004	0.116482	0.359353	-0.18551	0.1517	-0.138122	0.275726	-0.218714	0.0904639	-0.353356	0.0088995	-0.294952	0.0249025	-0.181496	0.151036	-0.327683	0.012526
54608	Abhd2	0.0443419	0.889168	-0.00522257	0.986903	-0.132949	0.676715	0.171687	0.590531	0.067845	0.83117	0.114062	0.720253	-0.387478	0.230362	0.0725871	0.819566	0.171908	0.589905	0.0689846	0.82832
106861	Abhd3	-0.454358	0.0296252	0.0783288	0.681857	0.148501	0.442508	0.274866	0.151834	-0.189681	0.327478	0.0851205	0.680707	-0.401297	0.0739836	0.264022	0.196064	-0.40426	0.0619391	-0.168834	0.401942
105501	Abhd4	-0.127778	0.109527	0.188974	0.0211021	0.116939	0.141443	-0.0156153	0.841133	0.146613	0.0678888	-0.262663	0.00219565	-0.19578	0.0177359	-0.242002	0.00425081	-0.182277	0.0259813	-0.162587	0.0447916
67469	Abhd5	-0.0829209	0.0635844	-0.0668008	0.130738	-0.164923	0.000675001	-0.153905	0.00130938	-0.149545	0.00168978	-0.065592	0.137935	0.0103515	0.811141	-0.0879537	0.0501534	0.00604999	0.888762	0.0439568	0.313832
66082	Abhd6	-0.0328341	0.589905	0.111976	0.073524	0.12745	0.0438806	-0.0327293	0.591458	0.117799	0.05991	-0.104999	0.0952621	0.0238618	0.697435	-0.0394259	0.520265	-0.0828314	0.181858	-0.0325424	0.593185
64296	Abhd8	-0.0657467	0.566573	0.161199	0.166258	0.157208	0.176852	0.0471432	0.680606	0.0983017	0.392889	-0.156061	0.17966	0.27434	0.0225185	-0.114971	0.318836	-0.0471771	0.679912	-0.0773033	0.500007
11308	Abi1	-0.0479616	0.705913	-0.0294652	0.816528	-0.060121	0.636645	-0.155085	0.228518	-0.0490123	0.699707	-0.0699975	0.583179	-0.255018	0.0533546	-0.0159744	0.900013	-0.0851044	0.504929	-0.0680981	0.59291
329165	Abi2	-0.00952897	0.934718	0.0109994	0.92468	-0.00796361	0.945466	-0.00504969	0.965383	-0.0492294	0.672566	-0.0236686	0.839018	-0.204711	0.087751	0.0125407	0.914209	0.0276778	0.812037	-0.0530104	0.649127
66610	Abi3	0.225938	0.288681	0.689816	0.0020278	0.540109	0.0148296	0.318568	0.136066	0.131521	0.531238	-0.195322	0.366339	0.631561	0.00408303	0.143487	0.487342	-0.182139	0.384416	-0.00450181	0.982196
230234	Abitram	0.0482837	0.568875	-0.0842656	0.323501	0.0515365	0.543682	0.00299653	0.971721	-0.0394927	0.640785	0.136915	0.11542	-0.131422	0.130697	0.183801	0.0377572	0.100912	0.240214	0.0476337	0.575099
11350	Abl1	0.1256	0.317981	-0.0277988	0.823523	0.0208037	0.867445	0.0517898	0.678127	0.0211847	0.864977	0.176985	0.163397	-0.261508	0.0438585	0.134181	0.286798	0.196243	0.123697	0.114174	0.363128
11352	Abl2	0.0570104	0.746958	0.0682996	0.699231	-0.0795743	0.652885	0.0305254	0.862751	0.0195744	0.9117	0.110049	0.534916	-0.294636	0.10442	0.0822101	0.642378	0.0178079	0.919703	-0.0209809	0.905445
226251	Ablim1	-0.0694895	0.848816	0.00706002	0.984399	-0.469272	0.234652	-0.221754	0.547613	-0.29976	0.416154	-0.0896529	0.824363	-1.16114	0.0164666	0.306162	0.424101	0.222636	0.55561	-0.119088	0.752672
319713	Ablim3	-0.0652799	0.876398	0.83552	0.0341687	-0.122957	0.779402	0.413898	0.302159	0.965649	0.0125602	-0.560141	0.206755	-0.538047	0.219298	-0.457874	0.281671	-0.226107	0.571555	-0.108618	0.774588
109934	Abr	-0.054278	0.770097	-0.113507	0.542388	-0.170452	0.362855	-0.0950651	0.609502	-0.138168	0.458874	0.0570449	0.759352	-0.357181	0.0639325	0.0717789	0.699897	0.0831877	0.655033	-0.0317024	0.864531
73112	Abracl	-0.0142305	0.947673	-0.0606881	0.779789	-0.0598211	0.782999	-0.133076	0.541168	-0.124898	0.565801	-0.106114	0.627445	0.669024	0.00466738	-0.0919039	0.673819	-0.0978995	0.653714	-0.134041	0.539396
70681	Abraxas1	-0.0720035	0.153517	-0.0518345	0.299849	-0.121155	0.0203861	0.115032	0.0265248	-0.0265791	0.591621	0.00617124	0.901054	0.00245014	0.960661	-0.00451878	0.927388	-0.0133189	0.788152	0.0638976	0.203104
109359	Abraxas2	0.00536799	0.962354	-0.043459	0.702903	-0.000580078	0.995936	0.0102998	0.927871	0.0171572	0.88001	-0.00621931	0.956518	-0.22954	0.0526978	-0.0341162	0.764913	0.0238005	0.834482	0.0117827	0.917497
30946	Abt1	-0.0275522	0.792854	-0.0551574	0.600023	0.06655	0.527665	-0.111193	0.294623	0.0163988	0.875554	0.0231265	0.826964	0.189641	0.081904	0.032148	0.760962	-0.00829816	0.937285	0.0776404	0.462802
80283	Abtb1	-0.0639282	0.630101	0.110336	0.40665	0.0984703	0.460347	-0.200351	0.140878	0.170893	0.200231	-0.038608	0.769817	0.201878	0.134153	-0.102327	0.439545	0.0815308	0.534488	-0.0694106	0.595799
99382	Abtb2	-0.156996	0.0393817	-0.123751	0.0993648	-0.0952435	0.201329	-0.17336	0.0242429	-0.189196	0.0144117	-0.823749	3.6662e-11	0.029877	0.854613	-0.660852	2.78707e-09	-0.518144	2.17216e-07	-0.695562	7.62822e-10
113868	Acaa1a	0.00037909	0.998804	0.0815129	0.747509	0.138769	0.584639	0.0135749	0.957219	0.0606827	0.810343	-0.284166	0.268832	0.876824	0.0017665	-0.228106	0.372082	-0.123346	0.626909	-0.202703	0.425926
235674	Acaa1b	0.122731	0.679135	0.10374	0.726992	0.17836	0.550276	0.0631715	0.83175	0.135251	0.647376	-0.34338	0.261019	0.948447	0.00335005	-0.182677	0.542676	-0.0513595	0.862649	-0.270097	0.366283
52538	Acaa2	0.172647	0.18479	0.0303988	0.812449	0.191629	0.142829	0.255196	0.0544767	0.138539	0.284183	0.640629	2.83758e-05	0.321674	0.017446	0.446413	0.00157596	0.481342	0.000772769	0.484346	0.000723796
107476	Acaca	0.0644462	0.651644	0.0113586	0.936466	-0.0814753	0.568872	0.0770817	0.589554	0.0201213	0.887681	0.2512	0.0871723	-0.210925	0.147959	0.24157	0.0992065	0.187985	0.194783	0.162585	0.260055
100705	Acacb	0.19666	0.204793	0.454672	0.00516293	0.629616	0.00025439	0.339355	0.0321126	0.567041	0.000628929	0.245415	0.0969501	0.0249168	0.864472	0.114759	0.427469	0.352327	0.0177718	0.144409	0.309851
71985	Acad10	-0.0856406	0.324401	0.0117461	0.89128	-0.0278657	0.747651	0.129219	0.13988	0.0361676	0.672613	-0.0700629	0.417337	0.0631085	0.464152	-0.234821	0.0103522	-0.0116313	0.891286	-0.137133	0.114752
102632	Acad11	-0.0487518	0.413073	0.224094	0.000698582	0.295164	2.81347e-05	0.116982	0.0560082	0.18591	0.00365391	-0.0758037	0.211085	-0.0491586	0.413785	0.061789	0.303518	-0.0102268	0.863258	0.0437935	0.461453
338350	Acad12	-0.00430971	0.969589	0.0322913	0.775335	0.125879	0.273584	0.0474465	0.674843	-0.0996819	0.379591	-0.0805011	0.48007	0.0184488	0.978123	-0.0290658	0.795728	0.17388	0.122701	0.0215029	0.900526
66948	Acad8	-0.0480707	0.420048	-0.0392928	0.50909	0.0420666	0.480305	-0.00288881	0.961123	-0.0834071	0.166486	-0.0276027	0.643656	0.0527817	0.379342	-0.0154172	0.795554	0.0235242	0.692317	-0.0416411	0.484475
229211	Acad9	0.00892726	0.835945	0.0240227	0.578345	0.0569906	0.19334	0.0493615	0.257861	0.0490757	0.260332	0.0128418	0.766292	0.0910454	0.0426996	0.0247107	0.568091	-0.00074432	0.986234	0.00741171	0.863553
11363	Acadl	-0.0555999	0.212156	0.0313876	0.476772	-0.00429238	0.922144	-0.0342117	0.438502	-0.100158	0.0293141	-0.126873	0.00709794	-0.0343791	0.436344	-0.0562233	0.207194	-0.196742	0.000112403	-0.151841	0.00168683
11364	Acadm	-0.0514203	0.224946	0.108371	0.014354	0.123107	0.00617918	0.00913614	0.827004	0.0801721	0.0631568	-0.206439	3.24476e-05	0.0561454	0.186011	-0.207641	2.98165e-05	-0.104936	0.0172565	-0.103333	0.0187798
11409	Acads	0.0368351	0.835564	-0.0325924	0.854313	0.00498407	0.977602	-0.00593987	0.973297	-0.0126264	0.943237	0.0465462	0.793317	0.456443	0.0153673	0.0375102	0.832678	0.0473297	0.789751	-0.0149341	0.93288
66885	Acadsb	0.00569925	0.959856	0.116826	0.306955	0.0691124	0.543293	0.105278	0.356413	0.121934	0.286403	-0.0276855	0.807167	-0.161891	0.161406	-0.072815	0.522167	0.126419	0.269718	0.0273119	0.80936
11370	Acadvl	-0.0284573	0.844373	-0.0161624	0.911212	0.00501086	0.972431	-0.0057309	0.968458	-0.0904466	0.533968	-0.184235	0.210586	0.384244	0.0126451	-0.177373	0.227402	-0.164583	0.261575	-0.138255	0.343663
216859	Acap1	-0.105078	0.22098	0.262172	0.00419918	0.0451783	0.594588	-0.0206458	0.807333	0.224955	0.0121982	-0.193926	0.02827	0.250401	0.00582604	-0.138982	0.107742	-0.239457	0.00799395	-0.0643214	0.446933
78618	Acap2	-0.0883271	0.678497	0.0196678	0.926331	-0.113064	0.596284	-0.112717	0.597288	-0.0364448	0.863954	0.013143	0.950779	-0.317605	0.144428	0.0268493	0.899631	0.00706708	0.973505	0.00516718	0.980619
140500	Acap3	-0.036154	0.487959	0.0567505	0.279399	-0.0394968	0.449429	-0.14811	0.00776546	0.0598461	0.254274	-0.0187661	0.718669	-0.0276767	0.595898	0.00204902	0.968567	-0.0792245	0.135701	-0.00359156	0.944858
110446	Acat1	0.0190353	0.644203	-0.0607746	0.1477	0.0428491	0.30269	0.0741141	0.0802101	-0.0427351	0.303613	-0.0707196	0.0944308	-0.0836185	0.0503295	-0.069013	0.102125	-0.0085338	0.835701	-0.10508	0.0157362
110460	Acat2	-0.0563461	0.200516	0.00731824	0.865915	-0.0374773	0.390744	0.0625512	0.156714	-0.082442	0.0654608	-0.142438	0.00271151	-0.0290925	0.505467	-0.0704998	0.113278	0.00746979	0.863453	-0.0528851	0.229411
224530	Acat3	-0.0648386	0.727863	0.00566587	0.975704	-0.141992	0.450433	0.0674588	0.717036	-0.0692138	0.709675	-0.0735519	0.699079	-0.378905	0.055602	0.00323142	0.986369	0.0973695	0.605771	0.0398306	0.832
170760	Acbd3	-0.0651008	0.0782199	0.00197221	0.956165	-0.0549424	0.134095	-0.105195	0.0064003	-0.0225197	0.531652	-0.170243	5.6465e-05	-0.0249586	0.489416	-0.16308	9.62792e-05	-0.125881	0.00150131	-0.162886	9.68369e-05
67131	Acbd4	-0.121518	0.176558	0.301585	0.00188061	0.190792	0.0382447	-0.115984	0.196607	0.17848	0.050941	-0.238708	0.0109381	0.193489	0.0351084	-0.304097	0.00172068	-0.180674	0.0477915	-0.198446	0.0307931
74159	Acbd5	-0.0655019	0.679644	0.058112	0.713912	0.0692671	0.662525	-0.108398	0.495829	-0.0335026	0.832392	-0.166967	0.298483	-0.261109	0.109132	-0.0996503	0.531715	-0.160195	0.317366	-0.137864	0.387822
72482	Acbd6	0.0132712	0.924087	-0.00176773	0.989875	0.0853643	0.541579	0.0132311	0.924333	0.0234692	0.866141	0.0388071	0.781346	0.386131	0.00971074	0.069926	0.617332	0.0294156	0.833126	0.0168607	0.903775
329470	Accs	0.0290964	0.824647	0.11871	0.36891	0.0712129	0.590878	0.194155	0.14609	-0.0321524	0.805995	-0.184409	0.169272	0.267332	0.0490072	-0.149984	0.257906	-0.0734587	0.573438	-0.176034	0.181877
381411	Accsl	-0.258264	0.205214	0.0591548	0.76222	0.191766	0.333423	0.181459	0.351084	-0.00531986	0.97801	-0.211483	0.281341	0.0433825	0.818855	-0.28984	0.140911	-0.126454	0.501027	0.137077	0.449296
497652	Acd	-0.073666	0.119508	0.0441628	0.343386	0.111992	0.0213962	0.122686	0.012442	0.0541562	0.246773	-0.128818	0.00919408	-0.123753	0.0119974	-0.177879	0.000617255	-0.0908769	0.0575118	-0.137292	0.00577271
11421	Ace	-0.252179	0.0848403	-0.0534889	0.706103	-0.267462	0.070175	-0.204097	0.159251	-0.144697	0.310637	-0.375492	0.014233	-0.348928	0.0214526	-0.7142	3.62667e-05	-0.249677	0.0889825	-0.374008	0.0133427
66190	Acer3	-0.0134264	0.791275	-0.0142043	0.779581	0.0365467	0.473739	-0.137515	0.0109851	0.0273707	0.58983	-0.122242	0.0232477	0.101304	0.0560733	0.0165778	0.745877	-0.0962152	0.0680892	-0.0190484	0.708867
11423	Ache	0.0276089	0.878053	0.411473	0.0258933	0.350541	0.0583759	0.0995052	0.581346	0.532637	0.00432724	0.215107	0.229976	0.134992	0.449135	0.312282	0.0811665	-0.0265794	0.879724	0.132007	0.443509
56215	Acin1	0.0317639	0.706785	-0.0614309	0.468598	-0.124041	0.14951	-0.141209	0.102769	-0.101826	0.233606	0.135471	0.116815	0.21229	0.0172848	0.120666	0.160407	0.105074	0.219464	0.0703635	0.407124
12778	Ackr3	0.186591	0.0533541	-0.12876	0.17708	0.25972	0.00927661	0.222412	0.02321	0.0811363	0.386618	-0.836503	2.1484e-09	-0.125445	0.188107	-0.993131	6.27537e-11	-0.645164	2.18344e-07	-0.834889	1.72036e-09
252837	Ackr4	-0.22765	0.582036	0.0188399	0.962256	0.16574	0.681006	-0.580655	0.187364	0.46084	0.214457	0.597599	0.16768	-0.877471	0.102856	0.204128	0.64275	0.240193	0.612991	-0.711521	0.130547
104112	Acly	0.0518278	0.23563	-0.00632407	0.883423	-0.0100371	0.816063	0.0355932	0.412117	0.0441304	0.310753	0.178379	0.000287824	-0.0442823	0.310096	0.246	4.27598e-06	0.158133	0.000993094	0.107105	0.018664
11428	Aco1	0.0464961	0.765092	-0.092503	0.553414	-0.0579127	0.710143	-0.189997	0.228684	-0.0730663	0.639073	0.101069	0.518592	-0.276004	0.0859324	0.112826	0.471386	0.162218	0.302708	0.0207737	0.893899
11429	Aco2	0.0293447	0.830387	0.0154809	0.910001	0.0425558	0.756225	0.0796109	0.562266	0.0196893	0.885679	0.0532223	0.698039	-0.283366	0.0467092	0.0485706	0.723203	0.0409469	0.765149	0.0349156	0.798864
16365	Acod1	0.505581	5.3213e-05	0.270364	0.0162839	0.477607	0.000111769	0.0142239	0.894025	0.284321	0.0117739	-0.792986	6.09852e-07	-0.147787	0.218985	-0.730517	1.85668e-06	-0.583127	3.75394e-05	-0.717076	1.78706e-06
26897	Acot1	0.0288174	0.6062	-0.0840906	0.139949	-0.100976	0.0791745	0.00011323	0.99838	-0.188422	0.00208198	0.0849182	0.135943	0.00334444	0.952208	-0.108797	0.0593696	0.0702138	0.214209	0.00812295	0.884024
64833	Acot10	0.166537	0.61635	-0.193147	0.577679	0.169991	0.616769	-0.0791465	0.814721	0.083833	0.798895	-0.344134	0.407657	-0.137569	0.732747	-0.503177	0.226742	-0.208102	0.593091	-0.743375	0.0702748
329910	Acot11	-0.0841565	0.613403	0.164447	0.365765	0.344889	0.0423587	0.191953	0.352561	-0.0370704	0.820175	-0.267142	0.118943	-0.0690315	0.677035	-0.324763	0.0587031	-0.525104	0.00359116	-0.305878	0.0639132
66834	Acot13	-0.00369227	0.979951	0.0397525	0.786872	0.0940156	0.524329	0.0693231	0.637798	-0.106918	0.468846	-0.174433	0.244012	0.311719	0.0424245	-0.22075	0.143106	-0.0894031	0.545128	-0.240591	0.110677
171210	Acot2	0.0252926	0.721696	0.00481265	0.945961	0.00663887	0.925777	0.0623835	0.382677	-0.0408872	0.564802	0.0255613	0.717938	-0.216233	0.00485296	-0.216187	0.00474422	-0.00315395	0.964265	-0.156864	0.0327768
171281	Acot3	0.35931	0.0821146	-0.2942	0.181832	-0.147137	0.50386	0.131823	0.563282	0.0744167	0.789903	0.097903	0.689866	-0.220215	0.301343	0.0511252	0.881478	-0.00361417	0.985252	-0.085156	0.6642
217698	Acot5	-0.554171	0.270163	-0.562097	0.268573	-0.732911	0.172523	-0.623601	0.217761	-0.57397	0.243961	0.0943954	0.855214	0.169377	0.741534	0.0492552	0.92321	0.230102	0.636258	-0.369113	0.464362
217700	Acot6	-0.298165	0.151034	-0.0939937	0.642024	-0.312191	0.138165	0.263033	0.193251	-0.343986	0.0978171	-0.452584	0.0367924	-0.302023	0.148979	-0.48772	0.0244996	-0.15695	0.437823	-0.167281	0.404604
70025	Acot7	-0.0403687	0.829775	0.0305999	0.870517	-0.00543538	0.976903	-0.0598581	0.750053	0.0170956	0.927409	-0.290035	0.131548	0.533861	0.00813166	-0.27043	0.158374	-0.295962	0.123976	-0.2796	0.145014
170789	Acot8	-0.0349518	0.750196	0.0323621	0.768078	0.0978398	0.376416	-0.0348265	0.751275	0.0783291	0.476101	-0.128413	0.251105	0.220571	0.0538794	-0.0765906	0.489128	-0.127423	0.25298	-0.114039	0.303894
56360	Acot9	-0.0292502	0.741599	-0.037543	0.672371	-0.00107595	0.990316	-0.212975	0.0224574	-0.036235	0.683006	-0.247372	0.00937326	0.186606	0.043927	-0.148167	0.104683	-0.327912	0.000954125	-0.182018	0.0487046
11430	Acox1	-0.0120446	0.915356	0.0919674	0.419878	0.0562903	0.620338	0.13517	0.239131	0.0458671	0.685945	-0.133352	0.24586	-0.230666	0.0501959	-0.170358	0.141258	-0.0322111	0.776338	-0.128193	0.263488
93732	Acox2	-0.123255	0.583613	0.117623	0.595212	-0.418921	0.0840427	0.207273	0.34787	-0.521106	0.0295793	-0.751364	0.00269768	-0.343493	0.128675	-1.30784	7.73375e-06	-0.520298	0.0235276	-0.495001	0.0278512
80911	Acox3	-0.183961	0.0486345	0.139267	0.127256	0.132933	0.146216	0.119186	0.189543	0.140276	0.123198	-0.0688291	0.452518	-0.115166	0.213915	-0.0347109	0.702364	-0.00525945	0.95356	-0.058368	0.51808
74121	Acoxl	0.0473673	0.693843	-0.11392	0.353241	-0.231991	0.069846	-0.370407	0.00538954	-0.0955846	0.453562	0.611859	5.86065e-05	0.205697	0.181858	0.506963	0.000497554	0.436005	0.00197711	0.44791	0.0013757
11431	Acp1	0.0372728	0.41382	0.0275742	0.544362	0.0803496	0.0849988	0.0887815	0.0584374	0.00956878	0.832811	0.0378425	0.40708	-0.0507115	0.269215	0.0762091	0.10135	0.0291078	0.522346	0.088519	0.0590168
11432	Acp2	-0.0472547	0.373783	0.138043	0.0135197	0.0758809	0.158354	0.0338184	0.522891	0.132078	0.0174661	-0.112952	0.0403117	0.0327396	0.537447	-0.123112	0.0263186	-0.0467635	0.378783	-0.0247071	0.639593
11433	Acp5	0.00795743	0.923986	0.226099	0.0107925	0.194695	0.0261741	-0.182265	0.0369062	0.0478	0.566733	-0.332898	0.000463349	0.202106	0.0217677	-0.262005	0.00397704	-0.373825	0.00012009	-0.37792	0.000101214
66659	Acp6	0.0225287	0.709866	0.168763	0.00899146	0.278649	8.01907e-05	0.0876364	0.155241	0.184718	0.00466997	-0.0839157	0.173657	0.122838	0.0506849	0.0208414	0.730814	0.00310332	0.959069	0.0152241	0.801121
101744	Acp7	2.90862	9.18797e-07	1.2301	0.0431055	2.78515	3.08285e-06	3.33366	3.63275e-08	2.57401	8.56191e-06	5.4168	1.83167e-11	2.42081	0.0021647	5.599	5.42328e-12	5.37859	1.6908e-11	5.5009	7.23987e-12
56318	Acpp	1.63146	2.99203e-11	-0.122826	0.44642	1.39523	9.53364e-10	1.18146	2.45992e-08	1.27256	5.1189e-09	2.43308	1.32019e-14	-0.209012	0.253201	1.66155	8.7832e-11	2.19251	1.37777e-13	1.95358	1.84171e-12
54137	Acrbp	-0.0052521	0.982925	-0.0320574	0.896176	-0.0381589	0.878119	-0.111093	0.653837	0.324066	0.182202	0.0354913	0.884392	0.507276	0.0434344	-0.1722	0.484247	-0.105128	0.664664	-0.069525	0.770554
94180	Acsbg1	0.127653	0.497847	0.136329	0.470771	0.30294	0.116037	0.288561	0.128511	0.528374	0.00660331	0.728858	0.00096674	0.382011	0.0695922	1.11898	3.11526e-06	0.457192	0.0268837	1.00224	1.20446e-05
264895	Acsf2	0.0201919	0.89528	0.262718	0.0951634	0.188181	0.226692	0.180585	0.244977	0.140722	0.361871	-0.0292044	0.84875	-0.224937	0.150261	-0.0207402	0.89215	0.0563014	0.712753	-0.0534339	0.726623
257633	Acsf3	0.0511632	0.383384	0.0393682	0.50149	-0.000611306	0.991666	0.310735	1.09726e-05	-0.022888	0.694516	0.0263104	0.653819	0.127229	0.0373255	-0.0460379	0.433907	0.0308151	0.597993	0.00196535	0.973043
14081	Acsl1	0.0289611	0.83772	-0.191808	0.182849	-0.143447	0.315799	-0.11031	0.438242	-0.0994767	0.483613	0.176415	0.221794	-0.260528	0.0766012	0.247885	0.0899832	0.174491	0.225976	0.190023	0.18802
74205	Acsl3	-0.0216969	0.876868	-0.124671	0.376963	-0.134583	0.340987	0.137569	0.330223	-0.100574	0.474673	0.10592	0.452302	-0.281322	0.0532106	0.0296152	0.832702	0.245433	0.0885521	0.267327	0.0648553
50790	Acsl4	-0.0171415	0.864868	0.0630057	0.533052	-0.0702582	0.487424	0.0226192	0.822357	-0.0378168	0.707621	-0.0932887	0.358231	-0.130142	0.203355	-0.0220202	0.826996	-0.126625	0.215423	-0.0279488	0.781512
433256	Acsl5	0.0846588	0.0447892	-0.0247239	0.543877	0.0766645	0.0674511	0.0242854	0.550982	0.0333078	0.414693	0.249544	1.33014e-06	0.0159644	0.695074	0.259482	7.00104e-07	0.194078	5.06172e-05	0.154586	0.000682137
20216	Acsm3	-0.120588	0.634464	0.334061	0.174961	0.231097	0.358024	0.0456578	0.874995	-0.111789	0.652618	0.252558	0.296767	0.11193	0.643545	0.42343	0.0769773	0.0866708	0.811751	0.0664001	0.847788
60525	Acss2	-0.0832101	0.408751	0.0336571	0.736803	0.0207177	0.836137	0.227985	0.0294666	-0.0193713	0.8464	-0.0819415	0.415776	-0.167287	0.103356	-0.0310325	0.756454	0.000813191	0.993505	-0.00443461	0.964563
11459	Acta1	-0.106565	0.753757	-1.61436	0.000785728	-0.381749	0.299152	-0.402516	0.259304	-0.761286	0.0440058	-0.38351	0.540858	0.638429	0.233065	0.0170135	0.973025	-0.194346	0.726679	-0.179478	0.710102
11475	Acta2	-0.186404	0.651164	-0.236601	0.571004	-0.266677	0.535179	-0.819928	0.0752276	-0.795551	0.0767585	-1.48908	0.0346482	0.152087	0.772983	-1.47071	0.0309803	-2.07925	0.00503297	-1.45333	0.0198419
11461	Actb	0.09134	0.417409	-0.0229728	0.837435	0.0370231	0.741065	0.0428842	0.702	0.0584849	0.602236	-0.095257	0.398026	-0.233467	0.0449536	-0.0640441	0.56842	-0.161105	0.158049	-0.215297	0.0629589
11465	Actg1	-0.0549141	0.328623	-0.104065	0.0702709	-0.14026	0.0171764	-0.189328	0.00197651	-0.158963	0.00774249	-0.520663	5.74101e-10	-0.152966	0.01005	-0.526435	4.56923e-10	-0.517852	6.41185e-10	-0.580473	5.79169e-11
11468	Actg2	-0.383792	0.24996	-0.371611	0.266226	-0.420722	0.220133	-1.15327	0.00323602	-0.952936	0.00939985	-1.48496	0.061251	0.402386	0.481244	-1.39281	0.0654614	-0.528222	0.395831	-1.50121	0.0339159
70362	Actl10	0.178306	0.58525	-0.312611	0.375791	0.300848	0.367371	0.14262	0.664268	-0.051518	0.875206	-0.821777	0.029852	-0.323895	0.344335	-0.401339	0.238687	-0.246021	0.447497	-0.725332	0.034657
56456	Actl6a	-0.0187301	0.645029	-0.175571	0.00017098	-0.139443	0.00180172	-0.0547289	0.184833	-0.120786	0.00571925	0.13108	0.00308305	-0.0657715	0.114491	0.10178	0.0177278	0.0238023	0.559349	0.135761	0.00227841
109711	Actn1	-0.0301224	0.831165	-0.0476888	0.735883	-0.129264	0.363947	-0.0729938	0.606189	-0.0265599	0.850859	-0.198381	0.168222	-0.299571	0.0418724	-0.2206	0.127042	-0.23653	0.102926	-0.218914	0.129768
11474	Actn3	-0.0940902	0.69452	0.0899192	0.704518	0.119104	0.620035	-0.490371	0.0574801	-0.042085	0.857891	-0.46313	0.0799066	0.152369	0.535379	-0.60026	0.025781	-0.439795	0.0848888	-0.269651	0.265679
60595	Actn4	-0.00742217	0.940361	0.0144806	0.883968	-0.0518707	0.602039	0.0120276	0.903512	0.0219541	0.824924	-0.0265452	0.789191	-0.205484	0.0463649	-0.0166535	0.866732	-0.0597334	0.548503	-0.0559975	0.573608
56444	Actr10	-0.0266555	0.835857	0.0259738	0.839991	0.0900526	0.485935	0.0405653	0.752659	0.055512	0.666371	-0.0727758	0.57338	0.338471	0.0133948	-0.0357571	0.781433	-0.0490525	0.703563	-0.0342478	0.790226
54130	Actr1a	-0.0405576	0.272644	0.043172	0.243606	0.0796055	0.0367953	-0.0910426	0.0182855	0.0720109	0.0569916	-0.0222479	0.544717	-0.00347361	0.924416	0.04192	0.257751	-0.0575443	0.124147	0.00741353	0.839419
226977	Actr1b	0.00734487	0.871154	0.00874906	0.846826	0.0217232	0.632193	-0.00979114	0.828874	0.0695427	0.132712	0.0150117	0.740826	-0.0940862	0.0459062	0.0293832	0.518491	-0.017698	0.696567	-0.029556	0.51585
66713	Actr2	-0.00270306	0.981828	0.00255346	0.982834	-0.0500699	0.673662	-0.0976514	0.413664	-0.00468353	0.968517	-0.016128	0.892018	-0.174404	0.150233	0.0394679	0.739919	-0.096152	0.42109	-0.0396333	0.738815
74117	Actr3	0.0116603	0.876846	-0.0282409	0.707735	-0.0328524	0.662923	-0.0833846	0.273214	0.00172159	0.981741	-0.0481848	0.523672	-0.165696	0.0350006	-0.0164071	0.827504	-0.0966996	0.20577	-0.0552973	0.464717
242894	Actr3b	-0.304734	0.068565	-0.130211	0.423087	-0.663247	0.0003784	-0.146478	0.36848	0.0154439	0.923406	0.400544	0.0242963	0.221665	0.202993	-0.352672	0.049041	0.0363806	0.83005	0.858757	1.80623e-05
109275	Actr5	0.0179063	0.906763	-0.0483077	0.752418	0.103075	0.502441	-0.0939339	0.540932	0.00910934	0.952434	0.13834	0.37154	0.414821	0.0113387	0.163337	0.292272	0.107463	0.485337	-0.00929139	0.951632
67019	Actr6	0.124653	0.205736	0.0268604	0.782363	0.0734942	0.452818	0.0281316	0.772442	0.00567826	0.953293	-0.0109798	0.910779	-0.0186575	0.849391	-0.00029367	0.997602	0.0715181	0.465249	0.0155973	0.872503
56249	Actr8	-0.0410433	0.514413	-0.0621188	0.326372	-0.129937	0.0463754	0.0366769	0.559825	-0.0919916	0.150172	-0.0141357	0.822125	0.074796	0.240432	-0.105502	0.10178	0.0018966	0.975895	-0.0232881	0.7108
11477	Acvr1	-0.10536	0.599191	-0.070805	0.723556	-0.172366	0.392512	-0.197299	0.328547	-0.0914546	0.647864	-0.277657	0.174682	-0.411462	0.0488145	-0.267599	0.189972	-0.239621	0.238591	-0.154882	0.44208
11479	Acvr1b	-0.258492	0.379784	0.0153322	0.958056	-0.230111	0.434216	-0.240598	0.413351	-0.183249	0.531248	-0.434041	0.144904	-0.430869	0.147214	-0.4716	0.114386	-0.209184	0.473639	-0.254578	0.384011
11480	Acvr2a	-0.0971728	0.628317	-0.0647124	0.746854	-0.203224	0.315862	-0.0763547	0.703478	-0.100525	0.616334	-0.00960791	0.961925	-0.333445	0.1069	0.0182866	0.927539	-0.0654907	0.744781	0.0367199	0.854855
11481	Acvr2b	-0.0190332	0.916105	-0.0274513	0.879383	0.00609252	0.973213	-0.0748901	0.679842	-0.0126765	0.943859	0.245182	0.184812	0.557265	0.00467205	0.223556	0.224289	0.318477	0.0864116	0.122756	0.497945
109652	Acy1	0.0343696	0.774324	0.0224386	0.851516	0.142977	0.239328	0.113747	0.346385	0.0388842	0.745404	0.0921066	0.44533	0.315268	0.0134265	0.0477231	0.691076	0.0813182	0.498936	-0.0843431	0.483041
71670	Acy3	-0.0702683	0.662957	0.124425	0.443076	0.0574982	0.891565	-0.0641655	0.691037	-0.196753	0.226577	-0.301217	0.0675841	0.0223697	0.897475	-0.410882	0.014935	0.0297183	0.864951	-0.211442	0.171679
66204	Acyp1	-0.0278583	0.897318	0.0919514	0.6701	0.0645857	0.765855	0.0886612	0.681287	0.0544872	0.799608	-0.266475	0.226289	0.511503	0.0236218	-0.31885	0.149099	-0.191781	0.375861	-0.234245	0.278767
75572	Acyp2	-0.0187539	0.895008	-0.256684	0.0810222	-0.257674	0.0809419	-0.140721	0.328066	-0.363355	0.0160765	-0.175753	0.237037	0.231011	0.122285	-0.467427	0.00353812	-0.125202	0.392488	-0.297632	0.0483446
11486	Ada	0.013953	0.860447	-0.10183	0.208414	-0.0143565	0.857437	-0.149413	0.0697128	-0.206494	0.0142454	-0.0731546	0.37505	-0.0153169	0.851942	-0.0138497	0.864744	-0.141363	0.0901265	-0.20626	0.0157715
75894	Adal	0.106109	0.604706	0.0938428	0.647946	-0.043611	0.836014	0.0315839	0.877857	-0.149431	0.469708	-0.0509246	0.811031	-0.304006	0.168155	-0.361996	0.102118	0.0449094	0.827207	0.0150701	0.940661
11487	Adam10	0.0826155	0.440636	-0.0167644	0.874988	-0.0093545	0.930044	0.129681	0.229961	0.0270985	0.799299	0.381448	0.00125661	-0.168243	0.12307	0.363402	0.00194237	0.423357	0.000447812	0.436951	0.000319026
11488	Adam11	0.0302185	0.819323	-0.284738	0.041624	-0.313049	0.0277267	-0.266989	0.0551611	-0.15855	0.237269	0.136642	0.32751	-0.0729112	0.602579	-0.0694876	0.617215	0.215927	0.120482	0.0414745	0.75992
11490	Adam15	-0.0225743	0.643399	0.0623781	0.20676	0.120522	0.0188977	0.0653349	0.186692	0.127593	0.0134327	-0.00421159	0.931062	0.106552	0.0359505	0.100697	0.0464109	-0.0184691	0.704649	0.0908759	0.0702303
11491	Adam17	-0.0196434	0.872231	0.023785	0.84562	0.0140663	0.908329	-0.0150538	0.90191	-0.00745842	0.951287	-0.104338	0.396725	-0.257125	0.0433857	-0.10908	0.375817	-0.107363	0.383145	-0.0880509	0.473251
11492	Adam19	-0.0386108	0.809923	0.0731962	0.647731	-0.041686	0.797685	-0.0316222	0.844037	0.151868	0.339376	0.451682	0.0157309	0.0351599	0.846174	0.447629	0.0156459	0.28736	0.108954	0.449617	0.013096
280668	Adam1a	-0.0574128	0.742006	0.00933063	0.957041	0.000326327	0.998506	-0.121968	0.488763	0.343048	0.0492316	0.225908	0.250786	0.17044	0.384975	0.11719	0.54618	0.0985302	0.605433	0.078381	0.675635
280667	Adam1b	0.0079405	0.980236	0.58183	0.0675135	0.367891	0.259948	0.205684	0.520892	0.441543	0.157809	-0.0260966	0.947296	0.278335	0.459046	0.229426	0.538087	0.408974	0.256555	0.0797128	0.823552
56622	Adam21	0.412191	0.480836	0.268569	0.65517	0.264016	0.669365	0.25629	0.667887	0.633797	0.255627	-0.258316	0.721466	-0.603466	0.42661	0.42045	0.511379	0.210913	0.741465	-0.241368	0.709719
11496	Adam22	-0.192746	0.542468	-0.326743	0.316617	-0.150755	0.641796	0.184611	0.544081	0.0152239	0.959615	-0.235238	0.512027	-0.21685	0.542	0.0061651	0.985608	-0.0666904	0.841925	-0.121537	0.709769
11497	Adam3	0.149203	0.464826	-0.107124	0.604014	0.0901651	0.662201	0.0345062	0.866017	-0.0189612	0.925632	0.0229414	0.915659	-0.112312	0.60662	0.289256	0.179312	-0.0844327	0.693192	0.111888	0.593657
353188	Adam32	-0.0689307	0.869453	-0.226594	0.599996	0.104862	0.804092	0.0193501	0.962628	0.154316	0.699969	-0.175236	0.705465	0.0544964	0.902804	-0.485587	0.307396	-0.955845	0.0561974	-0.108573	0.797384
110751	Adam33	-0.262631	0.482344	0.213157	0.546076	0.442854	0.211812	0.314554	0.366452	0.29607	0.388313	0.173019	0.562776	-0.0739984	0.80892	-0.0256967	0.931485	0.301744	0.297175	0.166691	0.55935
11498	Adam4	0.316104	0.229883	0.444455	0.0913011	0.0284214	0.999518	-0.297656	0.284053	-0.312102	0.251987	1.00455	0.0035765	1.02259	0.00314157	0.786372	0.0202875	0.75104	0.0225766	0.676538	0.0371696
11499	Adam5	-0.0905926	0.632097	-0.0371483	0.849999	0.153932	0.416677	-0.0786842	0.67833	-0.110909	0.552702	-0.851462	6.53097e-05	-0.208369	0.231678	-0.499064	0.00727177	-0.568092	0.00251802	-0.674674	0.000443436
11501	Adam8	-0.167244	0.0247975	0.34735	3.23752e-05	0.165759	0.0256411	-0.13161	0.0722914	0.149755	0.0405844	-0.713395	6.95852e-10	0.246814	0.00238381	-0.475124	9.28783e-07	-0.867745	8.62539e-12	-0.486145	4.70679e-07
11502	Adam9	-0.0748438	0.565693	0.10468	0.423088	-0.0269501	0.835723	0.059514	0.647439	0.0599642	0.644881	-0.224031	0.0936315	-0.176474	0.182083	-0.154451	0.240924	-0.132445	0.312804	-0.0454714	0.726564
11504	Adamts1	-0.0476268	0.785139	0.17773	0.312728	0.0636123	0.716209	-0.144753	0.41086	0.158815	0.365332	-0.27025	0.133151	-0.284061	0.114931	-0.279159	0.12078	-0.373026	0.0414643	-0.299167	0.0962277
224697	Adamts10	-0.100567	0.232306	0.0313261	0.70617	0.0348873	0.675207	-0.231469	0.00926008	0.0337762	0.683896	-0.0248638	0.765271	0.122245	0.149895	-0.0188577	0.820544	-0.0186335	0.822393	-0.0700199	0.401257
239337	Adamts12	-0.141214	0.599745	0.102862	0.697339	0.161281	0.54741	0.0798138	0.762422	-0.0677153	0.797423	0.0812746	0.756901	-0.136461	0.607057	-0.077141	0.768975	0.108187	0.673071	-0.182663	0.477319
237360	Adamts14	0.657476	4.52185e-11	0.00262899	0.966404	0.491918	1.67165e-08	0.791219	7.38125e-13	0.551248	1.78295e-09	0.822552	3.04631e-13	0.00385252	0.950807	0.738518	3.51195e-12	0.862486	1.00835e-13	0.736956	3.64545e-12
233332	Adamts17	0.227106	0.523801	-0.142506	0.704728	-0.664324	0.120184	-0.820317	0.0534483	-0.278107	0.455644	-1.02753	0.0384819	-0.261534	0.564712	-1.32043	0.0104701	-0.143834	0.72137	0.00933253	0.980665
240913	Adamts4	-0.199367	0.0222306	0.30105	0.00106269	0.0384018	0.643645	-0.0273536	0.741408	0.0348877	0.673581	-0.302062	0.00105522	-0.191916	0.0271893	-0.428356	1.81846e-05	-0.118523	0.159579	-0.234274	0.00813869
108154	Adamts6	0.447506	0.0725954	0.705013	0.00562804	0.990847	0.000225862	0.940036	0.000332957	0.430102	0.0793373	-0.321115	0.247827	-0.559056	0.0507299	-0.123688	0.631641	-0.474695	0.0775362	-0.297253	0.237703
108153	Adamts7	-0.166788	0.0375039	0.0965879	0.215494	-0.194218	0.0169294	-0.181766	0.024437	0.127968	0.10436	-0.552652	1.02891e-07	-0.054214	0.483622	-0.563822	7.13155e-08	-0.387245	2.64922e-05	-0.104286	0.182725
30806	Adamts8	0.445722	0.0937018	-0.255526	0.35848	0.0706772	0.796104	0.256232	0.331893	0.176829	0.499848	0.67255	0.159877	0.236864	0.633629	0.751571	0.10669	0.236347	0.619107	0.549869	0.213892
269959	Adamtsl3	-0.0912061	0.694629	-0.0284012	0.902553	-0.212693	0.36489	0.0388751	0.866862	-0.0845047	0.715578	0.344699	0.147442	-0.286431	0.228054	0.170647	0.466358	0.310939	0.188546	0.401428	0.0924969
229595	Adamtsl4	-0.292723	0.0141591	-0.00944476	0.932899	-0.236899	0.0433913	-0.264994	0.0249578	-0.110752	0.327435	-0.773791	2.80629e-07	-0.0928533	0.414048	-0.650599	4.24147e-06	-0.701084	1.29078e-06	-0.541112	5.01131e-05
66548	Adamtsl5	1.30443	1.2267e-12	0.462568	0.000182285	1.58922	1.29279e-14	1.36064	4.77613e-13	1.3204	8.54315e-13	2.10837	1.7134e-17	0.335315	0.0050713	1.82808	5.3765e-16	2.04392	3.32094e-17	1.85305	3.38393e-16
231821	Adap1	-0.122806	0.648702	-0.295912	0.28798	-0.283581	0.316027	-0.384542	0.172882	-0.372779	0.176684	-0.0921648	0.769541	0.333805	0.275438	-0.358395	0.265207	-0.144535	0.634775	-0.712965	0.0293019
56417	Adar	0.010767	0.918111	0.0899438	0.39366	0.0824816	0.433869	-0.144754	0.174854	0.083464	0.427896	0.135306	0.204224	-0.112366	0.289878	0.192048	0.0757043	0.128731	0.225932	0.110887	0.294891
110532	Adarb1	0.880156	4.21046e-09	0.0617148	0.552655	0.71139	2.15616e-07	0.993405	3.74461e-10	0.720665	1.68452e-07	1.28072	1.66092e-12	0.02109	0.838962	1.24415	3.12921e-12	1.34954	5.106e-13	1.29392	1.29423e-12
30947	Adat1	0.190156	0.000302677	0.0106475	0.88168	0.0603111	0.201533	0.197482	0.000200129	0.10879	0.0248878	0.242622	1.82455e-05	-0.0178338	0.707112	0.275243	2.7375e-06	0.122806	0.0135849	0.146247	0.00391294
66757	Adat2	0.0243383	0.799976	0.16646	0.0911387	0.22375	0.026469	0.0572709	0.55245	0.22711	0.0235951	0.118806	0.230731	0.153932	0.125061	0.141011	0.155679	0.00662614	0.945693	0.0395109	0.683547
100113398	Adat3	-0.159865	0.121043	-0.141199	0.169207	-0.20869	0.0481239	-0.0767546	0.448359	-0.193663	0.0622378	0.200182	0.060247	0.211335	0.049209	0.124537	0.231965	0.101638	0.324599	0.109445	0.286838
72113	Adck1	-0.0175701	0.852282	-0.175454	0.0724809	-0.133964	0.165879	0.0605558	0.522284	-0.168228	0.0831549	-0.0284914	0.767922	-0.0993645	0.308809	0.0514259	0.593272	0.0120217	0.900088	-0.043949	0.645802
57869	Adck2	-0.15639	0.100441	0.0183712	0.842705	0.0509513	0.583966	0.0810316	0.384357	-0.0502726	0.587193	-0.164699	0.0859246	0.130727	0.167689	-0.297314	0.00337449	-0.159716	0.0936227	-0.201616	0.0366104
268822	Adck5	-0.0350171	0.83037	-0.00540878	0.973595	0.0229199	0.888625	0.0583102	0.721441	0.0270119	0.868488	0.0556559	0.734787	0.463439	0.0083941	0.0647563	0.693177	0.042903	0.793361	0.00547631	0.973272
432530	Adcy1	1.41457	0.234502	1.24135	0.311567	2.22728	0.0444888	1.84701	0.0981248	1.61257	0.154053	1.34425	0.0769817	0.495171	0.554652	1.12665	0.138786	1.80152	0.01119	1.47106	0.0365053
271639	Adcy10	0.0107562	0.948443	0.094522	0.616757	-0.068722	0.686239	0.206334	0.289916	0.0705099	0.687186	0.256121	0.140854	-0.267229	0.140462	-0.0385604	0.838175	0.0487145	0.776369	-0.164822	0.38837
104111	Adcy3	0.0292515	0.829353	-0.0210351	0.876922	-0.065085	0.633349	-0.105712	0.439418	-0.0511857	0.706081	0.00743413	0.956398	-0.306205	0.0319146	-0.142209	0.30069	0.041027	0.7623	-0.0138394	0.918554
224129	Adcy5	-0.175418	0.77216	0.135978	0.815467	-0.437353	0.502984	0.298719	0.599167	0.0916657	0.872059	0.049894	0.929273	-0.270232	0.64411	-0.174949	0.758096	-0.71861	0.231472	-0.181264	0.735177
11512	Adcy6	-0.0766652	0.404677	0.0215821	0.813384	-0.142784	0.126962	-0.427118	6.99726e-05	-0.0380657	0.677386	-0.106705	0.249379	-0.0904261	0.327276	-0.137857	0.139883	-0.0793039	0.388878	-0.110648	0.232209
11513	Adcy7	0.0288371	0.903612	0.0676893	0.77636	-0.018538	0.937992	-0.0425899	0.858132	0.0565647	0.812222	-0.195892	0.416094	-0.328081	0.178185	-0.231891	0.336779	-0.170779	0.477028	-0.121446	0.611846
11515	Adcy9	-0.207571	0.265377	-0.0637588	0.728574	-0.0307573	0.867669	-0.103335	0.57513	-0.314734	0.0957007	-0.37019	0.0641656	-0.192597	0.318049	-0.276431	0.156425	-0.178292	0.349473	-0.133492	0.477898
11518	Add1	0.0385272	0.653541	0.0323676	0.705963	0.020104	0.814607	0.0783764	0.364093	0.00771818	0.92821	0.0211345	0.805283	-0.138869	0.113751	0.00150639	0.985971	0.0478516	0.577542	-0.0083058	0.92275
11519	Add2	-0.298984	0.0127334	0.417714	0.000747273	-0.109563	0.336746	0.628204	4.39711e-06	0.126575	0.259252	-0.484965	9.96691e-05	-0.0828941	0.438266	-0.498776	6.89365e-05	-0.622068	3.15081e-06	-0.490718	7.79014e-05
27360	Add3	-0.0386406	0.701038	-0.0139796	0.889418	0.0125753	0.900576	-0.0566097	0.574675	-0.0564135	0.575363	-0.298131	0.00575408	-0.210131	0.0436147	-0.396961	0.000455551	-0.0820601	0.414145	-0.286778	0.00744343
52389	Adgra1	0.914454	0.132637	0.193256	0.772092	0.766337	0.229227	1.44934	0.0128836	-0.427656	0.552556	1.99743	0.0145284	-0.463983	0.678879	1.42849	0.0894425	0.979122	0.254463	1.48913	0.0608949
78560	Adgra2	-0.199401	0.300489	-0.0839512	0.658297	-0.0739268	0.701583	-0.408082	0.0445114	-0.260932	0.174536	-0.164109	0.437311	0.313737	0.169398	-0.201915	0.322309	-0.0418641	0.864549	-0.374299	0.0639608
70693	Adgra3	0.0116244	0.926977	-0.0820072	0.519657	-0.116106	0.364074	-0.0857398	0.501013	-0.1	0.43313	-0.0747099	0.557623	-0.280214	0.0347647	-0.0829809	0.515081	-0.0550395	0.665086	-0.117386	0.358825
230775	Adgrb2	0.0919454	0.422115	0.026411	0.817697	0.155277	0.184355	-0.0200601	0.861509	0.0514686	0.649592	0.353494	0.00268647	-0.119084	0.284766	-0.0522619	0.631787	0.14143	0.195064	-0.0263809	0.805523
243277	Adgrd1	1.59716	0.1178	2.32129	0.0146913	1.9523	0.0535221	1.17616	0.274083	1.06093	0.320004	2.95136	0.000842325	0.786217	0.473827	3.08179	0.000383122	3.04738	0.000363544	2.7276	0.00126272
52614	Adgre4	0.17462	0.692632	0.218771	0.621198	0.300617	0.503859	0.277682	0.526726	0.196183	0.648679	-0.0888075	0.810726	0.388302	0.276312	-0.530238	0.174669	0.303443	0.376168	0.357486	0.282759
26364	Adgre5	-0.25921	0.0237958	-0.128393	0.244691	-0.345598	0.00377823	-0.456672	0.000269137	-0.371071	0.00196512	-0.997702	1.428e-09	-0.371372	0.00199749	-1.23723	1.70661e-11	-0.61721	5.06698e-06	-0.903764	7.39426e-09
77596	Adgrf1	-0.530172	0.443924	-0.349124	0.605802	-0.67617	0.359286	0.277278	0.644584	-0.820776	0.247396	-0.251888	0.642599	-0.00936685	0.985941	-0.194969	0.710497	-0.213063	0.677371	0.165568	0.724968
78249	Adgrf4	0.0350148	0.817424	-0.0209289	0.890638	-0.0911227	0.555935	0.0578757	0.702766	-0.509933	0.00256142	-0.0171033	0.912325	-0.0718521	0.644926	0.40045	0.0129316	0.185383	0.228309	0.739716	2.87428e-05
224792	Adgrf5	0.193339	0.134411	0.147222	0.252324	0.22655	0.0849945	0.892002	8.20747e-08	0.233321	0.070695	0.215202	0.114323	0.0852991	0.526965	-0.22494	0.105436	0.0290994	0.825088	0.313492	0.020582
14766	Adgrg1	-0.456128	2.67563e-06	0.0939863	0.230525	-0.296083	0.000662499	-0.0230659	0.765723	-0.105802	0.178651	-0.360457	7.45827e-05	-0.112309	0.15577	-0.473746	1.53943e-06	-0.217802	0.00863561	0.00320434	0.966971
54672	Adgrg3	-0.107372	0.487463	0.154315	0.316268	0.0107064	0.944832	0.165766	0.282145	0.0148834	0.922013	-0.0241065	0.876983	-0.243036	0.13022	0.0362167	0.814613	-0.257058	0.105812	-0.12702	0.407777
215798	Adgrg6	0.184672	0.324507	-0.0669549	0.718876	0.0103885	0.955417	0.228649	0.224854	0.182268	0.330575	-0.299563	0.11766	-0.202214	0.28412	-0.260396	0.170993	-0.294579	0.123106	-0.134718	0.471893
330814	Adgrl1	-0.0209344	0.717485	0.0909628	0.123824	-0.0349527	0.546888	-0.00477924	0.934097	0.0827589	0.159727	0.120893	0.0442725	0.0590269	0.312043	0.12324	0.0405485	0.0949867	0.108668	0.271076	6.34022e-05
99633	Adgrl2	-0.290116	0.230721	-0.16188	0.49928	-0.538622	0.0316248	-0.201891	0.400727	-0.311308	0.199199	-0.507269	0.0418334	-0.420502	0.0872369	-0.477279	0.0542591	-0.341727	0.160189	-0.270588	0.262242
319387	Adgrl3	-0.03626	0.880357	-0.00948593	0.968613	-0.202204	0.413761	0.0861374	0.719883	-0.205532	0.396865	-0.472878	0.0626799	-0.367752	0.138057	-0.902622	0.00115577	-0.294766	0.225039	-0.251745	0.293518
110789	Adgrv1	-0.0999306	0.534858	-0.0838936	0.602822	-0.181343	0.275744	0.369029	0.0238358	-0.145573	0.363221	-0.735687	0.000141114	0.185376	0.241007	-0.942959	5.13635e-06	-0.531608	0.00234566	-0.0240072	0.939487
11522	Adh1	0.210686	0.64346	-0.250059	0.612166	-0.6663	0.222675	-0.911985	0.0971822	0.108121	0.809671	-0.284946	0.614455	0.0374368	0.944	-0.134391	0.803007	0.539202	0.26415	0.253133	0.596817
11532	Adh5	0.0752774	0.401094	-0.0272762	0.759616	0.0822567	0.359652	0.0666661	0.456506	0.00210271	0.981158	0.0527924	0.554957	0.167374	0.0690586	0.000983609	0.991193	0.0678197	0.448989	-0.0391133	0.661149
11529	Adh7	0.0325045	0.701581	-0.201394	0.023884	-0.258507	0.0048757	0.154789	0.076288	-0.0760014	0.373163	0.0458158	0.589765	-0.33154	0.000532218	-0.183211	0.0382099	0.23257	0.0100095	-0.00771919	0.927304
76187	Adhfe1	-0.110618	0.448013	0.315718	0.0338853	0.0924701	0.525496	-0.0298247	0.837041	0.217509	0.133212	-0.443191	0.00425126	-0.0630793	0.654261	-0.287741	0.0495582	-0.163794	0.245185	-0.332834	0.0225701
104923	Adi1	0.0323905	0.560686	0.0344316	0.536609	0.0386508	0.489113	0.102719	0.0727263	-0.044341	0.42663	0.00426189	0.938838	-0.0356051	0.523711	0.127318	0.0282773	0.0751333	0.182104	0.050867	0.361133
72674	Adipor1	-0.0365939	0.697367	-0.0263026	0.779706	0.00645446	0.945248	-0.0839601	0.375258	-0.0170546	0.855996	-0.0891924	0.347028	-0.248962	0.0127688	-0.0655685	0.4876	-0.0783056	0.407968	-0.0483759	0.607664
68465	Adipor2	0.0302908	0.873892	-0.0511592	0.788761	0.0390256	0.838021	0.0461215	0.809107	0.0370354	0.846137	-0.0702584	0.713164	-0.346516	0.0784456	-0.0333778	0.861204	-0.094647	0.620769	0.019956	0.916709
11534	Adk	0.00690801	0.886606	0.00905618	0.851744	0.00742226	0.878327	0.0560784	0.252895	-0.0197701	0.68348	0.108242	0.032738	0.00052753	0.991332	0.0544784	0.266874	0.0748354	0.130871	0.126503	0.0137842
11535	Adm	-0.563439	0.514756	-5.551	0.00625254	-0.381922	0.660528	-1.45647	0.149041	-1.14489	0.219857	-1.11111	0.0930007	-1.41045	0.0414863	-1.08846	0.0914247	-1.0869	0.0836371	-1.9323	0.00551037
11538	Adnp	0.0112262	0.941081	-0.0367345	0.809008	-0.0959766	0.529181	0.0516811	0.733946	-0.0735856	0.628794	0.132429	0.386823	-0.27854	0.0756297	0.0823814	0.588641	0.110264	0.470083	0.0739079	0.627253
240442	Adnp2	0.00580599	0.978131	0.0824908	0.697324	0.0286267	0.89258	0.104467	0.622648	0.0449729	0.831809	0.074037	0.72725	-0.372876	0.0880395	0.0534942	0.800843	0.0790908	0.709214	0.0587111	0.781667
211488	Ado	-0.127688	0.0014782	-0.0469025	0.204129	-0.16956	6.95118e-05	-0.060429	0.105212	-0.115665	0.0034365	-0.297374	8.439e-09	-0.0960366	0.0130368	-0.267898	5.97213e-08	-0.281281	2.4052e-08	-0.185855	2.07999e-05
72141	Adpgk	0.0347716	0.693842	-0.105663	0.237416	0.0100172	0.909635	-0.0146657	0.868005	-0.061458	0.487896	0.122114	0.175672	-0.188412	0.0413663	0.170703	0.0623318	0.0375282	0.672149	0.0672297	0.449768
11544	Adprh	0.0108212	0.904708	-0.109335	0.23326	0.00767586	0.932417	0.0627765	0.489362	-0.163818	0.0786224	-0.0607737	0.504733	0.257519	0.00804092	-0.0141465	0.875954	-0.042925	0.636109	-0.103789	0.257035
100206	Adprhl2	0.0500509	0.760085	-0.106701	0.516974	-0.117128	0.477877	0.104495	0.525089	0.00724274	0.964695	0.160579	0.334775	0.556365	0.00215678	0.133928	0.419441	0.185154	0.266269	0.0602899	0.714254
66358	Adprm	-0.0313754	0.730665	0.081466	0.373924	0.117674	0.203755	0.0919228	0.316917	0.024067	0.790953	0.00269181	0.976673	0.222071	0.0218652	0.0444623	0.628667	-0.0481129	0.600428	-0.0270899	0.766723
11548	Adra1b	-0.386633	0.384634	-0.262012	0.550287	0.11267	0.78822	0.586662	0.134458	0.484045	0.21076	1.00609	0.0379864	0.771097	0.114671	1.15889	0.0143711	1.37613	0.00288837	0.872828	0.0543217
11550	Adra1d	0.206613	0.570834	-0.70674	0.0958878	-0.121642	0.756011	-0.170603	0.653118	-0.202336	0.589257	-0.0275369	0.959951	0.301282	0.562917	-0.913982	0.143481	-0.637132	0.264815	-0.432292	0.412149
11551	Adra2a	0.16542	0.653836	-0.315989	0.425157	-0.44256	0.28684	-1.33654	0.0056535	0.473548	0.182084	-0.389568	0.372303	-0.733809	0.113152	0.000535108	0.99852	-0.0035523	0.993228	-0.597259	0.148543
56436	Adrm1	0.0122379	0.937422	-0.108147	0.489905	-0.0643847	0.680177	-0.12362	0.430648	-0.00580464	0.970288	0.0529124	0.735002	0.400123	0.0156468	0.057032	0.715221	-0.0113436	0.942067	0.126908	0.418931
11564	Adsl	0.14096	0.119117	-0.0219406	0.804047	0.123983	0.168451	0.0895175	0.315726	0.0606977	0.493897	0.196851	0.033455	0.227119	0.0155355	0.156551	0.0857855	0.124756	0.166486	0.116741	0.19421
11566	Adss	0.0185042	0.794289	-0.0716174	0.317267	-0.0708081	0.322736	-0.0749553	0.295686	-0.0419071	0.555874	0.0985773	0.172536	-0.100255	0.165699	0.104002	0.15085	0.00618019	0.930612	0.0610977	0.392511
11565	Adssl1	-0.021491	0.833958	0.162101	0.120938	0.0352171	0.732669	0.182246	0.0828421	0.0705061	0.490492	-0.130908	0.203857	0.0829178	0.416334	-0.305579	0.00530772	-0.0406897	0.686224	-0.154131	0.132697
11568	Aebp1	0.0254133	0.774139	-0.118096	0.189816	-0.250772	0.00834597	0.0646516	0.467341	-0.120951	0.179172	0.0103648	0.90772	-0.0732469	0.416074	-0.105649	0.243435	0.0018884	0.983107	0.0473761	0.595597
11569	Aebp2	-0.0304896	0.630874	-0.0545646	0.392165	-0.134174	0.0418604	0.018798	0.766746	-0.116652	0.073978	-0.054825	0.39012	-0.167932	0.0126113	-0.0339382	0.593043	-0.0649105	0.310072	-0.0298473	0.637976
68048	Aen	0.180126	0.00165146	-0.157711	0.00497636	0.00293446	0.954992	-0.0932137	0.0815762	-0.0261119	0.615995	0.276917	1.37624e-05	0.00616773	0.90701	0.326909	1.08826e-06	0.0867512	0.107567	0.127002	0.0215404
100302567	AF357399	0.0767294	0.701654	0.0933694	0.642465	0.114233	0.576071	0.227318	0.257158	-0.0524348	0.907635	0.366936	0.100606	-0.135593	0.589434	0.41421	0.0615969	0.260062	0.22858	-0.0590584	0.782582
70292	Afap1	0.237773	0.13892	0.00698233	0.96461	0.0876203	0.578929	0.120576	0.446017	0.270467	0.0941597	0.211082	0.188406	-0.244768	0.129936	0.197243	0.217886	0.148134	0.351461	0.131487	0.407101
226250	Afap1l2	-0.392295	0.128174	-0.313602	0.219121	-0.793162	0.00584726	-0.236686	0.345392	-0.842712	0.00283829	-0.958501	0.000709874	-0.402652	0.10238	-0.857646	0.00165017	-0.564096	0.0242678	-0.30356	0.197519
17356	Afdn	0.0516263	0.597173	0.0864687	0.378389	-0.025854	0.790945	-0.0115349	0.905783	0.0795526	0.417066	0.0695762	0.477618	-0.110745	0.261958	0.117537	0.234289	0.0271298	0.780899	0.0772113	0.430881
17355	Aff1	-0.0695582	0.703727	0.14328	0.435276	-0.0688054	0.707017	-0.0083616	0.963487	0.0114522	0.949965	-0.115409	0.52937	-0.314077	0.0947992	-0.0424569	0.816276	-0.0304251	0.867648	-0.0328616	0.857092
16764	Aff3	-0.424101	0.102342	0.128462	0.595787	-0.13423	0.593729	0.180162	0.452947	-0.287991	0.247264	-0.977899	0.000687993	-0.374973	0.129519	-0.885994	0.00140529	-0.847151	0.0017009	-0.62109	0.0130851
93736	Aff4	-0.0103158	0.961059	0.13833	0.514393	0.0135567	0.94885	-0.0903177	0.669637	0.0998586	0.637141	0.0223711	0.915704	-0.331756	0.125339	-0.0090803	0.965725	0.0187124	0.92943	-0.0134088	0.94939
215951	Afg1l	-0.0187266	0.834074	0.130949	0.149934	0.0631155	0.483544	-0.0438259	0.625241	0.0903339	0.314001	-0.0298539	0.743213	-0.240661	0.0133868	-0.151781	0.103749	-0.0290076	0.748249	0.0083085	0.926253
114896	Afg3l1	-0.00356009	0.94024	-0.0413907	0.386877	-0.0146346	0.758261	0.0753879	0.120816	-0.0355542	0.456298	0.0836514	0.0870971	0.123572	0.0142273	0.0539338	0.262167	0.0704035	0.146433	0.0280248	0.556445
69597	Afg3l2	0.0866044	0.0401001	-0.00953188	0.814111	0.0677184	0.103315	0.0163625	0.686796	0.0659385	0.112042	0.138545	0.00189171	-0.0792868	0.0591076	0.203098	2.71457e-05	0.100682	0.0186033	0.115454	0.00783705
71562	Afmid	0.0166979	0.82585	0.119923	0.121865	0.175149	0.0278261	-0.0808456	0.293726	0.296161	0.000477156	-0.375723	3.53589e-05	-0.0380117	0.617361	-0.193488	0.0158544	-0.276218	0.00102982	-0.208968	0.00921748
11576	Afp	0.148758	0.589834	0.0809921	0.769197	0.0833935	0.763576	0.0833306	0.76287	0.0562073	0.837986	0.25409	0.370365	0.874784	0.00412019	0.21045	0.455846	0.122154	0.663472	0.310542	0.268942
216549	Aftph	0.0635955	0.511675	0.0427123	0.658727	0.0937554	0.335889	-0.0547201	0.572094	0.114174	0.242776	0.212646	0.0352437	-0.125951	0.200383	0.253807	0.0134167	0.13071	0.183695	0.243326	0.0171748
11593	Aga	-0.0351892	0.571213	0.00180055	0.976815	0.0033846	0.956474	-0.0210741	0.73409	-0.107002	0.0926616	-0.128946	0.0459198	-0.0846216	0.180879	-0.0765254	0.224333	-0.111901	0.0799761	-0.0702008	0.263014
347722	Agap1	0.079014	0.626062	-0.0553363	0.732736	-0.022503	0.889495	0.0529175	0.743915	0.07726	0.633577	0.134364	0.409943	-0.286676	0.0859843	0.0667479	0.680734	0.154945	0.34264	0.190686	0.24473
216439	Agap2	-0.272928	0.441729	0.180568	0.591824	0.112571	0.746656	-0.543015	0.145019	0.121358	0.712458	-0.582492	0.0968334	-0.392637	0.243299	-0.965739	0.00976055	-0.303799	0.340344	-1.04721	0.00358078
213990	Agap3	0.00631877	0.937107	-0.0831241	0.304254	-0.062321	0.439247	-0.218859	0.0104256	-0.0318073	0.691601	0.114677	0.160448	0.14485	0.0795667	0.100407	0.217019	0.0427066	0.595065	0.0291991	0.715838
76223	Agbl3	-0.263216	0.0418371	-0.274492	0.0349474	-0.128685	0.308175	0.191387	0.12431	-0.158437	0.202608	-0.0268517	0.828976	-0.0196787	0.874313	0.0163154	0.894645	0.0727096	0.55192	-0.0425015	0.725946
231093	Agbl5	-0.0482892	0.66316	0.108703	0.330059	0.0487659	0.66035	-0.104387	0.350051	0.0339208	0.759052	-0.0276376	0.802952	-0.122955	0.272507	0.00766262	0.944753	0.0279048	0.80066	-0.0191792	0.862045
11596	Ager	-0.0432165	0.886778	0.0167622	0.955879	0.148118	0.627252	0.0667492	0.824608	0.256962	0.384343	0.236331	0.424318	0.558874	0.0650546	0.125872	0.668356	0.0734105	0.80128	0.0278501	0.923089
15463	Agfg1	0.0239275	0.805935	-0.0553206	0.57107	-0.0538878	0.581127	-0.0168522	0.86261	-0.0356942	0.714159	0.206091	0.0421031	-0.166762	0.0957415	0.116913	0.236243	0.254668	0.0137235	0.217378	0.0326808
231801	Agfg2	-0.211476	2.87195e-05	-0.017482	0.68042	-0.191587	0.000102814	-0.20326	4.85831e-05	-0.187446	0.000131105	-0.427583	1.23705e-10	-0.0324376	0.447945	-0.263816	1.12044e-06	-0.361857	3.67898e-09	-0.288942	2.3644e-07
66549	Aggf1	0.0379022	0.61063	-0.026921	0.717364	-0.0115412	0.876615	-0.140957	0.0663639	0.0178827	0.809718	0.100624	0.184471	-0.145533	0.0595707	0.149164	0.0534561	0.047442	0.525712	0.0673992	0.368811
69923	Agk	0.0122935	0.863462	-0.0993062	0.172798	0.0388023	0.588804	0.119656	0.102611	-0.151343	0.0419082	0.0863652	0.236729	-0.139283	0.0621904	0.123929	0.0934668	0.0787398	0.278381	0.0132883	0.853075
77559	Agl	0.062699	0.720925	0.13527	0.442895	0.114035	0.517487	0.113576	0.518795	0.0787969	0.653417	0.0849328	0.629586	-0.249626	0.163994	0.196984	0.267391	0.0797111	0.650191	0.0390654	0.823686
319660	Agmo	-0.160873	0.569519	0.500644	0.0684948	0.00122026	0.99681	0.282465	0.299136	0.221555	0.410686	-0.582239	0.0471481	-0.248688	0.361934	-0.482214	0.0873632	-0.295301	0.271222	-0.230132	0.376285
236511	Ago1	-0.00134978	0.99521	0.0843297	0.707945	0.00603402	0.978602	0.0196771	0.93027	-0.0168436	0.940256	0.011033	0.960895	-0.365085	0.113938	0.0124628	0.955814	0.054824	0.807428	-0.0370004	0.869252
239528	Ago2	0.245618	0.416493	0.0550755	0.854548	0.00357881	0.990497	0.216589	0.473081	0.125564	0.676303	0.710999	0.024882	-0.305736	0.314589	0.628141	0.0450769	0.611593	0.0505101	0.528775	0.0877041
214150	Ago3	0.08781	0.707517	0.284008	0.229861	0.118614	0.614208	0.23461	0.31965	0.302855	0.199664	0.250165	0.296161	-0.155087	0.517202	0.327075	0.17338	0.184733	0.435897	0.124167	0.598099
76850	Ago4	-0.33644	0.0930491	0.0270435	0.885994	-0.302158	0.137907	-0.785348	0.000620894	-0.358394	0.0704553	-0.110776	0.556728	-0.429562	0.033623	-0.322905	0.0954632	-0.0456125	0.800989	-0.584152	0.00362728
55979	Agpat1	0.141062	0.0159472	0.104496	0.0674244	0.276568	2.79874e-05	0.166131	0.00537016	0.290259	1.42742e-05	0.346317	9.92757e-07	-0.080626	0.153642	0.352996	7.22699e-07	0.278711	2.53067e-05	0.326396	2.52311e-06
67512	Agpat2	0.128234	0.0706953	-0.11713	0.0976351	0.0564379	0.415452	0.039696	0.565223	0.110644	0.115775	0.330132	5.15602e-05	0.0799066	0.25548	0.321928	7.02341e-05	0.160236	0.0270081	0.294766	0.000196972
28169	Agpat3	0.0134397	0.77136	0.0245119	0.596823	0.0367282	0.429711	0.0647828	0.168639	0.0528928	0.257991	-0.0330979	0.476313	0.0584453	0.21315	-0.055049	0.239968	-0.021914	0.636073	0.00183712	0.968275
68262	Agpat4	-0.163879	0.00323911	0.165423	0.00292225	0.0567368	0.272701	-0.27417	1.086e-05	0.113438	0.0329239	-0.33238	5.60412e-07	-0.0486058	0.346975	-0.357257	1.57988e-07	-0.346014	2.6633e-07	-0.16516	0.00294675
52123	Agpat5	0.0592458	0.489952	-0.0734648	0.393402	0.0672356	0.434292	0.0311757	0.715581	-0.0307271	0.719337	0.0298925	0.727932	0.221995	0.0147134	0.0961587	0.267776	-0.0135867	0.874105	0.0336414	0.694864
228061	Agps	0.00927315	0.939281	0.0191731	0.874883	-0.0623728	0.60946	-0.0170034	0.888951	-0.0487412	0.689274	-0.185224	0.136822	-0.19641	0.115583	-0.141731	0.250642	-0.0776713	0.525149	-0.153232	0.214958
11603	Agrn	-0.0102551	0.940701	0.0870899	0.529126	-0.0514721	0.709271	0.068928	0.617916	0.0949418	0.492939	0.0378512	0.783821	-0.169239	0.226293	0.0222507	0.871812	0.0559464	0.685332	0.149134	0.28466
11604	Agrp	0.452595	0.305989	0.149152	0.746052	-0.0946162	0.846538	-0.0368294	0.936864	0.346568	0.428028	0.141501	0.775251	-0.145171	0.777692	-0.208087	0.682335	0.0882558	0.852214	-0.473445	0.340101
11606	Agt	-0.651219	0.000435189	-0.344466	0.0411	-0.712142	0.000186661	-0.992317	2.29775e-06	-0.819451	2.81932e-05	-2.23433	1.09112e-12	0.0178974	0.911127	-2.43229	1.81122e-13	-1.53334	9.24346e-10	-2.10103	1.67176e-12
67269	Agtpbp1	0.0167019	0.905555	0.0492621	0.726666	-0.00677504	0.961664	0.0929771	0.510661	0.0766644	0.586645	-0.030347	0.829981	-0.146017	0.306414	-0.0137805	0.92222	-0.0468718	0.739869	-0.0314798	0.823224
11610	Agtrap	-0.194747	0.0026439	0.170806	0.00719071	-0.0270442	0.64895	-0.148729	0.0175531	0.0722754	0.228599	-0.652995	1.72944e-11	-0.11899	0.0524808	-0.671858	9.1527e-12	-0.479162	1.0043e-08	-0.454943	2.65499e-08
226747	Ahctf1	0.0854031	0.568223	-0.0402307	0.787575	-0.0918391	0.539748	0.0695863	0.641608	-0.0638844	0.669028	0.221637	0.145844	-0.223971	0.141942	0.274366	0.0747971	0.193023	0.202992	0.189736	0.210494
269378	Ahcy	0.0450094	0.32624	-0.0615815	0.182659	-0.0158348	0.727759	-0.0276477	0.54423	-0.0775589	0.0963926	0.154544	0.0019632	-0.0971453	0.0401488	0.131142	0.00714967	0.125862	0.00946831	0.0652175	0.158966
229709	Ahcyl1	0.050439	0.50984	-0.000460335	0.995181	0.00984561	0.897253	0.113295	0.145277	0.0359486	0.637804	0.0502425	0.511768	-0.175951	0.0278067	0.0642853	0.402354	0.00949842	0.900866	0.00323194	0.96618
74340	Ahcyl2	-0.0843687	0.607863	0.125122	0.447652	0.0777644	0.636211	0.00307949	0.985016	0.0961921	0.558141	-0.131388	0.428703	-0.327695	0.0556803	-0.0198598	0.904039	-0.161997	0.329731	-0.138726	0.402081
230793	Ahdc1	-0.0433993	0.704702	0.036178	0.751942	-0.118549	0.305343	-0.0492477	0.667361	-0.030865	0.787277	0.126295	0.274349	-0.210863	0.0737897	0.0342313	0.764553	0.125965	0.275255	0.098085	0.393295
52906	Ahi1	-0.0951437	0.124493	0.0753849	0.219042	-0.0097502	0.872302	-0.0235372	0.697833	-0.126945	0.043504	-0.167794	0.00985108	-0.0190169	0.7551	-0.181179	0.00569387	-0.161916	0.0120763	-0.125859	0.0453287
66395	Ahnak	0.0802223	0.715263	0.170318	0.440758	-0.0405919	0.85343	0.344072	0.126001	0.118673	0.590008	0.0748099	0.733712	-0.171857	0.436786	0.0967744	0.660117	-0.0529088	0.809746	-0.131176	0.551748
100041194	Ahnak2	-0.208123	0.0330387	0.118093	0.212017	-0.190218	0.0502556	0.0495387	0.596307	-0.0190517	0.838021	-0.459699	4.39848e-05	0.121806	0.204012	-0.378752	0.000414115	-0.46353	3.72159e-05	-0.360963	0.000647987
11622	Ahr	-0.211137	0.0421833	-0.016598	0.867793	-0.295563	0.00611757	-0.180593	0.0792203	-0.131199	0.195038	-0.449497	0.000122307	-0.217755	0.0378002	-0.290274	0.00712618	-0.415211	0.00028957	-0.227725	0.0296797
11624	Ahrr	0.263856	0.193257	0.00550992	0.978289	-0.0904528	0.659781	0.23161	0.252914	0.183133	0.360771	-0.300748	0.224699	-0.444378	0.079439	-0.322476	0.187107	-0.344972	0.154802	-0.0476417	0.834156
217737	Ahsa1	0.0591436	0.389787	-0.0159922	0.814957	0.0514557	0.453706	0.00686653	0.919925	0.0813364	0.239725	0.175946	0.0151278	0.129232	0.0674104	0.146496	0.0397171	0.102031	0.143679	0.0739334	0.284589
268390	Ahsa2	-0.0646095	0.24305	-0.0164393	0.76366	-0.0219898	0.687989	-0.0959315	0.0878655	-0.0481634	0.381097	0.0210427	0.701262	-0.169819	0.00426243	0.0425833	0.43918	-0.017076	0.755163	-0.0315503	0.565008
98870	AI182371	-0.555778	0.215901	0.0194829	0.962364	-0.308214	0.486751	-0.267435	0.529948	-0.506194	0.243279	-0.266711	0.533415	-1.01319	0.0384235	-0.712258	0.116706	-0.847977	0.0597964	-0.369802	0.353436
105120	AI197445	0.119881	0.831332	0.85746	0.0975949	0.786905	0.139022	0.0389249	0.944676	0.883942	0.0780416	0.384349	0.480572	-0.361129	0.548147	-0.0472276	0.933338	0.395745	0.444173	0.304204	0.540981
106672	AI413582	-0.0269912	0.851765	0.110342	0.446965	0.225136	0.127425	0.182907	0.21171	0.0727339	0.614534	-0.0933069	0.519539	0.425388	0.00614547	-0.0460719	0.749354	-0.0523926	0.716157	-0.0628115	0.662545
621080	AI429214	0.046236	0.894248	0.0649011	0.659523	0.173035	0.130814	0.113979	0.513109	0.470088	9.9773e-05	-0.301831	0.00972464	-0.198429	0.0768755	-0.251465	0.026582	-0.168408	0.12318	-0.0492481	0.639595
103729	AI450353	0.0571147	0.736699	-0.102868	0.552259	-0.145361	0.410286	0.210488	0.217379	-0.0641532	0.704948	-0.0604792	0.734325	0.0941982	0.595958	0.129293	0.458738	-0.0475269	0.784308	0.0627408	0.7103
100503330	AI464196	0.0652591	0.633483	0.0910409	0.507339	-0.0125564	0.927996	0.15122	0.272796	0.174607	0.202613	-0.25189	0.0877778	-0.202854	0.164344	-0.0365453	0.794728	0.0458416	0.740956	-0.0774639	0.575135
101602	AI467606	-0.0235194	0.646483	-0.0501793	0.331366	-0.00188422	0.970666	-0.124297	0.0211768	0.0548229	0.288663	-0.155751	0.00494116	-0.0682025	0.190943	-0.138417	0.0111795	-0.116645	0.0295354	-0.015494	0.762015
433855	AI506816	0.31786	0.0199869	-0.107149	0.411719	0.105422	0.419184	0.264052	0.0497017	0.159562	0.22452	0.242005	0.0715119	-0.220458	0.099532	0.258411	0.0551984	0.148345	0.259564	0.125227	0.339222
98404	AI597479	0.00644738	0.967825	0.06239	0.696709	0.0464741	0.771588	0.077206	0.629869	0.0126153	0.937059	0.100827	0.530762	-0.211957	0.193723	0.098483	0.540063	0.0948429	0.554806	0.119358	0.457842
224833	AI661453	-0.287361	0.0193786	0.24418	0.041933	0.0959927	0.410876	-0.240491	0.0469376	0.0745278	0.519305	-0.188507	0.119123	-0.164354	0.171549	-0.140765	0.237382	-0.170255	0.153981	-0.276825	0.0241325
100043636	AI662270	-0.522272	0.425079	0.500044	0.376685	0.415706	0.479052	0.796123	0.140347	1.00321	0.0557078	-0.121859	0.860936	0.0822858	0.903966	-2.05395	0.0321197	0.503189	0.403516	-0.315329	0.624472
100503892	AI746446	0.0636242	0.88619	-0.347504	0.463483	-0.338849	0.484772	0.0522039	0.906126	-0.714717	0.145383	0.510158	0.421632	0.37093	0.567777	1.10306	0.0607337	0.498369	0.408551	1.1717	0.0362902
107242	AI837181	-0.00255279	0.983716	-0.0186918	0.881246	-0.0303049	0.808794	-0.0409532	0.743661	0.00877382	0.944052	-0.218872	0.0902442	0.205825	0.109833	-0.19327	0.132089	-0.174635	0.171638	-0.202367	0.11513
100740	AI839979	0.0127904	0.958142	-0.0465771	0.848848	0.139103	0.571123	-0.084758	0.729027	-0.207762	0.396124	0.140254	0.636674	0.0544806	0.856071	0.0580926	0.843587	0.313194	0.266552	0.294923	0.283195
233168	AI987944	0.047922	0.483779	0.179125	0.0130812	0.183811	0.0113766	0.0202942	0.803024	0.0593873	0.385021	-0.00649281	0.925601	-0.0258741	0.7108	0.0262908	0.806809	-0.0675146	0.332609	-0.0329037	0.63245
11628	Aicda	0.0960545	0.892034	0.321278	0.643422	0.800294	0.23058	-0.417136	0.586343	0.122174	0.858924	1.09078	0.312522	0.4609	0.693113	0.368664	0.751618	-0.38116	0.762553	1.39768	0.145025
108897	Aif1l	0.0387458	0.453339	-0.129495	0.0173513	-0.134837	0.0138412	-0.106071	0.0474717	-0.128036	0.0182628	-0.0542748	0.304232	-0.0567427	0.284021	-0.135682	0.0142889	-0.0743635	0.160905	-0.297879	4.00464e-06
26926	Aifm1	0.0466424	0.610507	0.133856	0.150867	0.145309	0.120303	0.0587039	0.522134	0.127305	0.17093	0.0856396	0.353125	0.223589	0.02043	0.0622729	0.497763	0.0402948	0.659945	0.0479452	0.600725
71361	Aifm2	0.254457	0.000216349	0.187174	0.00405055	0.353904	2.58252e-06	0.286862	5.08603e-05	0.352876	2.62697e-06	0.229509	0.000659012	0.115515	0.063321	0.219363	0.0010208	0.276713	7.9129e-05	0.168385	0.00864231
66253	Aig1	0.0040144	0.950551	-0.061127	0.349625	0.0593085	0.364197	-0.101657	0.125383	0.015705	0.808089	-0.049249	0.459488	-0.187563	0.0083684	-0.0958532	0.155136	-0.140404	0.040964	-0.0310115	0.637327
383619	Aim2	0.120252	0.120222	0.119108	0.123728	0.17045	0.0313865	-0.00815451	0.914263	0.0412621	0.586062	0.212301	0.00905186	-0.151692	0.0554503	0.192393	0.0166903	0.133438	0.0876168	0.145028	0.0641585
13722	Aimp1	0.0425847	0.73314	-0.00613692	0.960777	0.0790048	0.528345	-0.0346615	0.78138	0.0673943	0.589969	0.116663	0.35481	0.287809	0.0282188	0.0894255	0.476532	0.0484652	0.698547	0.0477348	0.702704
231872	Aimp2	0.0960127	0.594319	-0.20451	0.261693	-0.0389977	0.828517	-0.00602257	0.973288	-0.0791648	0.66029	0.168065	0.356165	0.533353	0.00620134	0.132727	0.464637	0.0722371	0.689435	0.0439273	0.807679
11632	Aip	-0.0412437	0.817193	-0.124481	0.4874	-0.118886	0.507254	-0.0204119	0.908897	-0.0835722	0.639935	-0.101963	0.569485	0.462069	0.0147984	-0.151908	0.398426	-0.101739	0.569957	-0.123938	0.48928
114230	Aipl1	0.0341019	0.969017	-0.061771	0.751553	0.249689	0.222426	0.022066	0.909184	-0.14842	0.443212	-0.302824	0.122761	0.163218	0.443996	-0.44813	0.0256928	-0.0742773	0.684203	-0.381905	0.0436959
11634	Aire	-0.526925	0.62295	-0.195652	0.84808	0.194429	0.844228	-1.46892	0.240148	-0.375999	0.710075	-0.390452	0.574525	0.561823	0.353558	-0.367695	0.585743	-0.135161	0.830355	-0.852763	0.20517
104103	Airn	0.0773678	0.687472	0.0230655	0.904815	-0.101922	0.604588	0.178316	0.357547	0.192452	0.31583	-0.0846716	0.674382	0.237431	0.237171	0.0332967	0.866721	-0.027789	0.887933	-0.0296543	0.879053
381353	Ajm1	-0.330746	0.0337327	0.52908	0.000817664	0.342679	0.0240346	-0.0471023	0.747555	0.259959	0.0752748	-0.61451	0.000114707	-0.0403138	0.762896	-0.463509	0.00182622	-0.449319	0.00222402	-0.378967	0.00733462
16475	Ajuba	0.0823691	0.286125	-0.0874457	0.258375	-0.0143029	0.851632	-0.0922706	0.233692	0.000166873	0.998256	-0.160933	0.044031	-0.180318	0.0254195	-0.0959509	0.217988	-0.229328	0.00559304	-0.215684	0.00857828
11636	Ak1	-0.236828	1.48943e-05	0.139	0.00450355	-0.129994	0.00742203	0.0988069	0.0362763	0.00233849	0.958756	-0.632231	7.1272e-14	-0.140385	0.00410247	-0.754209	1.05842e-15	-0.352352	1.96716e-08	-0.365814	9.55778e-09
432732	AK157302	-0.00859317	0.850087	-0.0295395	0.517713	0.0660617	0.154712	-0.0310544	0.496732	-0.0108018	0.811911	0.022959	0.616623	0.0239447	0.602103	0.0405006	0.37859	-0.0108913	0.854036	-0.0251075	0.653019
11637	Ak2	0.30688	0.00841163	0.0511792	0.638653	0.316356	0.00681971	0.223817	0.0476308	0.262065	0.0220555	0.53464	3.65244e-05	0.338428	0.0041607	0.510122	6.66065e-05	0.49972	8.58602e-05	0.474764	0.000158132
56248	Ak3	-0.133817	0.0867009	0.0551027	0.469401	0.0973754	0.206642	0.0155282	0.83784	-0.0786835	0.30359	0.118164	0.125242	-0.156624	0.0462363	0.136127	0.0790488	0.185527	0.0191729	0.036645	0.626075
11639	Ak4	0.0215972	0.803765	-0.159268	0.0756221	-0.0195147	0.822501	-0.198401	0.029388	-0.127487	0.150279	0.00679495	0.937842	-0.160746	0.0739491	-0.0439712	0.614539	-0.0589533	0.500146	-0.100091	0.255825
229949	Ak5	0.332003	0.0249493	0.177927	0.220431	0.0800725	0.70892	0.58133	0.00026144	0.620528	0.000101373	0.389379	0.0453869	0.467956	0.013629	0.187053	0.324331	0.0921772	0.602632	0.0760831	0.795737
11640	Akap1	0.117741	0.404367	-0.0658809	0.639396	0.0206784	0.88288	0.172296	0.225909	-0.0309001	0.825693	0.363823	0.0147686	-0.254458	0.079756	0.368785	0.0135746	0.280389	0.0544935	0.246805	0.0879009
56697	Akap10	0.0649749	0.78324	0.0531293	0.82202	0.108313	0.647252	0.038003	0.872158	0.0433657	0.854171	0.12916	0.586461	-0.320935	0.183684	0.148105	0.532848	0.0979084	0.679284	0.119242	0.614536
219181	Akap11	0.0579838	0.80462	0.0908251	0.698663	0.04943	0.833012	0.0931057	0.691513	0.0506449	0.828878	0.175034	0.457702	-0.337571	0.15837	0.169244	0.472473	0.13181	0.574935	0.191346	0.417057
83397	Akap12	-0.0663934	0.707545	0.919872	9.20749e-06	0.729618	0.000215623	0.116183	0.50913	0.231719	0.186727	-0.128209	0.47757	-0.0576951	0.746681	0.204551	0.24875	-0.236058	0.190269	-0.309269	0.0877196
75547	Akap13	0.0153399	0.94432	0.135928	0.537393	-0.0640094	0.771338	-0.0206401	0.925186	0.00332014	0.98793	0.0542587	0.805511	-0.315227	0.161247	0.0518807	0.813737	0.0544533	0.80448	0.133713	0.543954
338351	Akap17b	-0.143827	0.19582	0.300153	0.00932476	0.315453	0.00685745	-0.497442	0.000116874	0.132827	0.224988	-0.373987	0.00251465	0.334213	0.00515723	-0.0731941	0.511636	-0.159633	0.156902	-0.024736	0.821358
11641	Akap2	0.104233	0.108328	0.0595356	0.351172	0.00444734	0.944035	0.0933165	0.148644	0.122269	0.0618437	0.371577	2.91378e-06	0.018333	0.77338	0.415846	4.7044e-07	0.197224	0.00417404	0.465016	6.56469e-08
238276	Akap5	0.122152	0.651015	-0.221384	0.433194	-0.303712	0.29941	0.223783	0.406074	0.294154	0.265082	0.697989	0.0306623	0.522939	0.105842	0.434009	0.172041	-0.0559811	0.862006	0.163887	0.592832
238161	Akap6	-0.353682	0.281495	-0.0609248	0.846898	-0.292275	0.380532	0.176301	0.56686	-0.116201	0.708069	-0.434506	0.252788	0.505502	0.140763	-1.15946	0.00709934	-1.27763	0.00317531	-0.528208	0.136564
432442	Akap7	-0.066258	0.380107	-0.0841518	0.26784	-0.20597	0.0106355	0.121532	0.112238	-0.159846	0.0402312	-0.263432	0.00170019	-0.00829926	0.912794	-0.215747	0.00787179	-0.257153	0.00194314	-0.401486	1.15476e-05
56399	Akap8	0.0691708	0.530747	-0.0806307	0.465657	-0.0721157	0.513733	0.0393188	0.720941	-0.0268627	0.807037	0.105578	0.341485	-0.232653	0.0423667	0.100832	0.36318	0.062978	0.568127	0.0697507	0.527447
54194	Akap8l	-0.0365077	0.680645	0.0274339	0.756919	0.0292772	0.741477	-0.0617163	0.488203	0.130029	0.149442	0.0509824	0.565528	0.162792	0.0744674	-0.00295514	0.973332	0.104424	0.243132	-0.0299487	0.734635
100986	Akap9	0.0420843	0.848966	0.0452088	0.837933	-0.0812084	0.713797	0.00183611	0.99337	-0.0125689	0.954619	0.209679	0.347777	-0.264078	0.239894	0.181796	0.414473	0.132574	0.550396	0.0858526	0.698259
68050	Akirin1	0.0130928	0.754375	0.0482915	0.253962	0.0988478	0.024424	-0.189371	9.97288e-05	0.0677303	0.113547	0.113824	0.0110429	0.0742666	0.0863925	0.191268	9.30979e-05	-0.0362539	0.391732	0.0583259	0.172317
433693	Akirin2	-0.0479712	0.22629	-0.047534	0.230485	-0.0334875	0.395193	-0.131816	0.00212286	-0.0452809	0.252532	0.0238957	0.54332	0.00508824	0.896723	0.0333948	0.397023	-0.0285543	0.468022	0.0180256	0.645671
100182	Akna	-0.0520743	0.737763	-0.0959806	0.538924	-0.252281	0.116324	-0.166121	0.29183	-0.133226	0.393707	-0.0346143	0.824722	-0.273444	0.0900606	-0.201126	0.205278	0.0172582	0.911454	-0.120097	0.44104
329738	Aknad1	-0.111987	0.706685	0.188671	0.514237	-0.029935	0.921087	0.176956	0.539074	-0.113696	0.696426	-0.376937	0.194498	0.0096321	0.972503	-0.888653	0.00564639	-0.578036	0.0472001	-0.377955	0.164765
58810	Akr1a1	-0.0190832	0.803494	0.0061858	0.935681	0.0345707	0.652614	-0.00692964	0.927969	0.0351479	0.647179	-0.0761765	0.324915	0.138089	0.0803451	-0.110238	0.158346	-0.0707476	0.359918	-0.0276002	0.719117
67861	Akr1b10	0.0346056	0.49439	0.122299	0.0211358	0.235639	6.7207e-05	0.0212362	0.674443	0.203169	0.000360052	0.0479824	0.345659	-0.0550423	0.282016	0.0489737	0.33501	0.113844	0.0302492	0.0692939	0.174301
11677	Akr1b3	0.124491	0.158161	0.020041	0.816968	0.127566	0.14866	0.0771172	0.376473	0.0898254	0.304042	0.473916	8.23792e-06	0.218201	0.0173608	0.565244	5.2328e-07	0.238128	0.0100423	0.492644	4.5898e-06
14187	Akr1b8	0.129291	0.0130626	0.059549	0.231391	0.208055	0.000216081	0.12822	0.0137644	0.247307	2.47059e-05	0.34581	1.38165e-07	0.013702	0.781446	0.337682	2.08019e-07	0.19282	0.000508327	0.343084	1.54119e-07
622402	Akr1c12	-0.103317	0.262449	0.0148512	0.870122	0.0704344	0.442763	0.0473397	0.602826	0.0125298	0.93108	-0.0124626	0.910489	0.05839	0.546047	-0.0516446	0.572146	0.0734499	0.418125	-0.0247623	0.920519
27384	Akr1c13	0.0529553	0.628336	0.113463	0.303426	0.212661	0.0599747	0.0769092	0.483319	0.153819	0.165687	-0.0143376	0.895869	0.275239	0.0174076	-0.0759424	0.48975	0.0282145	0.796221	0.0560879	0.607682
105387	Akr1c14	0.159837	0.664936	1.05633	0.00375928	0.337851	0.36278	0.700541	0.052006	0.0496965	0.892177	0.625907	0.184364	1.46302	0.00151136	0.500931	0.282711	0.520012	0.251647	0.390845	0.379009
105349	Akr1c18	-0.265049	0.349781	-0.490494	0.0978838	-0.329603	0.260947	-0.712844	0.0212405	-0.384845	0.175914	0.0999001	0.791763	0.57188	0.121651	-0.143821	0.707229	0.176208	0.625008	0.407161	0.240495
56043	Akr1e1	0.129321	0.0867852	0.0758731	0.307237	0.16125	0.0361307	0.202972	0.00959685	0.00199121	0.97833	-0.102754	0.168607	0.109439	0.142736	-0.0065492	0.928427	-0.0540901	0.459514	-0.11235	0.129565
110198	Akr7a5	-0.109814	0.658628	-0.111953	0.652536	-0.030971	0.900753	-0.0206974	0.933498	-0.181889	0.465579	-0.0588593	0.813152	0.763832	0.00466436	-0.0210545	0.932506	-0.0159818	0.948686	-0.138	0.579357
11651	Akt1	-0.0330535	0.417208	-0.056969	0.167112	-0.0858875	0.0415685	-0.0513062	0.211881	-0.0591936	0.151697	0.0328288	0.420434	-0.0244271	0.547787	0.0481201	0.24087	0.024601	0.544885	-0.00498301	0.902065
67605	Akt1s1	-0.0771507	0.389873	-0.234371	0.0132857	-0.298207	0.00229288	-0.0578235	0.518023	-0.165588	0.0716818	-0.0192727	0.829107	0.0966802	0.284173	-0.0848482	0.345824	0.0215476	0.809193	-0.0309197	0.729046
11652	Akt2	0.0275183	0.54206	-0.0882649	0.0580477	-0.0663547	0.148351	0.0711881	0.121897	-0.0366999	0.417353	0.104496	0.0267867	-0.103932	0.027618	0.0830101	0.0736021	0.0584786	0.200606	0.0915639	0.0497609
23797	Akt3	-0.0480887	0.854541	0.128665	0.624429	0.0201985	0.938623	-0.0552548	0.833208	0.035702	0.891676	-0.173028	0.511692	-0.351512	0.188366	-0.164249	0.53304	-0.112462	0.668716	-0.0840188	0.748901
14339	Aktip	0.0382514	0.494886	0.0450254	0.422629	0.14181	0.0163407	-0.0205128	0.713737	0.0136604	0.806516	0.00438093	0.937729	-0.00830563	0.882358	0.0123554	0.82548	-0.0133107	0.812063	-0.0195518	0.726626
17025	Alad	0.0667606	0.777678	-0.0829973	0.725824	0.0852217	0.718809	-0.126682	0.593135	-0.0718019	0.761395	0.0612602	0.796074	0.73524	0.00432931	0.104321	0.660108	0.0836631	0.724028	-0.0354161	0.881033
11655	Alas1	-0.0144607	0.829432	0.00802798	0.904783	-0.0122211	0.855672	-0.0914296	0.180716	-0.0579779	0.39062	-0.0363758	0.590879	0.113888	0.100203	-0.0672365	0.323265	-0.112498	0.103633	-0.0897293	0.189676
11656	Alas2	0.021253	0.937189	0.197426	0.461839	-0.0944778	0.735692	0.542145	0.0435546	0.0854627	0.747047	0.0118068	0.966195	-0.291703	0.313516	0.155759	0.568251	0.209544	0.4327	0.212709	0.416762
11658	Alcam	-0.188685	0.165532	0.169128	0.20501	0.0568174	0.670324	-0.0440951	0.740155	-0.106673	0.420986	-0.396027	0.0137484	-0.0558051	0.776947	-0.431495	0.00736211	-0.245135	0.100814	-0.174313	0.227798
69748	Aldh16a1	-0.0289374	0.858157	-0.246417	0.136913	-0.224905	0.173489	-0.0592889	0.714634	-0.253694	0.125774	-0.0616676	0.704521	0.433251	0.0121665	-0.0810636	0.618272	0.0267767	0.868794	-0.0885588	0.58562
56454	Aldh18a1	0.0615452	0.389817	0.134939	0.0660616	0.213384	0.00539169	0.135902	0.0642905	0.316474	0.000120692	-0.0713959	0.321291	-0.142957	0.0532802	-0.0410692	0.565612	-0.0138278	0.846081	-0.0896028	0.214779
11668	Aldh1a1	-0.828389	0.0696599	0.172529	0.657356	-0.561226	0.20974	0.0524986	0.892956	-1.42822	0.00500928	-1.66449	0.00934725	-0.243988	0.612342	0.14773	0.74176	-0.367274	0.432051	0.135856	0.748423
107747	Aldh1l1	-0.661872	0.0654816	-0.0490335	0.880226	0.0690709	0.832642	-0.329336	0.325516	0.284719	0.356054	-0.730648	0.154683	0.379274	0.381527	-0.241021	0.598978	0.103586	0.806915	0.171998	0.673006
216188	Aldh1l2	0.111822	0.557567	0.0477737	0.801787	0.0838992	0.66014	0.33291	0.088468	0.46641	0.0197319	-0.140778	0.464937	-0.336868	0.0879894	-0.146763	0.445792	-0.0332075	0.861903	0.0570569	0.764608
11669	Aldh2	0.152343	0.0198868	0.0207471	0.738492	0.164597	0.0125804	0.223868	0.00115508	0.175196	0.00834963	0.36597	2.56593e-06	-0.155969	0.0174447	0.335722	9.35432e-06	0.336558	9.01206e-06	0.353143	4.41519e-06
11670	Aldh3a1	0.254388	0.058755	-0.219813	0.100202	-0.0291159	0.823153	0.135154	0.30363	-0.0196729	0.879741	0.499592	0.000638562	0.31851	0.0204373	0.305638	0.0253142	0.460509	0.00138539	0.403102	0.00423558
11671	Aldh3a2	-0.104405	0.03083	-0.0497192	0.287278	-0.226525	3.64953e-05	-0.177598	0.000621438	-0.13304	0.00728348	-0.558335	2.19265e-12	0.0654691	0.164535	-0.570294	1.35063e-12	-0.369691	1.26008e-08	-0.317564	2.02826e-07
67689	Aldh3b1	-0.117429	0.460724	0.342165	0.0368825	0.244219	0.130324	0.105133	0.50719	0.143738	0.363775	-0.250012	0.119322	0.526507	0.00208047	-0.143396	0.361944	-0.0771086	0.620728	-0.050936	0.742605
212647	Aldh4a1	0.00121522	0.984932	0.025432	0.857623	0.0799384	0.221511	0.0053191	0.934169	-0.141222	0.0353365	0.0789137	0.232416	-0.204843	0.00406675	0.0173827	0.78953	0.201968	0.00398201	-0.00084095	0.989621
214579	Aldh5a1	-0.171655	0.0780896	0.140001	0.143171	0.180325	0.0637995	0.156598	0.103253	0.0471492	0.614156	-0.0339295	0.717836	0.209372	0.0322147	0.0325771	0.726828	0.01035	0.911172	-0.175277	0.0669073
104776	Aldh6a1	-0.0991805	0.452265	0.0234589	0.857792	-0.00181991	0.988979	0.267906	0.0474106	0.00110499	0.993233	-0.121323	0.348492	-0.192398	0.142423	-0.119528	0.353742	0.0177894	0.888637	0.0397811	0.753205
110695	Aldh7a1	0.0573505	0.296912	-0.0751084	0.176037	0.0825034	0.138628	0.0816286	0.141887	-0.212358	0.000536843	-0.0771432	0.166298	0.0549452	0.319882	0.0971304	0.0833182	-0.0242459	0.656732	-0.103182	0.0662235
237320	Aldh8a1	-0.133868	0.794055	-0.228903	0.662176	-0.3145	0.564449	-0.551875	0.313023	-0.0423308	0.931888	-0.0702398	0.935326	-0.1234	0.88597	0.129726	0.872695	-0.659045	0.456138	0.17023	0.817094
56752	Aldh9a1	0.0268282	0.887916	0.0531584	0.780171	0.117059	0.540142	0.0203968	0.914676	0.0406316	0.830948	0.0154164	0.935512	-0.381062	0.0541654	0.032569	0.864253	-0.0298832	0.875315	-0.076726	0.687322
11674	Aldoa	-0.0642075	0.493203	0.00530865	0.954617	0.0160791	0.863183	0.0199387	0.830812	0.125115	0.187198	-0.143279	0.132935	0.1796	0.0626943	-0.148826	0.11918	-0.181977	0.0595065	-0.120509	0.203426
353204	Aldoart1	-0.0333775	0.871862	-0.0383561	0.853664	-0.192254	0.375147	-0.0812563	0.695381	0.0838465	0.678163	-0.0656819	0.760919	0.28302	0.186309	-0.115304	0.590171	-0.00581087	0.97765	-0.0504075	0.805198
79459	Aldoart2	0.182358	0.566035	-0.700652	0.0302977	-0.504976	0.114892	-0.114455	0.714228	-0.0744796	0.753593	-0.0485613	0.869104	-0.163897	0.539893	-0.865619	0.0122967	-0.23901	0.421076	-0.165746	0.514661
11676	Aldoc	-0.248502	0.0178137	-0.0128553	0.896606	0.0285164	0.773896	0.00770367	0.937918	0.0982837	0.322251	-0.585832	3.37508e-06	-0.12241	0.227237	-0.801557	1.62517e-08	-0.365777	0.000983244	-0.447012	0.000108464
208211	Alg1	-0.046571	0.563052	-0.0324874	0.686217	-0.0664007	0.412062	-0.058786	0.4665	-0.0540243	0.502282	0.0938957	0.256561	0.191612	0.0257238	0.22661	0.00923442	0.0894487	0.277485	0.18089	0.0329898
380959	Alg10b	0.0173478	0.957522	-0.0363013	0.911288	-0.0730144	0.822887	0.0811924	0.803262	-0.0731713	0.822294	0.0168119	0.958948	-0.405204	0.222333	0.112977	0.729515	-0.038129	0.906988	-0.0528654	0.871246
207958	Alg11	0.0813078	0.679805	-0.00276908	0.988785	-0.014155	0.942892	0.0948179	0.630793	0.0293178	0.881349	0.101528	0.61214	-0.313523	0.1272	0.105143	0.598703	0.0431441	0.828339	0.0852178	0.667631
223774	Alg12	0.0387065	0.811867	0.0128706	0.936947	0.136627	0.404636	-0.0180564	0.911714	0.18082	0.269907	-0.197182	0.243071	-0.305996	0.0753384	-0.131401	0.431333	-0.184809	0.27006	-0.0692995	0.674234
67574	Alg13	0.0399973	0.740256	0.0178914	0.882151	0.101697	0.403414	0.015001	0.90112	0.00659833	0.956251	0.159457	0.205343	0.417728	0.00213301	0.29641	0.0222285	0.105466	0.395325	0.1897	0.129716
66789	Alg14	-0.0355744	0.685448	-0.137405	0.126382	0.0293623	0.738624	-0.0629832	0.475253	-0.05231	0.551405	-0.0101259	0.909552	0.278181	0.00396819	0.107796	0.23079	-0.12366	0.171473	0.155902	0.0856272
56737	Alg2	-0.0172397	0.813873	0.0574679	0.43497	0.0393295	0.592221	-0.131025	0.0822563	0.0451328	0.538661	-0.125266	0.0970056	-0.152532	0.0459333	-0.111654	0.136753	-0.0900747	0.226222	-0.136026	0.0722539
66248	Alg5	0.0736841	0.215492	-0.00226464	0.969203	0.0986716	0.101313	0.0448322	0.447162	0.121483	0.0459454	-0.138365	0.0258078	0.0792972	0.18721	-0.0957136	0.113698	-0.0716023	0.231272	0.0143385	0.807721
320438	Alg6	-0.078958	0.399077	-0.0225163	0.808768	-0.018258	0.844578	-0.0217924	0.814847	-0.102903	0.273596	-0.189597	0.0509689	-0.0964043	0.307509	-0.061335	0.513044	-0.103141	0.274504	-0.00145333	0.987544
381903	Alg8	0.0377219	0.428004	-0.118493	0.0178455	-0.0571066	0.234835	0.159567	0.00210373	-0.0356351	0.453443	0.115722	0.0206261	0.0323965	0.497376	0.123647	0.0139293	0.0713607	0.140189	0.142083	0.00535011
102580	Alg9	-0.0246364	0.606563	0.0554982	0.250676	0.0238911	0.617837	-0.113688	0.0235255	-0.00283065	0.952644	-0.147864	0.00449022	-0.0366288	0.448749	-0.0698774	0.153411	-0.0635684	0.192021	-0.0424511	0.378565
11682	Alk	-0.259555	0.59508	0.605685	0.0627684	0.469861	0.159969	0.437693	0.178499	-0.0301617	0.938875	-0.4662	0.229811	-0.547576	0.171457	0.210951	0.51868	-0.0196185	0.980287	-0.455315	0.179332
211064	Alkbh1	0.0594466	0.467487	0.0145636	0.858172	0.0468501	0.567301	0.0746863	0.363061	0.142757	0.0874464	0.0280275	0.734088	0.0100798	0.902864	0.00269153	0.973909	0.0708704	0.39103	0.00269811	0.973707
231642	Alkbh2	0.170932	0.3992	0.0284266	0.887993	0.168649	0.406804	-0.116058	0.56737	0.158793	0.43232	0.00756225	0.97034	0.518486	0.0159924	-0.0821529	0.686539	0.0448313	0.824811	0.0401716	0.842358
69113	Alkbh3	0.0321539	0.756055	-0.0329787	0.750247	-0.106203	0.310889	0.0893369	0.391044	0.0229635	0.824116	0.0947025	0.36848	0.309563	0.00594053	0.0993608	0.344996	0.0891358	0.3953	0.100632	0.33709
72041	Alkbh4	0.0951839	0.373524	-0.0308106	0.772647	0.157304	0.148024	-0.00693231	0.948099	0.200851	0.0655797	-0.0177498	0.870679	0.146102	0.18798	-0.0728291	0.504786	-0.0424934	0.694784	-0.01558	0.884646
268420	Alkbh5	-0.0161849	0.883812	-0.0247839	0.822984	-0.0414539	0.708568	-0.0669888	0.546646	-0.0260674	0.813957	-0.0129847	0.906702	-0.188646	0.0974036	0.0349686	0.752442	-0.0173426	0.87559	-0.0201803	0.855428
233065	Alkbh6	-0.00761899	0.964514	0.0617522	0.7186	0.0858919	0.617642	0.163133	0.344066	0.0953364	0.57724	-0.119014	0.491308	0.27633	0.116614	-0.231624	0.185702	-0.0630179	0.712986	-0.118457	0.489521
66400	Alkbh7	-0.0182878	0.946516	-0.0801116	0.769497	-0.0383869	0.888578	0.0376823	0.890077	-0.144021	0.597994	-0.136823	0.617703	0.779974	0.00758191	-0.175239	0.522523	-0.0373158	0.890709	-0.117635	0.664592
67667	Alkbh8	0.0309105	0.905504	0.0152998	0.953162	0.0357562	0.891025	0.00406493	0.987554	0.0101607	0.96883	0.162679	0.536062	-0.385399	0.151363	0.101838	0.697591	0.10744	0.681425	0.0492961	0.850139
236266	Alms1	0.00685681	0.945997	0.155582	0.132554	-0.0606685	0.550901	0.120239	0.241104	0.128704	0.209993	0.121987	0.234216	-0.0661542	0.515169	0.110209	0.281107	0.103322	0.31133	0.17064	0.0997533
100043493	Alms1-ps1	0.170134	0.422481	0.243547	0.253352	-0.0127531	0.953748	0.258834	0.223547	0.196217	0.34837	0.0693527	0.742384	0.296085	0.165531	-0.590186	0.0120899	-0.18606	0.37697	-0.0333161	0.869548
623273	Alms1-ps2	-0.0828188	0.759655	0.0133476	0.960522	-0.106256	0.698368	0.00701346	0.979285	0.0340713	0.898458	0.0597226	0.824358	0.569036	0.0411963	-0.204282	0.453021	-0.0166077	0.950254	-0.0551582	0.83473
11690	Alox5ap	0.161451	0.793261	0.550788	0.349718	0.442969	0.469422	-0.207902	0.746537	0.288106	0.625868	0.50601	0.372052	0.636925	0.25452	0.12373	0.830241	-0.845141	0.197607	0.398577	0.448501
23801	Aloxe3	-0.0130415	0.973105	-0.551437	0.191093	-0.220311	0.58637	-0.403223	0.322267	-0.0130119	0.972547	0.405559	0.375368	-0.329032	0.51162	0.295252	0.51344	0.192231	0.668068	0.104904	0.810267
71481	Alpk1	-0.140519	0.298181	0.303303	0.0295156	0.13811	0.306139	0.022572	0.865793	-0.00230285	0.986201	-0.167923	0.21344	-0.100232	0.45277	-0.25901	0.0597151	-0.0394397	0.765839	-0.0676452	0.609474
11647	Alpl	-0.260675	0.144665	-0.511997	0.0083008	-0.540969	0.00663314	-0.0298477	0.861591	-0.824073	0.000106828	-1.21659	9.1327e-09	-0.540689	0.00072045	-1.73956	1.07819e-11	-0.385645	0.00918215	-1.76647	3.53879e-12
74018	Als2	-0.0681872	0.677979	0.103959	0.527469	0.0154428	0.924993	0.0578059	0.724665	-0.0880451	0.592122	-0.16904	0.309024	-0.285472	0.0915858	-0.0956831	0.561724	-0.115071	0.485644	-0.137263	0.406212
235633	Als2cl	-0.0869331	0.651074	0.0243472	0.899003	-0.128355	0.505554	0.164903	0.39325	-0.2663	0.172979	-0.397651	0.0463747	-0.286079	0.144099	-0.29165	0.136767	-0.148637	0.440626	-0.365695	0.0651293
21681	Alyref	0.0208406	0.887385	-0.156189	0.293786	-0.134802	0.363672	-0.0593465	0.687216	-0.127789	0.388569	0.107771	0.466597	0.416321	0.00836807	0.0954808	0.518401	0.0307859	0.834434	0.0446217	0.761976
56009	Alyref2	-0.127632	0.324065	-0.202662	0.12401	-0.159026	0.226087	0.0730093	0.568237	-0.267662	0.0445209	0.044347	0.744703	0.222644	0.110036	-0.0603435	0.657272	-0.0867601	0.521286	-0.000201011	0.998802
17117	Amacr	-0.220484	0.0295175	-0.077641	0.423761	-0.0858788	0.379559	0.201926	0.0429016	-0.310681	0.0031457	-0.0806762	0.416682	0.203115	0.0469044	-0.0135655	0.890043	0.101796	0.30029	-0.0518898	0.593803
228361	Ambra1	0.0102752	0.915788	0.0702641	0.471789	0.0245466	0.800866	0.00529442	0.95656	0.0521123	0.592443	0.147517	0.138274	-0.160446	0.108821	0.103365	0.293614	0.107569	0.274455	0.109622	0.265232
11702	Amd1	0.0387129	0.282168	-0.0735495	0.0467573	-0.062739	0.0867301	-0.00589285	0.868575	-0.0914187	0.0152852	0.24743	1.66886e-07	0.0259125	0.469443	0.223592	9.3134e-07	0.168767	5.63232e-05	0.308562	2.59315e-09
100041585	Amd2	0.0204822	0.683799	-0.0869252	0.0921259	-0.0698033	0.172266	-0.0131904	0.792943	-0.0981579	0.0588976	0.259922	1.77481e-05	0.134013	0.0122397	0.233789	7.17389e-05	0.176011	0.00151934	0.310055	1.23835e-06
71761	Amdhd1	0.086428	0.734555	0.259175	0.307385	0.409032	0.113881	0.232541	0.35827	-0.0336087	0.89462	0.0992706	0.693086	0.278704	0.268795	0.291584	0.23788	0.216332	0.372885	0.0956734	0.689266
72345	Amer1	0.137806	0.226824	0.251056	0.032585	0.245253	0.0369678	-0.0013371	0.990547	0.285622	0.0159753	0.02162	0.847426	0.0223771	0.842201	0.0823737	0.46447	0.0324483	0.771914	-0.0644268	0.565106
23802	Amfr	-0.0402879	0.511966	-0.0701409	0.257502	-0.0880884	0.157948	-0.0492931	0.423325	-0.0446269	0.467936	-0.123614	0.0517052	-0.159723	0.0139586	-0.102141	0.103964	-0.0838059	0.178563	-0.0205981	0.736751
11705	Amh	0.149035	0.647655	-0.0439572	0.895278	0.153117	0.646997	-0.119632	0.721795	0.228891	0.47351	-0.0511696	0.889514	0.665073	0.0621765	0.399951	0.252188	-0.0854168	0.809435	-0.103641	0.763315
110542	Amhr2	0.296868	0.561769	0.398272	0.435111	-0.760175	0.226473	-0.6835	0.249981	-0.178584	0.737951	-0.951694	0.121415	0.110988	0.832473	-1.45261	0.0276258	-1.66675	0.0121977	-0.671643	0.202096
229715	Amigo1	-0.00608415	0.938222	-0.0630365	0.425699	-0.00872731	0.911901	-0.36488	8.07839e-05	-0.192515	0.0200262	0.0768108	0.337747	-0.141169	0.0860537	-0.0502219	0.528429	0.066375	0.40357	-0.026923	0.73279
105827	Amigo2	0.220876	0.000397398	-0.0968032	0.087509	0.133989	0.020894	0.290927	1.30421e-05	0.238148	0.000171606	0.302794	7.40927e-06	-0.086306	0.125904	0.284626	1.7891e-05	0.198498	0.0011665	0.330513	1.93912e-06
320844	Amigo3	-0.0966579	0.443223	-0.233013	0.0736876	-0.101847	0.423841	-0.44349	0.00162411	0.101915	0.413688	-0.193099	0.163013	-0.0613864	0.650336	-0.0481261	0.719096	0.0646166	0.624546	-0.108852	0.409863
56068	Ammecr1	0.134249	0.30067	-0.0128958	0.920102	-0.0842182	0.515036	0.168487	0.196737	-0.00438477	0.972746	0.23752	0.0750731	-0.138675	0.290623	0.195726	0.138295	0.163515	0.212211	0.10767	0.406724
225339	Ammecr1l	0.019805	0.946379	-0.00520233	0.985909	-0.0280631	0.924178	-0.0834222	0.777291	0.0501138	0.864802	-0.0255709	0.930969	-0.428075	0.155965	-0.0312083	0.91575	-0.00846265	0.977093	-0.0290209	0.921505
93835	Amn	0.406291	0.327682	0.0111268	0.979972	0.379789	0.37481	-0.249472	0.57942	-0.686607	0.149636	-0.904678	0.125254	-0.386613	0.470596	-0.138347	0.78279	-0.427498	0.401945	-1.62023	0.00774371
232566	Amn1	-0.152498	0.20032	0.0538973	0.64527	-0.054973	0.640616	-0.118832	0.315839	-0.054812	0.639053	-0.291529	0.0205402	0.332342	0.00863775	-0.34627	0.00686102	-0.226825	0.0638795	-0.174584	0.146032
27494	Amot	-0.0782493	0.671053	0.0150127	0.934927	-0.157242	0.397043	-0.153146	0.408663	-0.147211	0.426067	-0.0596159	0.747166	-0.239212	0.20286	0.037673	0.838174	0.0371214	0.840325	-0.113706	0.538297
75723	Amotl1	-0.0201382	0.761354	0.0334384	0.614606	-0.133498	0.0520951	0.0235999	0.722	0.0264258	0.690384	-0.0980505	0.146965	-0.0715019	0.28575	-0.0994093	0.141624	-0.018901	0.775534	-0.0407726	0.539589
56332	Amotl2	0.0407718	0.847006	-0.0401827	0.849234	-0.0670596	0.751332	-0.149757	0.480807	-0.0898818	0.671015	-0.477808	0.0314395	-0.436994	0.0473531	-0.458443	0.0382179	-0.456646	0.0388144	-0.568831	0.0117596
229665	Ampd1	-0.00203706	0.995382	-0.229916	0.536165	-0.538922	0.180626	-0.360643	0.338988	-0.597628	0.121078	0.112694	0.822631	-0.170894	0.742696	-0.0683881	0.89168	0.359491	0.435596	0.057272	0.899662
109674	Ampd2	0.0281805	0.809803	0.0152558	0.896301	-0.00922309	0.937207	-0.00228166	0.984446	0.106986	0.364281	0.0514341	0.661382	-0.236933	0.0515815	0.0354719	0.762321	0.00677694	0.953873	0.0667599	0.569843
11717	Ampd3	0.0671089	0.718634	0.256128	0.176152	0.27141	0.152871	0.296068	0.120061	0.238744	0.206002	-0.125861	0.50244	-0.307568	0.108739	-0.0401403	0.829762	-0.187993	0.318466	-0.0303021	0.87082
434437	Amt	-0.0662359	0.683248	0.378211	0.0231571	0.346471	0.0382211	0.0424704	0.792505	0.482008	0.00430466	-0.360596	0.0285142	-0.0405966	0.792481	-0.228509	0.147726	-0.240213	0.126015	-0.282923	0.0709518
231842	Amz1	0.12542	0.504479	-0.00366735	0.984551	-8.61936e-06	0.999917	0.387891	0.0429461	0.332942	0.0765431	-0.0618645	0.752399	0.146521	0.45172	-0.229728	0.248253	0.12165	0.520526	0.0310533	0.867583
13929	Amz2	-0.0059923	0.947054	-0.148781	0.108177	-0.0312124	0.730062	-0.074247	0.413944	-0.141589	0.125044	-0.0560646	0.537169	0.150684	0.104716	-0.0113831	0.899834	0.0218175	0.809253	-0.096198	0.291818
17222	Anapc1	0.0395314	0.784469	0.0127772	0.929516	-0.0532312	0.712876	0.0427105	0.767652	0.000791074	0.99563	0.136934	0.347355	-0.236159	0.11093	0.174851	0.232607	0.125736	0.387492	0.0698261	0.629545
68999	Anapc10	0.108295	0.20759	0.0934292	0.275431	0.126822	0.143179	-0.0133347	0.875122	0.0204209	0.809254	0.106753	0.218993	0.0649552	0.451935	-0.00710931	0.933775	0.0277933	0.744876	0.0562434	0.510093
66156	Anapc11	-0.0162727	0.950438	-0.0278954	0.915162	0.0252459	0.923218	-0.0342955	0.895814	-0.0113197	0.965499	-0.103275	0.694072	0.884186	0.00223312	-0.100107	0.702871	-0.0771977	0.768408	-0.0903946	0.730214
69010	Anapc13	-0.0127498	0.960149	-0.0861215	0.73635	-0.0492581	0.84744	0.0644983	0.800557	-0.0541029	0.831956	-0.103659	0.686489	0.848922	0.00249873	-0.196778	0.445163	0.0371393	0.884326	-0.0328583	0.897424
75430	Anapc15	0.00701378	0.968215	-0.214244	0.231428	-0.168908	0.343739	0.0749168	0.670968	-0.161296	0.363402	-0.0177187	0.920737	0.548685	0.00441243	-0.138529	0.439208	-0.012843	0.942292	-0.0597573	0.735964
52717	Anapc16	0.06825	0.704032	-0.127217	0.480887	0.0267026	0.881851	0.0352907	0.844184	-0.0145824	0.935201	0.21031	0.249314	0.519074	0.007395	0.165483	0.36208	0.222794	0.22239	0.194483	0.284717
99152	Anapc2	-0.0264678	0.650207	0.0696866	0.237799	0.0821894	0.166072	0.0683644	0.246609	0.0765203	0.19595	-0.0746877	0.206833	0.0865047	0.145776	-0.0900586	0.130476	0.000166185	0.997723	-0.0494359	0.399074
52206	Anapc4	0.0374036	0.310029	-0.00816186	0.823084	-0.0287132	0.434136	-0.0335875	0.361166	-0.0129138	0.723653	0.0885436	0.0212493	-0.0302846	0.41008	0.0711234	0.0597281	0.084017	0.0280259	0.0633988	0.0909661
59008	Anapc5	-0.0301039	0.772335	-0.108996	0.299529	-0.139402	0.187439	-0.0479438	0.64538	-0.121617	0.248186	0.0039807	0.969464	0.303695	0.00662866	0.00984916	0.924543	0.0632365	0.544482	0.0281859	0.786455
56317	Anapc7	-0.0132501	0.907263	-0.0332771	0.770059	-0.010169	0.92881	-0.0846217	0.459423	-0.0297953	0.793377	0.0915583	0.42441	0.249192	0.0362266	0.102513	0.37163	0.0728344	0.52382	0.0704189	0.537331
11727	Ang	0.0424635	0.931794	0.848988	0.0673674	0.899656	0.0558276	0.235431	0.623624	0.65118	0.15451	-0.200188	0.744388	1.21762	0.0231239	1.08983	0.0380182	0.423818	0.431304	0.894181	0.0744672
11731	Ang2	0.0379961	0.956285	-0.283099	0.0118152	-0.277982	0.0140097	0.189396	0.0767294	-0.0050256	0.961347	-0.438068	0.00122194	0.294361	0.0166228	-0.557782	8.55673e-05	-0.557095	7.25722e-05	0.0977653	0.392478
219033	Ang4	0.147179	0.709288	0.170628	0.6656	-0.27869	0.520897	0.329541	0.393648	-0.167021	0.677997	0.168152	0.678908	-0.310911	0.470732	-0.181917	0.661341	0.0410833	0.916705	-0.0924798	0.809635
68737	Angel1	0.077568	0.352731	0.0932481	0.266013	0.331849	0.000396681	0.0935193	0.264588	0.203165	0.0190091	0.106666	0.220988	-0.000982027	0.990974	0.285905	0.00215262	0.148967	0.0878098	0.0358819	0.799765
52477	Angel2	-0.0736484	0.115096	-0.0539203	0.243582	-0.112607	0.019392	0.109286	0.0227294	-0.132534	0.00683149	-0.0355248	0.439895	-0.125729	0.0100062	-0.0106632	0.815624	0.00801675	0.860728	0.0132282	0.772156
11600	Angpt1	0.17908	0.321429	-0.526471	0.00709589	-0.380632	0.044447	0.338873	0.0665173	-0.303338	0.100728	0.495019	0.00883973	-0.181056	0.313628	0.373827	0.0420283	0.632906	0.00120624	0.505756	0.0073633
11601	Angpt2	-0.25389	0.00585668	0.045423	0.595448	-0.259144	0.00511273	0.0912657	0.289942	-0.218561	0.0156052	-0.399049	6.80428e-05	-0.182023	0.0403155	-0.528933	1.20089e-06	-0.241409	0.00808518	-0.216432	0.0160813
26360	Angptl2	0.0478173	0.702683	-0.175407	0.168725	-0.128908	0.30777	-0.0843839	0.501871	-0.034499	0.782869	-0.136421	0.281217	-0.313079	0.0179749	-0.183638	0.150497	-0.163583	0.198407	-0.210015	0.102092
57875	Angptl4	0.388738	0.0173323	-0.564146	0.0018621	0.17723	0.268375	0.149523	0.343929	0.402506	0.0133416	-0.568097	0.00505752	0.0192804	0.914499	-0.617266	0.00242074	-1.22844	7.80062e-07	-0.602348	0.00205466
70726	Angptl6	-0.0332816	0.916402	-0.101054	0.752792	-0.279962	0.402917	0.300761	0.334412	-0.0442421	0.887394	0.0801852	0.811136	0.562398	0.092974	0.266551	0.41513	0.289205	0.368897	0.12654	0.687892
624219	Angptl8	0.166989	0.818335	1.43063	0.0231878	0.358092	0.625591	-0.0490794	0.945915	0.586569	0.377709	-0.481395	0.368041	-0.552504	0.303937	-0.405927	0.429912	-1.17676	0.0400927	-0.721122	0.153936
11732	Ank	-0.0515374	0.575866	-0.114173	0.220541	-0.17483	0.0655703	-0.0599721	0.51551	-0.0515264	0.575925	-0.142373	0.129646	-0.203897	0.033711	-0.172913	0.0684152	-0.121008	0.194959	-0.0664745	0.471455
11733	Ank1	-0.437524	0.194228	0.316443	0.279682	-0.0533354	0.89874	0.055355	0.851453	0.335317	0.24527	0.123385	0.663285	-0.336738	0.242216	-0.130703	0.624465	0.222638	0.379227	-0.0228216	0.927176
109676	Ank2	-0.24627	0.0983982	-0.0035364	0.980375	-0.804219	1.45435e-05	0.0728401	0.611226	-0.331132	0.0287132	-0.942409	8.23458e-06	0.0924223	0.559467	-0.950273	5.81758e-06	-0.939374	5.19688e-06	-0.350588	0.0323161
11735	Ank3	0.0164435	0.819664	0.284275	0.000469576	0.196509	0.0105674	0.264509	0.000970077	0.361509	2.58346e-05	0.0352886	0.627938	0.0128549	0.859686	0.0923356	0.209777	-0.0854202	0.244919	-0.00180625	0.980079
271144	Ankdd1b	-0.058304	0.656036	0.00161537	0.990214	0.134224	0.355842	-0.121451	0.359614	0.0911547	0.541958	-0.353649	0.0167784	-0.241784	0.0906425	-0.158969	0.249008	-0.551234	0.000414237	-0.0346359	0.792621
319196	Ankef1	-0.0943586	0.674047	-0.00862858	0.968968	0.298953	0.182008	-0.393839	0.0977715	-0.166513	0.455448	0.30538	0.178541	0.0592946	0.793397	0.240769	0.281319	-0.0445904	0.841424	0.137797	0.522094
11736	Ankfy1	0.0380529	0.793673	0.0760405	0.601962	0.00196989	0.9892	0.111377	0.446249	0.0712408	0.624767	0.0486555	0.738453	-0.252089	0.092421	0.0730188	0.616613	0.0988714	0.498448	0.0267017	0.85429
108857	Ankhd1	0.0154219	0.798589	0.0885652	0.150552	-0.00188719	0.975089	0.0519404	0.393156	0.0999407	0.10642	0.108332	0.0816789	-0.0344824	0.569681	0.15692	0.0142738	0.0977059	0.114235	0.118529	0.0579101
70797	Ankib1	0.0348541	0.784254	-0.0227367	0.858225	-0.0135861	0.915009	-0.0303257	0.811738	-0.0185792	0.883885	0.160173	0.216317	-0.178969	0.169068	0.232566	0.0770444	0.1045	0.415602	0.0751067	0.557088
234396	Ankle1	-0.0795204	0.523115	-0.0865057	0.487773	-0.0647594	0.603244	0.180922	0.152304	-0.00653903	0.957888	-0.126257	0.314124	0.337226	0.0107751	-0.0386135	0.755693	-0.0452438	0.715263	0.0332475	0.788122
71782	Ankle2	0.0118625	0.915639	-0.0895797	0.4267	-0.0855861	0.447569	-0.0902134	0.423504	-0.141458	0.213334	0.0662367	0.555937	-0.252675	0.0313978	0.0804594	0.474948	0.0942256	0.403436	0.0563397	0.61573
241158	Ankmy1	0.12623	0.764315	0.519774	0.16823	-0.798372	0.0916552	0.359697	0.340415	-0.471347	0.25069	-0.529672	0.21247	-1.02818	0.0201841	-0.472692	0.242548	-0.626375	0.113196	-0.445589	0.200855
217473	Ankmy2	-0.104195	0.0801883	0.0730441	0.212578	0.152568	0.0129386	-0.149354	0.0149057	0.121418	0.0427155	-0.121152	0.0435331	0.000820157	0.988658	-0.128912	0.0323203	-0.0507292	0.380979	-0.109337	0.0652423
68558	Ankra2	0.0537193	0.208096	0.0306769	0.604643	0.0379032	0.575095	0.0801306	0.0446635	0.01464	0.907195	-0.0842102	0.0365599	0.00395343	0.934807	-0.0343637	0.37593	-0.0467777	0.319047	-0.0450685	0.245993
107765	Ankrd1	-0.064298	0.659335	0.0854055	0.558641	0.0493043	0.73523	-0.0598287	0.68164	-0.0521272	0.720503	-0.857333	3.37242e-06	0.422091	0.00724353	-0.724995	3.50832e-05	-0.931654	8.96372e-07	-0.694553	5.90456e-05
102334	Ankrd10	-0.0264696	0.603937	-0.0959368	0.0680237	-0.146265	0.00743086	-0.0865584	0.0977659	-0.120406	0.0242742	0.119826	0.0251119	0.0742257	0.1535	0.159765	0.00384866	0.105419	0.04633	0.087936	0.0926622
77087	Ankrd11	0.0353773	0.729737	0.0188416	0.853905	-0.105283	0.308365	-0.0518824	0.612916	0.0492212	0.631072	0.159364	0.127891	0.313308	0.00468755	0.11243	0.277394	0.0971292	0.346602	0.117126	0.258125
106585	Ankrd12	-0.0434801	0.761321	0.137858	0.339101	0.0409229	0.775114	-0.121537	0.399091	0.103078	0.472711	-0.0395731	0.782756	0.360175	0.0175205	0.0397392	0.781636	-0.0172211	0.90427	-0.045558	0.750355
68420	Ankrd13a	-0.0200148	0.834896	-0.0135723	0.887587	-0.00314261	0.973893	0.120305	0.21679	0.0145646	0.87938	0.0147417	0.878171	-0.229649	0.0232498	0.0857092	0.376096	-0.0221249	0.817984	-0.0284985	0.766881
268445	Ankrd13b	0.0574083	0.215907	-0.032156	0.484018	0.0229701	0.616453	0.0335811	0.46501	0.0866596	0.0663658	0.193166	0.000229187	-0.0587708	0.207029	0.0809487	0.0858589	0.162156	0.00136248	0.124569	0.0106171
433667	Ankrd13c	-0.0184997	0.918332	-0.00773548	0.965802	-0.0396233	0.826337	0.0409903	0.820355	-0.0469018	0.794956	0.040559	0.822637	-0.265594	0.150486	0.178376	0.328207	0.0596479	0.741585	0.0906862	0.616421
68423	Ankrd13d	-0.130891	0.240831	0.182636	0.103073	0.174876	0.119828	-0.0392589	0.721618	0.118869	0.279642	-0.182063	0.107946	0.190902	0.0903617	-0.164311	0.143009	-0.145873	0.189017	-0.118637	0.279632
320816	Ankrd16	-0.0677537	0.561947	0.00334149	0.977095	0.000331826	0.997731	-0.0103004	0.929561	0.05053	0.663776	-0.0413073	0.724967	0.221128	0.0675696	-0.0834691	0.478033	0.0222573	0.848686	-0.0730069	0.532087
81702	Ankrd17	0.110876	0.0891504	0.0671065	0.295217	0.00529628	0.933488	0.0759655	0.237404	0.116653	0.0744792	0.197022	0.00416763	-0.027373	0.666837	0.205889	0.00292784	0.18551	0.00651941	0.153264	0.0216791
78321	Ankrd23	0.0413699	0.789613	-0.00626258	0.967939	0.262417	0.0992783	-0.116796	0.457735	0.226084	0.147426	-0.0726213	0.647371	-0.160773	0.316609	0.0340515	0.828187	-0.0482726	0.757328	-0.185015	0.239951
70615	Ankrd24	0.0336845	0.710182	0.100833	0.270635	0.240851	0.0123587	0.251502	0.00895173	0.126188	0.167494	-0.114472	0.210008	0.0828055	0.35942	-0.108361	0.232485	-0.0161134	0.856181	-0.0429789	0.62762
232339	Ankrd26	0.0788204	0.481791	0.0122227	0.912772	0.0289958	0.795209	0.0804725	0.472874	-0.0732961	0.512745	0.191979	0.0949034	-0.132654	0.242649	0.233874	0.0443262	0.124856	0.269518	0.0206994	0.853026
245886	Ankrd27	0.078614	0.553129	-0.0133826	0.919338	0.0772924	0.559971	-0.179177	0.182858	0.142775	0.284944	0.0984977	0.459405	-0.288608	0.0370223	0.0552046	0.677215	0.0851103	0.521764	-0.0104595	0.936983
105522	Ankrd28	-0.0151301	0.951573	-0.0142785	0.954299	-0.112268	0.653143	0.0599317	0.809996	-0.0695765	0.780149	0.0394354	0.874415	-0.341488	0.179172	0.0874668	0.726075	0.0534405	0.830325	0.0820882	0.742076
225187	Ankrd29	-0.362995	0.0176251	0.0149742	0.91565	-0.396323	0.0116919	0.0572005	0.685939	-0.235707	0.105098	-0.718501	3.71333e-05	0.240852	0.090961	-0.937419	7.74076e-07	-0.590004	0.000271027	-0.471782	0.00192959
545554	Ankrd34a	-0.129751	0.778023	0.0974375	0.826675	-0.635314	0.221803	-0.977137	0.067861	-0.497942	0.296404	0.107099	0.8133	-0.155903	0.738298	0.101759	0.818819	-0.665806	0.169559	-0.321787	0.46368
654824	Ankrd37	-0.430518	0.140577	-0.400212	0.170127	-0.140687	0.623233	-0.438126	0.135121	-0.564958	0.0564426	-0.266651	0.342922	0.285817	0.30648	-0.407106	0.152465	-0.259161	0.352407	-0.4246	0.131231
109346	Ankrd39	0.0789904	0.583259	0.0144826	0.919858	0.182402	0.212007	0.113695	0.431464	0.0883871	0.538232	0.112574	0.443532	0.420787	0.00727039	0.250971	0.0926408	0.193634	0.188696	0.0732254	0.613115
71452	Ankrd40	-0.00768595	0.83799	0.0525534	0.169567	0.031791	0.400858	-0.105879	0.00845935	0.00590583	0.875102	0.0355843	0.348394	-0.0147708	0.695205	0.0581939	0.13019	-0.00183026	0.961188	0.0132298	0.725216
73845	Ankrd42	-0.0881104	0.483816	0.0751031	0.54898	-0.142295	0.265521	0.00117961	0.992478	0.0691599	0.579001	-0.278411	0.0372359	-0.260127	0.0501574	-0.333168	0.0140121	-0.169129	0.188337	-0.219568	0.0897902
329154	Ankrd44	-0.0337879	0.829326	-0.0494457	0.752874	-0.0330899	0.833745	-0.104112	0.509281	-0.445991	0.0083076	-0.781292	3.05481e-05	-0.204994	0.191639	-0.603071	0.000578217	-0.510304	0.00256063	-0.44677	0.00690138
68839	Ankrd46	-0.0138603	0.879094	0.0750184	0.413166	0.144556	0.121168	0.077535	0.397932	0.0777774	0.396107	-0.061759	0.50015	-0.164029	0.0809121	-0.0516091	0.572412	-0.0335051	0.713349	-0.00180345	0.984192
56503	Ankrd49	0.144211	0.221059	-0.0264114	0.820488	0.163215	0.168451	0.257749	0.0337147	0.116358	0.32058	0.121113	0.307843	-0.181665	0.132039	0.119958	0.311652	0.083246	0.479857	0.114211	0.333209
99696	Ankrd50	0.135978	0.110019	0.0167047	0.840651	0.0398559	0.632243	0.00419385	0.959731	0.0746209	0.37218	0.25192	0.00514619	-0.0969015	0.251865	0.313149	0.000780758	0.166108	0.0543469	0.11326	0.18103
237615	Ankrd52	0.0348757	0.898489	-0.010167	0.970335	-0.114561	0.675922	-0.0910953	0.739316	-0.0208493	0.939192	0.0712134	0.794924	-0.400783	0.152126	0.0856445	0.754585	0.0738466	0.787391	-0.0825587	0.763043
75305	Ankrd53	-0.0784935	0.802186	0.0622099	0.841242	0.0218451	0.945623	-0.173819	0.583697	0.232092	0.437037	0.213783	0.514089	0.000700333	0.997834	0.589532	0.0633513	0.407018	0.190993	-0.321016	0.321335
223690	Ankrd54	-0.0559011	0.747915	-0.0394051	0.820701	-0.0336052	0.846799	-0.144961	0.407556	0.0104042	0.952225	-0.0917037	0.599499	0.485198	0.0092222	-0.069246	0.691211	-0.0680087	0.696278	-0.00309304	0.985803
77318	Ankrd55	-0.177716	0.171598	0.0718482	0.570602	-0.0564593	0.660297	0.336526	0.0113528	-0.168955	0.189126	0.11822	0.367998	0.136464	0.300775	-0.0173713	0.894002	-0.0741539	0.567778	0.184985	0.152008
66729	Ankrd61	-0.151645	0.612414	-0.24599	0.420227	-0.148833	0.628599	0.11254	0.698777	0.0675427	0.81382	-0.437519	0.21131	0.133403	0.678018	0.0365007	0.90908	-0.384218	0.246015	-0.0778328	0.80006
100043332	Ankrd66	0.444594	0.123116	0.133291	0.651395	0.838408	0.00501286	0.579674	0.0432668	1.10122	0.000211479	-1.17863	0.0297377	0.602361	0.149806	0.0147261	0.986696	0.410252	0.319686	0.446625	0.264818
74251	Ankrd9	-0.147826	0.232938	0.0194899	0.873077	-0.0585992	0.633202	-0.208704	0.097159	-0.0984906	0.421581	-0.169529	0.184987	0.283528	0.0303202	0.0976073	0.435733	-0.102851	0.412028	-0.0432616	0.727025
224650	Anks1	0.0458664	0.671322	0.0396403	0.713764	0.0209385	0.846364	0.0332146	0.758502	0.113929	0.29571	0.0798393	0.463565	-0.216424	0.0544925	0.0960495	0.378594	0.07263	0.503858	-0.00688049	0.949263
77531	Anks1b	-0.343496	0.410343	-0.0900438	0.823258	-0.737354	0.110934	-0.18352	0.650996	-0.429959	0.297334	-1.21279	0.0259949	-0.179513	0.688027	-1.08896	0.0357412	-1.22123	0.0181492	-0.835768	0.0671387
72615	Anks3	-0.0199747	0.843899	-0.0424768	0.676044	0.0564777	0.579302	-0.112271	0.274546	0.136819	0.183571	0.0238426	0.816021	0.22566	0.0349771	0.0517591	0.613481	0.0390277	0.702553	0.057901	0.570633
52231	Ankzf1	0.00252814	0.978757	0.0698533	0.464134	0.163081	0.0947837	0.0224252	0.813447	0.210613	0.0333464	0.0665356	0.486813	-0.0811394	0.398153	0.0916526	0.339452	0.117089	0.224192	0.137682	0.154464
68743	Anln	-0.0795086	0.673425	-0.0850073	0.652366	-0.196965	0.300821	-0.1303	0.491065	-0.165529	0.38301	-0.347642	0.0739299	-0.310615	0.108104	-0.258819	0.177278	-0.396398	0.0434199	-0.362532	0.0630182
101772	Ano1	-0.1424	0.349169	0.256546	0.0973968	-0.0135606	0.928378	0.062353	0.679616	0.0918623	0.543364	-0.431032	0.00770962	-0.30498	0.0510915	-0.458805	0.0049011	-0.269425	0.0821901	-0.223202	0.145977
102566	Ano10	-0.0117908	0.794402	0.0181813	0.688086	0.0379511	0.404736	-0.0443701	0.331018	0.00760617	0.866357	-0.0488665	0.28661	0.0126725	0.780211	-0.00315442	0.944517	0.0305687	0.501502	0.149165	0.00255667
320091	Ano4	-0.0796501	0.745876	0.373641	0.123161	-0.3885	0.142933	0.202937	0.398881	0.0327028	0.891247	-0.628777	0.0569215	0.402738	0.160094	-0.552636	0.0819068	-0.723367	0.0249441	0.41019	0.127716
105722	Ano6	0.0217427	0.821423	-0.0980045	0.313527	-0.1576	0.110399	-0.0349753	0.716771	-0.0535744	0.579024	-0.0337224	0.726615	-0.147697	0.13366	-0.0397967	0.680006	-0.0461815	0.632361	0.0143815	0.881315
382014	Ano8	0.146467	0.00830234	0.126869	0.0202269	0.245177	5.79871e-05	0.258116	2.95281e-05	0.337287	5.15268e-07	0.13227	0.0160347	0.0129477	0.803253	0.169165	0.00282413	0.0186238	0.72007	0.0854899	0.107989
71345	Ano9	0.0944654	0.773902	0.852795	0.00874036	0.81756	0.013101	0.377155	0.241248	0.621793	0.0489447	-0.52543	0.106783	0.515417	0.0816436	-0.0794022	0.789717	-0.176814	0.549943	-0.0234281	0.934151
11737	Anp32a	-0.030421	0.832655	0.0297792	0.836129	0.0643029	0.655677	0.0224558	0.876033	0.0151547	0.916122	0.0217031	0.880124	0.379827	0.0130412	0.00999985	0.944585	0.00830457	0.953961	0.00794133	0.955963
67628	Anp32b	0.039019	0.84329	-0.186104	0.349795	-0.137741	0.487245	0.0333616	0.865767	-0.147093	0.458422	0.116632	0.555859	0.607449	0.00458454	0.0999824	0.613281	0.0887873	0.653385	0.0269502	0.891378
66471	Anp32e	-0.037425	0.615195	-0.0405188	0.586448	-0.0995685	0.187435	0.0264072	0.722503	-0.0552987	0.458888	-0.0391197	0.599397	-0.180801	0.0208484	-0.0552955	0.458958	-0.0637515	0.393989	-0.0556507	0.456045
69538	Antxr1	0.0941382	0.43677	-0.0096416	0.936173	-0.00352065	0.976682	-0.0629182	0.602273	0.00533191	0.964655	0.129691	0.287219	-0.253377	0.0436389	0.0440595	0.715005	0.0960822	0.427827	0.0253884	0.833055
71914	Antxr2	0.219337	0.195819	-0.126889	0.449747	0.0748329	0.654574	0.122382	0.465565	0.185836	0.270772	0.446517	0.0123683	-0.418565	0.0185772	0.510255	0.00492303	0.162236	0.337469	0.178023	0.293053
16952	Anxa1	-0.0458556	0.474084	-0.0170898	0.788766	-0.0735505	0.254519	-0.0302834	0.635468	-0.0675857	0.294091	-0.285357	0.000115708	0.0766869	0.235606	-0.357365	5.59211e-06	-0.375251	2.65638e-06	-0.371766	3.06165e-06
11744	Anxa11	0.0279493	0.462833	0.0911807	0.0221036	0.106694	0.00846309	0.0643207	0.0980821	0.113167	0.00555666	0.0221117	0.560976	-0.10103	0.0121939	-0.0210237	0.580248	-0.0736217	0.0604217	-0.160432	0.000218563
12306	Anxa2	-0.0621705	0.50252	-0.0481604	0.602839	-0.0688714	0.458061	-0.0680878	0.463125	-0.0251134	0.785738	-0.415829	0.000108845	0.152127	0.108098	-0.39866	0.000178815	-0.400715	0.000168427	-0.442963	4.9486e-05
11745	Anxa3	0.0504952	0.77143	0.102551	0.556217	0.115925	0.506383	0.00065738	0.99698	0.18222	0.299119	-0.297297	0.096655	0.650087	0.000854657	-0.149965	0.392233	-0.385088	0.0343717	-0.446323	0.01558
11746	Anxa4	-0.0145308	0.800998	0.0465502	0.421959	0.0215134	0.709315	-0.0255684	0.657844	0.0254918	0.658645	-0.18096	0.00387999	-0.12771	0.0342198	-0.236976	0.000310032	-0.139509	0.0216135	-0.222735	0.000591112
11747	Anxa5	-0.0246427	0.648915	-0.0162781	0.763363	-0.0058544	0.913715	-0.0159565	0.767896	0.0188336	0.72765	-0.18823	0.00158974	-0.0090567	0.866936	-0.314746	3.07905e-06	-0.215604	0.000419873	-0.252174	6.8341e-05
11749	Anxa6	-0.0684746	0.385342	0.182222	0.0265331	0.0902418	0.255139	0.0501209	0.523746	0.1035	0.19333	-0.654997	5.846e-09	0.0984123	0.215484	-0.673491	3.37973e-09	-0.349816	0.000118663	-0.419507	1.09167e-05
11750	Anxa7	-0.115922	0.140168	0.0827849	0.287102	0.0378308	0.623803	-0.247728	0.00315184	0.148531	0.0618631	-0.264431	0.00186742	0.111885	0.155223	-0.232106	0.00534499	-0.323776	0.000246348	-0.261694	0.00201795
11752	Anxa8	0.143784	0.597692	-0.313035	0.280019	-0.00177132	0.995201	-0.411829	0.15902	-0.322755	0.255045	-0.497184	0.220996	0.511065	0.152872	-0.367036	0.34392	-0.137215	0.704818	-0.53058	0.153475
71790	Anxa9	0.100309	0.506238	-0.0667559	0.659787	-0.145598	0.345188	0.351594	0.0251609	0.098526	0.511616	-0.0636965	0.672592	0.109471	0.469588	-0.00420432	0.977568	-0.0652754	0.662177	-0.0477833	0.747223
76507	Aoc1	-0.255562	0.466553	-0.290233	0.414245	-2.15844	0.000136103	-0.222581	0.5201	-1.52544	0.000880197	-2.59512	1.11109e-05	0.12029	0.711404	-2.3064	1.90291e-05	-1.77878	0.000118468	-2.65096	1.13992e-06
237940	Aoc2	0.116648	0.338418	-0.0259041	0.831543	-0.0681496	0.580851	-0.396751	0.00329001	0.165105	0.175939	0.114074	0.379266	-0.149178	0.259553	0.10864	0.398052	-0.18558	0.156474	-0.0739743	0.559242
72061	Aopep	-0.26702	0.023078	-0.0256823	0.817956	-0.266641	0.0235283	-0.330427	0.00610439	-0.271626	0.0208627	-0.379435	0.00221486	0.298745	0.0124577	-0.481995	0.000204536	-0.300273	0.0120872	-0.202081	0.0801786
11761	Aox1	-0.0906638	0.63006	0.0910996	0.627854	-0.185755	0.329318	0.363308	0.0606987	-0.0608387	0.745656	-0.496197	0.0128848	-0.307698	0.108409	-0.515711	0.00997961	-0.219775	0.244385	-0.255895	0.176556
71724	Aox3	-0.517666	0.136243	-0.177314	0.588454	-0.522695	0.144595	-0.128136	0.691765	-0.750093	0.0360678	-0.987322	0.0173807	0.0863526	0.798822	-1.38459	0.00184084	0.0740778	0.820619	-0.235395	0.476525
71872	Aox4	-0.0249654	0.927941	-0.182121	0.109937	-0.2534	0.0317164	0.235491	0.0381384	-0.0237702	0.945105	-0.23352	0.0391411	-0.0982508	0.440408	-0.270908	0.0177682	-0.0686624	0.52835	-0.0853588	0.421669
211556	Ap1ar	-0.0249312	0.875716	-0.0695139	0.663336	-0.0658962	0.679901	-0.0493032	0.757299	-0.106359	0.506307	0.0546535	0.732597	-0.313371	0.0585694	0.103298	0.519457	-0.0145464	0.927424	0.0173839	0.913272
11764	Ap1b1	0.0121355	0.848897	0.0261843	0.681404	0.000403036	0.994952	0.0945397	0.145688	0.0690515	0.283265	0.0971816	0.136041	0.0731684	0.257589	0.109918	0.0935309	0.0754115	0.243128	0.0716698	0.266515
11765	Ap1g1	0.0160421	0.950482	0.0151282	0.953304	-0.0394723	0.878664	-0.00903562	0.972103	0.00420488	0.987008	0.0989708	0.702411	-0.373897	0.157082	0.122156	0.637361	0.0906857	0.726021	0.071988	0.780687
11766	Ap1g2	-0.0405287	0.596602	0.224251	0.00624822	0.200346	0.0134339	0.297299	0.000533449	0.278379	0.00100777	-0.013693	0.858023	-0.12016	0.125336	0.0346427	0.650775	0.0212698	0.780522	-0.00568917	0.940444
11767	Ap1m1	0.0102404	0.902435	-0.166639	0.0544337	-0.137179	0.109502	0.0273442	0.743669	-0.136334	0.111239	-0.0338662	0.686054	-0.206889	0.0191578	-0.095974	0.257039	-0.0467969	0.576714	-0.0794752	0.345626
11769	Ap1s1	-0.026724	0.869111	-0.00858877	0.957755	0.00235931	0.988393	0.0284078	0.860952	0.0268321	0.868547	0.0125365	0.938437	0.476542	0.0064322	0.0911468	0.575451	-0.0293413	0.856527	0.0283717	0.86116
108012	Ap1s2	-0.0717375	0.553548	0.0680484	0.573902	-0.0232034	0.84765	-0.126328	0.300384	-0.0672623	0.578239	0.162246	0.188093	-0.190397	0.125231	0.248555	0.0482314	0.0613659	0.613244	0.287554	0.0237733
252903	Ap1s3	0.0950941	0.312648	0.192336	0.0471368	0.2847	0.00478271	0.112492	0.234235	0.174078	0.0703124	0.166009	0.085291	-0.171621	0.0764475	0.253747	0.0109763	0.153931	0.108656	0.242685	0.0143321
11771	Ap2a1	-0.00298211	0.986313	0.0568144	0.744045	0.0377335	0.828275	0.04524	0.794805	0.123588	0.479115	0.104207	0.550715	-0.298931	0.09497	0.145932	0.404814	0.0729546	0.675458	0.104915	0.547723
11772	Ap2a2	-0.0264355	0.534604	0.0399547	0.35018	0.036792	0.389162	0.0486937	0.25677	0.0401059	0.348259	-0.0124599	0.769258	-0.0469165	0.274557	0.0591542	0.170864	-0.0328438	0.44139	-0.009343	0.825714
71770	Ap2b1	0.0127841	0.825579	0.0785023	0.183165	0.0273536	0.637903	0.0480106	0.410721	0.116088	0.0533871	-0.00858003	0.882481	-0.0465259	0.425583	0.0374787	0.519926	0.0476753	0.414089	0.00588253	0.919213
11773	Ap2m1	-0.0151564	0.853208	-0.072056	0.382428	-0.0350598	0.669141	-0.026617	0.74541	-0.0218239	0.789968	0.0220877	0.787601	0.15263	0.0710976	0.00392025	0.961831	0.0233325	0.775915	-0.0107204	0.895871
232910	Ap2s1	-0.075925	0.800362	0.0138257	0.963243	0.0630881	0.833578	0.00497242	0.986777	0.000820402	0.997817	0.00196535	0.994782	1.05963	0.00154563	-0.00551006	0.985364	-0.020266	0.946186	-0.00597295	0.984117
11774	Ap3b1	0.134766	0.480927	0.146704	0.44338	0.162693	0.396111	0.211166	0.272799	0.260284	0.178844	0.253787	0.190072	-0.336387	0.0866123	0.173968	0.364698	0.262519	0.175503	0.231291	0.230625
11776	Ap3d1	-0.00222681	0.961347	0.116485	0.0164867	0.0399603	0.387996	0.0161125	0.726165	0.122887	0.0118671	-0.0018394	0.968085	-0.0267046	0.562667	0.0119267	0.795381	0.0205088	0.655951	-0.0595265	0.20205
55946	Ap3m1	-0.0058411	0.970331	-0.0261929	0.86759	0.00474741	0.975894	-0.0664394	0.672867	0.0225124	0.886003	-0.0200608	0.898652	-0.269981	0.0954928	0.0408317	0.795452	-0.0697178	0.658395	0.0135722	0.93124
64933	Ap3m2	-0.0248888	0.812126	-0.0129255	0.901793	0.132577	0.212731	0.173779	0.10475	-0.0965538	0.359227	-0.0900285	0.397801	-0.0902292	0.396724	0.0459433	0.662677	-0.0159309	0.879316	-0.0831807	0.429136
11777	Ap3s1	-0.0878894	0.263994	0.0463286	0.552522	-0.0436277	0.575921	0.0492475	0.527971	0.0237791	0.759826	-0.101213	0.200286	0.207687	0.0120642	-0.128753	0.106475	-0.0221233	0.776143	0.150252	0.0616293
11778	Ap3s2	0.014711	0.797728	-0.0213289	0.710477	-0.00525033	0.927152	-0.0457457	0.428182	-0.0453519	0.431723	0.0407248	0.481191	0.101664	0.0860977	0.0534817	0.356271	0.00947321	0.869111	0.0658706	0.25711
67489	Ap4b1	-0.0866358	0.173475	0.093162	0.14403	0.0139469	0.823736	-0.0494564	0.431792	-0.0251066	0.688087	-0.135814	0.0381947	-0.129671	0.0471357	-0.178031	0.00811524	-0.0982197	0.125607	-0.172324	0.00991084
108011	Ap4e1	-0.00778572	0.909389	0.0135863	0.842635	0.0151352	0.82515	0.000205177	0.997607	0.0247169	0.717933	0.150454	0.0358028	-0.041561	0.547085	0.208147	0.0049783	0.102888	0.14172	0.119654	0.0893369
11781	Ap4m1	-0.0662356	0.574393	-0.166749	0.16462	-0.214215	0.0783572	0.0229405	0.845348	-0.101028	0.393039	-0.00541821	0.963345	-0.226191	0.0641217	-0.0600057	0.611391	0.0133877	0.909339	-0.0624674	0.595711
11782	Ap4s1	0.00886235	0.962214	-0.201714	0.288238	-0.149873	0.428991	-0.285615	0.137564	-0.173579	0.357526	0.0721425	0.704649	0.576015	0.00498687	8.69946e-05	0.999634	0.121818	0.520386	0.050901	0.787006
381201	Ap5b1	-0.0674833	0.465801	0.179663	0.0581878	0.0549764	0.552829	0.224129	0.0201841	0.117624	0.204424	0.313404	0.00214877	0.195028	0.0454423	0.270917	0.00664671	0.251417	0.0107016	0.243938	0.0126472
74385	Ap5m1	-0.0528963	0.790145	0.0384815	0.846337	0.0143958	0.942396	-0.0261494	0.895353	-0.17092	0.392627	-0.147569	0.463538	-0.341867	0.0972032	-0.0191702	0.923364	-0.120419	0.546625	-0.137169	0.491149
69596	Ap5s1	-0.0919973	0.447434	0.201106	0.102708	0.107095	0.377586	-0.16497	0.179058	0.117365	0.332098	-0.196574	0.111806	0.380393	0.00361618	-0.1862	0.130377	-0.0934495	0.438944	-0.0874144	0.467709
231855	Ap5z1	-0.051884	0.367046	-0.00573674	0.919944	-0.082751	0.156337	0.107008	0.0690048	0.144595	0.0161926	-0.11664	0.0510934	0.00775838	0.89293	-0.257738	0.000115594	-0.0602521	0.298419	-0.064578	0.264593
11783	Apaf1	-0.0322314	0.861296	0.117967	0.52383	-0.000332617	0.998563	-0.197752	0.289583	0.0311977	0.865548	-0.0877828	0.635344	-0.341528	0.073554	-0.145183	0.434411	-0.0598796	0.745609	-0.0991018	0.591667
319924	Apba1	0.282975	0.129814	-0.197894	0.290754	-0.114353	0.539927	0.386903	0.041815	0.0360684	0.843811	0.109634	0.544477	-0.313762	0.0927589	-0.189361	0.300197	0.298507	0.103877	0.197943	0.273303
57267	Apba3	-0.0214725	0.608824	0.0640513	0.134128	0.0357584	0.396529	-0.0482427	0.255146	0.140948	0.00211322	-0.0388793	0.359092	0.0256922	0.542892	-0.0344919	0.414696	0.0400074	0.344522	-0.0232364	0.580574
11785	Apbb1	-0.14686	0.0327195	0.234406	0.0012713	0.219039	0.00234606	-0.101306	0.132033	0.133831	0.0494505	-0.135155	0.0471222	0.0815652	0.21982	-0.147262	0.0315559	-0.0628685	0.340761	-0.0748664	0.25793
54519	Apbb1ip	0.130841	0.26203	0.238362	0.0463678	0.420952	0.00102543	0.0436736	0.705881	0.308697	0.0114158	0.310071	0.0128454	-0.106832	0.370758	0.515324	0.000134011	0.21442	0.0748125	0.275175	0.0241553
11787	Apbb2	0.100517	0.696783	-0.0220727	0.931833	-0.0243526	0.924978	0.126798	0.623505	-0.00449754	0.986061	-0.0723417	0.781637	-0.333885	0.208293	0.0358271	0.890402	-0.0736115	0.776989	-0.0711594	0.783703
225372	Apbb3	-0.104935	0.167149	0.117837	0.122105	-0.05792	0.440764	-0.148853	0.0544232	0.137607	0.0728698	-0.349256	7.91281e-05	0.106789	0.164283	-0.260003	0.00175252	-0.367171	3.98312e-05	-0.298471	0.000442707
11789	Apc	0.00918296	0.966036	0.0156104	0.942304	-0.0977359	0.651311	0.0740559	0.731612	-0.0286844	0.894182	0.228476	0.295455	-0.244754	0.263542	0.287023	0.191308	0.178091	0.412528	0.130414	0.547093
23805	Apc2	0.0368061	0.831323	0.0471118	0.785332	-0.0191208	0.9123	-0.246786	0.163623	-0.109255	0.528561	0.0486619	0.777582	-0.281099	0.112782	0.0226719	0.895067	0.0952239	0.579428	-0.0372229	0.827919
494504	Apcdd1	0.750958	0.00211976	-0.34481	0.129548	0.411851	0.0723332	0.656859	0.00609055	0.387472	0.0894712	1.69634	5.15167e-08	-0.424463	0.0681297	1.48733	4.73161e-07	1.23693	7.87957e-06	1.1619	1.86667e-05
235606	Apeh	-0.0185659	0.855781	0.0851705	0.407314	0.133281	0.19909	0.0835975	0.415951	0.135491	0.191545	-0.0395714	0.699064	0.242894	0.02381	-0.0595552	0.561268	-0.00229521	0.982068	-0.0626067	0.54113
11792	Apex1	0.165942	0.12562	-0.074677	0.483244	0.0643675	0.545215	0.101952	0.340171	0.163207	0.131514	0.599279	5.24749e-06	0.252585	0.0240212	0.482954	9.68787e-05	0.493061	7.453e-05	0.501759	5.936e-05
77622	Apex2	0.0123283	0.866573	-0.122727	0.103377	-0.0419676	0.569248	-0.208642	0.00805151	-0.122507	0.103504	0.0956656	0.202746	-0.0957356	0.203384	0.054615	0.462125	0.0776533	0.297548	0.0719699	0.332833
226548	Aph1a	-0.0291332	0.620972	0.112338	0.0643992	0.134531	0.0288817	-0.0296555	0.61479	0.192031	0.00275833	-0.065633	0.270242	-0.171356	0.00673296	-0.0429031	0.468041	-0.0562158	0.343288	0.020463	0.728075
208117	Aph1b	-0.176575	0.106545	0.124663	0.246024	-0.0596027	0.578323	-0.323934	0.00513184	-0.175495	0.107328	-0.285066	0.0124686	-0.185457	0.0919229	-0.260419	0.0207525	-0.0788002	0.459985	-0.181955	0.0942123
68318	Aph1c	0.245638	0.318787	0.340059	0.169631	0.241196	0.336858	-0.224588	0.37937	0.259218	0.285996	-0.215961	0.377394	0.277558	0.243215	-0.30928	0.207916	-0.069582	0.765861	-0.0797861	0.728013
11800	Api5	0.0418323	0.627336	-0.0284644	0.740863	0.00151429	0.98595	-0.0216717	0.801121	0.010626	0.901636	0.0715677	0.408706	-0.155378	0.079789	0.124739	0.155125	0.0421117	0.62529	0.0666237	0.441203
56369	Apip	-0.0473159	0.796704	0.011984	0.947934	0.0363552	0.843334	-0.126008	0.495169	-0.151055	0.413296	-0.166655	0.371753	0.599178	0.00293497	-0.136531	0.462104	-0.139258	0.452446	-0.175662	0.343585
72103	Aplf	0.000556554	0.992319	0.0769553	0.190255	-0.00704387	0.903214	-0.113158	0.0589835	0.078991	0.178544	-0.0379635	0.515015	-0.099076	0.0970856	-0.031608	0.586816	0.0022035	0.969648	0.0169756	0.769207
30878	Apln	-0.0383357	0.749378	-0.267642	0.0330336	-0.220693	0.0750326	-0.026136	0.827547	-0.208235	0.0911957	-0.691812	4.34769e-06	-0.343422	0.00793053	-0.840587	1.87008e-07	-0.675074	6.01249e-06	-0.786752	5.34464e-07
11804	Aplp2	-0.0527315	0.68079	-0.0295881	0.817245	-0.0950597	0.460022	0.0422422	0.74159	-0.0840913	0.512844	-0.105391	0.41336	-0.214296	0.102895	-0.102477	0.426202	-0.1091	0.397274	-0.101364	0.431116
71881	Apmap	0.00622388	0.916095	-0.0238615	0.686779	0.0207427	0.725971	0.127176	0.0388063	0.0140692	0.811751	-0.0658535	0.271602	-0.073683	0.220094	-0.0370683	0.532563	-0.0462955	0.436431	-0.00128113	0.982704
11810	Apobec1	0.445345	0.0284404	0.546131	0.00829729	0.66953	0.00171421	-0.271623	0.190833	0.758286	0.000410082	0.433895	0.121278	0.191996	0.496127	0.826292	0.00331709	0.00912041	0.974294	0.421404	0.1101
80287	Apobec3	-0.00272117	0.951109	-0.0199152	0.654337	0.0120661	0.786101	-0.226307	2.17663e-05	0.0319627	0.473123	0.0972249	0.0361017	-0.116709	0.0135384	0.0841225	0.0668152	0.0834692	0.0686141	0.010629	0.810758
171504	Apobr	0.0722929	0.184933	0.186654	0.00159475	0.149219	0.00922897	-0.0406229	0.451521	0.269378	2.56868e-05	0.00832251	0.877075	-0.0251566	0.640923	-0.0256382	0.634197	-0.011268	0.833927	0.0232044	0.665982
11812	Apoc1	-0.238489	0.835531	0.098975	0.927617	0.503871	0.635153	0.461319	0.649279	0.997685	0.280361	-1.25872	0.0938964	0.324076	0.582619	-0.838472	0.216656	-0.755654	0.241299	-1.11754	0.0900485
11816	Apoe	0.179022	0.201049	-0.0382223	0.783807	0.0236184	0.865965	-0.348522	0.019341	0.0796994	0.563585	0.138091	0.347994	0.274278	0.0687837	0.228161	0.122261	-0.029155	0.840388	-0.0156519	0.912986
328561	Apol10b	-0.0766239	0.60789	-0.09857	0.510998	-0.0334088	0.824007	-0.238789	0.121516	-0.164478	0.273341	-1.01784	1.36509e-06	-0.160936	0.305886	-0.752929	6.53762e-05	-0.758633	5.11235e-05	-0.662476	0.000203306
71939	Apol6	-0.33954	0.145052	0.875589	0.000188211	0.202854	0.361574	0.0552358	0.801705	0.25289	0.237219	-0.711362	0.0020602	0.192251	0.327443	-0.844399	0.000372535	-0.822613	0.000392346	-0.302871	0.124244
75761	Apol7a	0.418872	0.0810597	1.28742	1.99883e-08	0.844519	0.00017958	0.463768	0.0425936	0.842704	4.65521e-05	-0.428385	0.0159056	0.191037	0.241533	-0.35657	0.0432437	-0.519778	0.00331394	-0.240602	0.115183
239552	Apol8	0.0987864	0.782359	0.521087	0.136378	0.0654269	0.859901	-0.0111082	0.976498	0.596155	0.0813327	-0.552088	0.120566	-0.160772	0.626925	-0.114565	0.723471	-0.5222	0.122553	0.0329603	0.913654
223672	Apol9a	-0.111284	0.516612	0.0585986	0.730962	-0.144269	0.406128	-0.44045	0.0164209	-0.408894	0.023559	-0.594434	0.0017125	0.570638	0.00194835	-0.576537	0.00212604	-0.509875	0.00531724	-0.500462	0.00586745
71898	Apol9b	-0.12948	0.44966	0.0956704	0.573317	-0.226361	0.196386	-0.292633	0.0973454	-0.370265	0.0377952	-0.742361	0.00018101	0.498869	0.00550626	-0.621563	0.00104133	-0.385068	0.0287224	-0.530014	0.00363263
381823	Apold1	-0.133578	0.695816	-0.371309	0.296477	-0.27985	0.435395	-0.50771	0.164222	-0.225099	0.507452	0.0704917	0.840094	-0.194802	0.591036	-0.31055	0.389595	-0.205184	0.554055	-0.527387	0.137162
55938	Apom	-0.326264	0.154183	0.00192168	0.992682	-0.194348	0.47468	0.0153121	0.943274	-0.426183	0.0640594	-0.18265	0.457232	-0.0313837	0.895968	-0.405353	0.107759	-0.084133	0.717704	-0.21013	0.384718
68316	Apoo	0.0335335	0.799213	0.117051	0.377743	0.181879	0.175418	0.250426	0.0656599	0.126403	0.340591	0.0876609	0.509355	0.390445	0.00615263	0.133792	0.315721	-0.00333497	0.979847	0.114215	0.389018
621156	Apoo-ps	-0.00205931	0.983102	0.0459185	0.637252	0.0536421	0.584741	0.227392	0.025108	0.11588	0.235185	0.0154839	0.876609	0.170891	0.0944149	0.245409	0.0179727	0.0498817	0.612576	0.195044	0.0527329
68117	Apool	0.0153143	0.899997	0.149847	0.225095	0.108794	0.376115	0.0955616	0.435589	0.0396346	0.744881	0.00723207	0.952821	0.354974	0.00687618	-0.102271	0.405766	0.030948	0.799718	-0.00624238	0.959108
68020	Apopt1	0.0806113	0.430701	0.028322	0.780958	0.136257	0.188419	0.148987	0.150978	0.0652938	0.521892	0.249872	0.0209381	0.311302	0.00512186	0.235406	0.0285192	0.234988	0.0285304	0.294312	0.00725489
11820	App	-0.0149373	0.941822	0.00791337	0.969159	-0.00538769	0.979002	0.0254713	0.900974	0.0118213	0.953937	-0.0345154	0.866168	-0.348483	0.0978345	-0.0228405	0.911179	-0.0457022	0.823423	0.0220606	0.914178
66884	Appbp2	0.0364208	0.856733	-0.00567726	0.977548	-0.0771977	0.702625	0.00292415	0.988435	-0.0507983	0.801209	0.129473	0.523526	-0.34267	0.099493	0.13103	0.518379	0.147931	0.466144	0.0892621	0.658898
654810	Appbp2os	0.539295	0.15886	0.749494	0.0508967	0.102228	0.802516	-0.0487967	0.903712	0.192909	0.616207	-0.28931	0.4702	-0.622153	0.142081	0.0386162	0.919276	-0.258975	0.498226	-0.424233	0.264396
72993	Appl1	0.0283326	0.849211	0.0119822	0.935909	0.0374184	0.801937	-0.0587221	0.694045	-0.0237798	0.873161	0.0973698	0.516643	-0.209782	0.16893	0.121702	0.418351	0.0912171	0.542801	0.045227	0.762076
216190	Appl2	-0.0534763	0.731795	0.0703107	0.652306	0.0289463	0.852913	0.0548239	0.725242	0.0212536	0.891335	-0.0566336	0.716546	-0.294194	0.0680217	-0.0589788	0.705036	-0.0196503	0.899379	-0.0829698	0.593933
11821	Aprt	0.0268085	0.908983	-0.00772675	0.973714	0.0550508	0.814512	-0.0219313	0.925494	0.0776207	0.740836	0.0683531	0.771019	0.747589	0.00354831	0.0288069	0.902299	0.00779745	0.973485	-0.00631179	0.978531
66408	Aptx	0.0380272	0.807144	-0.12871	0.412474	-0.0411685	0.792242	-0.00275968	0.985875	0.0204447	0.895406	-0.111136	0.482224	0.446793	0.007962	-0.0715841	0.649173	-0.0397907	0.799653	-0.0408204	0.794097
11826	Aqp1	-0.373559	1.16822e-05	-0.173562	0.0189123	-0.45817	5.02007e-07	-0.230414	0.00263817	-0.347193	3.17118e-05	-1.10648	5.06143e-15	-0.201362	0.00731907	-1.11957	3.76638e-15	-0.885735	8.37316e-13	-0.974574	9.22616e-14
66333	Aqp11	-0.162994	0.506667	-0.0713335	0.770119	0.276721	0.25416	-0.127092	0.604702	-0.169022	0.486006	0.196716	0.40292	0.167189	0.476546	0.32267	0.167155	0.194893	0.396325	0.186487	0.408893
11827	Aqp2	-1.30535	0.0593766	0.776621	0.121238	0.491311	0.352355	-0.0485786	0.928971	0.585091	0.237344	-1.32867	0.0829829	0.903379	0.100331	0.0344345	0.952638	-0.866492	0.187878	-0.447273	0.443856
11828	Aqp3	-0.420892	2.59564e-06	0.388475	7.06705e-06	-0.0552519	0.440554	0.195899	0.0094589	-0.145287	0.0482176	-1.03224	3.44928e-14	-0.121884	0.0907818	-1.0643	1.59041e-14	-0.8094	7.03613e-12	-0.692115	1.83292e-10
11830	Aqp5	-0.436328	0.0231227	0.0895972	0.623411	-0.382048	0.0444155	-0.0368143	0.839875	-0.159823	0.383602	-0.483791	0.0129227	0.486644	0.0122479	-0.468763	0.0155768	-0.580156	0.00357485	-0.297587	0.111382
11833	Aqp8	0.325789	0.080785	-0.428076	0.0325855	-0.0877416	0.640945	1.2719	2.22883e-08	0.292473	0.115819	0.798871	0.000155633	0.163105	0.436692	0.77686	0.000192179	0.813858	8.72597e-05	0.784752	0.000111247
11834	Aqr	0.0904552	0.716853	-0.00780724	0.975004	0.0533623	0.830543	0.0625332	0.801937	0.0290235	0.907232	0.220384	0.381067	-0.387263	0.130213	0.22425	0.372725	0.134002	0.592278	0.117803	0.637419
11836	Araf	-0.014775	0.742733	0.00937841	0.834868	0.0478262	0.292929	0.0328316	0.467605	0.0193607	0.667137	-0.0190101	0.67364	0.0427418	0.347096	-0.0180164	0.689576	-0.04968	0.275191	-0.0263648	0.559013
69710	Arap1	0.120675	0.0970939	0.176115	0.01848	0.22111	0.00401971	0.0265081	0.70883	0.218024	0.00441938	0.14606	0.0476114	0.19529	0.00999085	0.165838	0.0258765	0.15356	0.0377181	0.0868586	0.226567
212285	Arap2	-0.0695141	0.753325	-0.218448	0.335341	-0.204259	0.373473	-0.225284	0.321474	-0.334458	0.142038	-0.0273408	0.928727	-0.367269	0.254132	0.299103	0.303938	0.0895041	0.755449	-0.0739806	0.795126
106952	Arap3	0.381367	0.297094	-0.255602	0.521187	-0.0950682	0.810483	-0.10843	0.777953	-0.153839	0.685321	0.582993	0.0812828	-0.582655	0.125253	-0.448189	0.217795	0.474621	0.141773	-0.513213	0.140051
11838	Arc	-0.602998	0.00521675	-0.0407171	0.833122	-0.377662	0.0672482	-0.511407	0.0150396	-0.502085	0.0156262	-0.76574	0.000965632	-0.385695	0.0639538	-0.736133	0.00124368	-0.768712	0.000710472	-0.62592	0.00354656
213827	Arcn1	-0.00867561	0.960252	-0.0421154	0.808941	-0.0434464	0.803053	-0.014752	0.93247	-0.0590869	0.734554	-0.049443	0.776649	-0.358167	0.0479824	-0.0640168	0.713515	-0.0228596	0.895562	-0.0231454	0.894253
11839	Areg	0.619696	3.74299e-07	0.144064	0.130289	0.672023	9.20478e-08	0.469195	2.58444e-05	0.570834	1.43767e-06	1.3706	3.9063e-14	0.342243	0.00110447	1.28543	1.68223e-13	0.969666	8.29063e-11	1.12748	3.12579e-12
68497	Arel1	-0.000453453	0.997889	0.00964281	0.955129	0.0406086	0.812903	-0.0904065	0.598988	0.0585509	0.732671	-0.0413078	0.810816	-0.246231	0.161708	0.0336208	0.845316	-0.0120658	0.944127	0.0241998	0.888097
11840	Arf1	-0.000963172	0.98791	-0.0799204	0.215364	-0.05726	0.371372	-0.0267112	0.674832	-0.0770687	0.231681	-0.00650656	0.918501	0.124643	0.0582845	0.0229641	0.718289	-0.0103499	0.870708	0.022121	0.72815
11841	Arf2	-0.0337181	0.742204	-0.00433082	0.966269	-0.0862631	0.40381	-0.244308	0.0235707	0.0497962	0.626984	-0.15472	0.145964	0.273581	0.0132584	-0.032607	0.753904	-0.177019	0.0971271	-0.102427	0.326969
11842	Arf3	-0.0398197	0.787728	0.0332349	0.822145	-0.0206045	0.889147	-0.0167279	0.90989	0.0527796	0.721276	-0.097538	0.511119	-0.259692	0.0878249	-0.0689487	0.641559	-0.084689	0.567844	-0.0570197	0.700005
11843	Arf4	-0.0524204	0.497596	-0.0355352	0.644881	-0.0701343	0.365868	-0.138254	0.0810732	-0.0622472	0.421372	-0.242687	0.00371224	-0.193998	0.017124	-0.259306	0.00214578	-0.184004	0.0230082	-0.167537	0.0369034
11844	Arf5	-0.0263707	0.847764	0.0258701	0.850615	0.0718018	0.602116	-0.0967434	0.483346	0.0701317	0.610277	-0.0690037	0.6168	0.331381	0.022161	-0.0827477	0.548771	-0.0326925	0.812101	-0.0517112	0.707021
11845	Arf6	-0.150793	0.000250787	-0.0271013	0.454641	-0.165055	8.67949e-05	-0.119873	0.00238683	-0.0927757	0.0150878	-0.259224	9.11265e-08	-0.0483625	0.18737	-0.183933	2.12611e-05	-0.294052	8.60072e-09	-0.224678	1.04998e-06
228998	Arfgap1	-0.0204223	0.747508	0.0239583	0.705781	0.0411215	0.518228	-0.151274	0.0232234	0.0500064	0.432615	-0.103812	0.110633	0.144025	0.0301961	-0.140821	0.0337104	-0.0648177	0.311715	-0.126056	0.0551079
77038	Arfgap2	0.0270788	0.593227	-0.101158	0.0536499	-0.081358	0.116307	-0.0107642	0.831498	-0.0356193	0.48307	0.0324938	0.522815	0.0747637	0.148126	0.0214022	0.673069	0.047965	0.347393	0.0211601	0.676296
66251	Arfgap3	-0.116772	0.185521	0.0192488	0.824369	-0.0241385	0.780975	-0.46879	9.8975e-06	0.0283331	0.743925	-0.294985	0.00202781	-0.225	0.014647	-0.334669	0.000616633	-0.171142	0.0570746	-0.18734	0.0384118
211673	Arfgef1	0.0721653	0.700824	-0.021728	0.907805	4.80913e-05	0.999796	-0.112593	0.549885	-0.00550505	0.976581	0.205283	0.279964	-0.322038	0.0956699	0.253212	0.185086	0.132492	0.482492	0.138424	0.463142
99371	Arfgef2	0.0587103	0.623812	0.0713441	0.551643	-0.0190813	0.873152	-0.00875906	0.941549	0.090304	0.451925	0.113353	0.347852	-0.187833	0.125448	0.144449	0.233861	0.061274	0.609476	0.0637103	0.595256
215821	Arfgef3	-0.0519757	0.794914	0.371361	0.0654008	-0.00792853	0.9688	-0.0190502	0.92412	-0.225027	0.265917	-0.219901	0.280138	-0.209027	0.302155	-0.250439	0.21667	-0.280962	0.162992	-0.313351	0.116727
99889	Arfip1	-0.110224	0.00743143	0.00691817	0.857059	-0.0638211	0.105227	-0.131263	0.00188062	-0.00693975	0.856574	-0.200392	1.57528e-05	-0.0241915	0.530817	-0.172593	0.000109969	-0.144116	0.000790916	-0.0575504	0.142176
76932	Arfip2	0.0388368	0.319615	0.111939	0.00697754	0.175327	9.7349e-05	-0.0040514	0.916563	0.185588	4.69592e-05	-0.000799904	0.983519	-0.0549897	0.163573	-0.017448	0.652789	0.0391282	0.31641	-0.00273487	0.943611
76688	Arfrp1	0.0671058	0.622771	-0.077133	0.572333	0.0502004	0.712846	0.0593645	0.663362	0.0829129	0.543585	0.0374626	0.784168	0.375398	0.0101141	0.0867178	0.52704	-0.0185076	0.892187	0.00269506	0.984234
11846	Arg1	-0.351656	0.52723	0.0746874	0.887086	-0.366463	0.5255	-0.196805	0.714052	0.234835	0.636919	0.15759	0.800002	0.587783	0.3184	-0.413435	0.53089	-0.268255	0.665532	0.373591	0.497503
11847	Arg2	0.389097	1.61837e-05	0.196973	0.0131766	0.433243	3.41977e-06	0.319731	0.000197845	0.424063	4.57711e-06	0.580436	2.33295e-08	0.0667294	0.378213	0.401714	1.04979e-05	0.742817	1.64031e-10	0.685684	8.4789e-10
234023	Arglu1	0.0266632	0.761976	-0.0460096	0.601917	-0.0047822	0.956659	-0.0154955	0.860222	-0.0494928	0.574738	0.117474	0.189699	0.189797	0.0388492	0.150795	0.0955741	0.0446674	0.612848	0.0650785	0.462023
228359	Arhgap1	-0.0253623	0.694232	-0.00359314	0.955524	0.0300674	0.641518	-0.0833911	0.20263	0.0283912	0.659862	-0.00991536	0.878002	-0.131845	0.0493428	-0.0177485	0.783517	-0.0317502	0.623487	-0.02716	0.674178
78514	Arhgap10	0.0253707	0.51324	-0.0770081	0.0547144	-0.0421529	0.412117	-0.103	0.0122658	-0.0491237	0.218737	0.108492	0.00887135	0.0151755	0.755275	0.132512	0.00186683	0.0590722	0.135333	0.0535742	0.173461
228482	Arhgap11a	-0.00104348	0.994975	0.00630259	0.96966	-0.0458802	0.78209	0.073764	0.656823	-0.0415602	0.802053	0.0647933	0.696325	-0.241635	0.153236	0.15046	0.367779	0.00246592	0.988128	0.134942	0.41837
75415	Arhgap12	-0.0119614	0.929907	0.0758615	0.577976	-0.0466802	0.732014	-0.0365611	0.788267	0.000269926	0.998415	0.11381	0.406128	-0.140216	0.308222	0.121678	0.374602	0.156184	0.25637	0.0600735	0.658878
70497	Arhgap17	0.0103444	0.961506	0.0355161	0.86843	0.0145523	0.945907	-0.0921804	0.667868	-0.0049435	0.981591	0.0767719	0.721023	-0.392205	0.0771103	0.0508999	0.81265	-0.000330429	0.998771	0.0395053	0.853871
73910	Arhgap18	-0.157996	0.0611345	0.142261	0.0895307	-0.119457	0.151327	0.152534	0.0698113	-0.177398	0.0369726	-0.228918	0.00862438	-0.191829	0.0249181	-0.220175	0.0111182	-0.255607	0.00382635	-0.374195	8.35041e-05
71085	Arhgap19	0.00575986	0.962888	-0.0156634	0.899342	-0.0552596	0.656243	0.0684513	0.581404	-0.0985395	0.428722	0.0387003	0.75491	-0.172516	0.171655	0.118658	0.341961	0.0603998	0.626241	0.103254	0.406843
408028	Arhgap20os	-0.845607	0.31858	-0.80491	0.342955	-0.640543	0.452337	-0.225077	0.768047	-0.171093	0.817525	0.400167	0.647808	0.803736	0.335336	0.259214	0.767331	0.898298	0.251595	0.501413	0.52391
71435	Arhgap21	-0.0140153	0.946821	-0.0838765	0.690312	-0.210661	0.321416	-0.0995901	0.636409	-0.0942541	0.654315	0.130517	0.536963	-0.358289	0.0983165	0.101213	0.631462	0.0790642	0.70751	0.0437787	0.835196
239027	Arhgap22	-0.114205	0.297817	-0.0838133	0.442652	-0.180786	0.104722	-0.0235073	0.828618	-0.0555185	0.609794	-0.215315	0.0562199	0.28529	0.0135134	-0.185437	0.0969889	-0.224617	0.0468946	-0.163624	0.140446
58996	Arhgap23	-0.0501962	0.766802	-0.00319724	0.984917	-0.0913209	0.59093	-0.188848	0.270525	-0.0167375	0.921084	0.0041224	0.98054	-0.262573	0.129232	-0.0274856	0.870771	0.038653	0.818891	0.0139048	0.934273
232201	Arhgap25	0.0710397	0.814969	-0.561208	0.0994947	-0.231938	0.475497	0.360422	0.228458	0.0763352	0.798084	-0.44001	0.128985	-0.106595	0.698392	-0.659535	0.0271073	0.185035	0.478445	0.12564	0.624668
71302	Arhgap26	0.0799981	0.626953	0.0409329	0.803402	-0.0128111	0.937984	0.150514	0.363286	0.0365521	0.823795	0.646423	0.000493172	-0.215381	0.19839	0.673802	0.000314951	0.701888	0.00019823	0.653531	0.000428946
544817	Arhgap27	-0.05394	0.80999	0.00457254	0.983728	-0.150739	0.503946	-0.254395	0.263138	-0.0867369	0.699145	0.0691183	0.758747	-0.425503	0.0678354	0.0162007	0.942539	0.0345616	0.877712	-0.00240888	0.991435
653030	Arhgap27os3	0.158226	0.784873	1.09899	0.0381883	0.602861	0.288218	0.735953	0.171859	0.902307	0.0841786	0.107375	0.819238	-0.0921936	0.848012	0.334477	0.458898	-0.834599	0.107801	-0.482395	0.303591
268970	Arhgap28	-0.0865477	0.367031	-0.0613323	0.521074	-0.211562	0.03368	0.141114	0.146231	-0.109727	0.254796	-0.127455	0.188858	-0.168262	0.0865419	-0.125273	0.196066	-0.0668306	0.485051	0.092146	0.337246
214137	Arhgap29	-0.139187	0.505986	0.151511	0.468312	0.201152	0.338142	-0.0251471	0.903887	0.0216158	0.917102	-0.282304	0.185307	-0.248682	0.240519	-0.124702	0.551552	-0.030525	0.883426	-0.179895	0.390349
226652	Arhgap30	0.0361607	0.929335	-0.184639	0.665033	0.214208	0.603414	0.409685	0.296717	0.452405	0.240992	0.392198	0.285568	-0.0433032	0.909509	0.644982	0.0738914	0.310589	0.380187	0.352918	0.307211
12549	Arhgap31	0.106543	0.668854	-0.00228783	0.992662	-0.0585907	0.814063	-0.173136	0.48885	0.0778728	0.754269	0.0978579	0.696041	-0.443129	0.0862597	-0.0791672	0.75189	0.0467749	0.851506	0.00422021	0.986511
330914	Arhgap32	-0.013004	0.946361	0.0141172	0.941784	-0.175464	0.368659	-0.0882361	0.64889	0.0115929	0.95214	0.140797	0.46942	-0.22509	0.251785	-0.00703742	0.971008	0.0969559	0.617023	0.102776	0.595903
233071	Arhgap33	0.0101697	0.964711	0.0162561	0.943697	0.0389815	0.866622	0.231344	0.316171	0.0421326	0.853463	-0.391947	0.0815355	-0.189925	0.384103	-0.422597	0.0609049	-0.107326	0.618841	-0.19142	0.37571
232906	Arhgap35	0.0206425	0.926756	-0.000831094	0.997047	-0.0995599	0.658235	-0.0305895	0.891669	-0.0233143	0.917299	0.134782	0.549878	-0.378423	0.101257	0.126471	0.574532	0.088673	0.693361	0.0844234	0.707268
223666	Arhgap39	-0.00737327	0.970615	0.0239429	0.904808	-0.0277603	0.889884	-0.298431	0.145316	0.0692554	0.729305	0.142604	0.481361	-0.272035	0.185795	0.084863	0.674052	0.146247	0.469344	0.0217688	0.913747
171207	Arhgap4	-0.0411267	0.852675	-0.0587352	0.791964	0.172373	0.438775	-0.376886	0.107338	0.146095	0.498926	0.10807	0.64628	0.0895386	0.705942	0.162009	0.485769	0.130952	0.566467	-0.125421	0.582617
71544	Arhgap42	-0.067018	0.670103	-0.011538	0.94143	-0.164374	0.301315	-0.0125191	0.93647	-0.239551	0.135635	0.00420017	0.978659	-0.356239	0.0306066	-0.177518	0.264169	-0.0620744	0.692676	-0.0303967	0.846198
216831	Arhgap44	-0.188004	0.267584	0.0906757	0.589002	-0.0550521	0.742848	-0.11747	0.485297	-0.0279521	0.867334	-0.315002	0.0712342	-0.274522	0.11283	-0.271842	0.116092	-0.277478	0.108664	-0.0332959	0.843082
70719	Arhgap45	-0.068862	0.609187	0.0275309	0.837178	-0.133847	0.330969	0.0403816	0.763429	-0.0479269	0.719372	0.160954	0.21756	0.120801	0.354743	0.010533	0.934776	0.00987729	0.938511	-0.0716355	0.575148
11855	Arhgap5	0.0088371	0.971642	0.0883178	0.722671	0.0827863	0.739569	-0.00696279	0.977663	0.0272827	0.912548	0.0941136	0.706102	-0.354148	0.164167	0.19516	0.435886	0.036283	0.884133	0.0187322	0.939961
11856	Arhgap6	-0.0806341	0.486985	0.09349	0.420847	-0.141615	0.227017	0.102495	0.378139	-0.074083	0.522553	-0.254017	0.035665	-0.200229	0.0924419	-0.258797	0.0325122	-0.219088	0.0667561	-0.386495	0.00231126
73167	Arhgap8	-0.0600531	0.808319	0.474968	0.0565205	0.523067	0.0383224	-0.145058	0.561876	0.417167	0.0888571	-0.628181	0.0267046	0.439384	0.0905431	-0.105305	0.680434	-0.327124	0.208339	-0.146611	0.557724
216445	Arhgap9	-0.0407263	0.868266	0.13694	0.573419	0.340692	0.167182	0.0632478	0.794799	0.333402	0.164477	-0.240212	0.305097	-0.159156	0.496206	-0.136534	0.551012	-0.208498	0.361348	-0.362049	0.115477
192662	Arhgdia	-0.0198845	0.846463	-0.0952272	0.357549	-0.0666241	0.518051	-0.0848973	0.411301	-0.0522131	0.611887	-0.0358295	0.727432	0.199656	0.060307	-0.0525763	0.609503	-0.0806894	0.434635	-0.103491	0.318107
11857	Arhgdib	-0.00760304	0.956935	0.103788	0.463348	0.0923473	0.51369	0.0577847	0.681992	0.125305	0.377002	-0.120952	0.393876	0.390221	0.00956369	-0.179007	0.210723	-0.106522	0.451869	-0.0342139	0.808089
14570	Arhgdig	-0.0567173	0.809482	-0.1625	0.496062	0.0227693	0.923747	-0.463374	0.0648447	-0.24	0.31216	0.218484	0.472716	0.0417137	0.894452	0.227098	0.44751	0.0212155	0.943174	-0.0368498	0.899049
16801	Arhgef1	-0.00794477	0.853722	0.0678124	0.123836	-0.0206311	0.632789	-0.0629721	0.151798	0.132098	0.00457511	-0.0689207	0.118374	-0.0786623	0.0766913	-0.0484721	0.266447	-0.174023	0.000369791	-0.0935639	0.0373257
234094	Arhgef10	-0.103038	0.385055	0.0945713	0.423605	-0.0819043	0.490414	-0.0472685	0.68859	0.0670185	0.568337	-0.457141	0.000662233	-0.294515	0.0190644	-0.533786	0.000118865	-0.309168	0.0138229	-0.213512	0.0784144
72754	Arhgef10l	-0.121402	0.0340693	0.0293156	0.593921	-0.10478	0.0647005	-0.20106	0.000993057	0.00315137	0.954151	-0.0985396	0.0809366	0.059801	0.280765	-0.146175	0.0121312	0.0080931	0.882569	-0.0876612	0.117941
213498	Arhgef11	-0.0326173	0.902707	-0.0166129	0.950355	-0.0667002	0.802926	-0.0966571	0.717642	-0.138828	0.603715	-0.114677	0.668506	-0.405841	0.137945	-0.120883	0.651595	-0.0719971	0.787499	-0.117089	0.661291
69632	Arhgef12	-0.0105157	0.961375	0.10881	0.617135	-0.0445895	0.837435	0.0556235	0.797951	0.000639945	0.997648	0.0806561	0.710941	-0.249927	0.256494	0.172433	0.43027	0.0799687	0.713143	0.107684	0.620833
442801	Arhgef15	-0.0887379	0.330498	0.104076	0.253253	0.0821331	0.36795	0.0633207	0.484284	0.102661	0.25716	-0.0397017	0.653813	0.057533	0.517355	0.000244213	0.997786	0.0867947	0.326486	-0.0193633	0.824855
230972	Arhgef16	0.110937	0.804893	0.482735	0.268841	-0.0343482	0.942145	-0.354308	0.45975	0.351844	0.413192	-0.0678681	0.888005	0.204333	0.660001	0.0623375	0.893072	-0.645405	0.200998	-0.645068	0.180908
207212	Arhgef17	-0.0563901	0.752924	0.0622888	0.728079	-0.141487	0.432273	-0.246022	0.17722	-0.0287656	0.872293	-0.0989046	0.581632	-0.344899	0.0627229	-0.165905	0.35788	-0.105992	0.554846	-0.0757736	0.672299
102098	Arhgef18	0.0240373	0.810752	0.0447874	0.655958	0.00915028	0.927437	-0.0285039	0.776646	0.0420164	0.675595	0.089238	0.379634	-0.142412	0.16629	0.103731	0.30789	0.100567	0.322114	0.0855574	0.397875
213649	Arhgef19	0.21913	0.000999364	0.0831222	0.172775	0.277395	7.52593e-05	0.326852	8.07803e-06	0.232455	0.000552222	0.230617	0.000585657	0.0635112	0.29282	0.101959	0.0961283	0.419028	1.36308e-07	0.323642	8.75513e-06
16800	Arhgef2	0.0227394	0.808245	0.0147604	0.87479	-0.0454809	0.628076	-0.0383693	0.682523	0.074067	0.43165	0.0568504	0.545361	-0.145414	0.129125	0.0176834	0.850313	0.0788271	0.403127	0.0630044	0.502888
52666	Arhgef25	-0.0343039	0.689743	0.117159	0.179411	0.202674	0.0245611	-0.100533	0.2478	0.166642	0.0601328	-0.0486995	0.571489	0.181276	0.0423801	-0.131654	0.133175	0.0571224	0.506557	-0.00862826	0.919699
622434	Arhgef26	0.391746	0.258035	-0.101469	0.782896	-0.321626	0.413797	0.398376	0.250695	0.0942524	0.835386	-0.748429	0.065435	-0.393601	0.2948	-0.510397	0.175122	-0.0618196	0.856094	-0.336345	0.325288
110596	Arhgef28	0.03074	0.812992	-0.0141657	0.913199	-0.0910662	0.486181	0.0581161	0.65521	0.0684353	0.598826	-0.0688225	0.601292	-0.160427	0.228712	-0.159028	0.232273	-0.112914	0.392225	-0.149615	0.25876
71704	Arhgef3	0.260401	0.00204824	-0.0216564	0.778513	0.157383	0.0488628	0.206903	0.0114928	0.195866	0.0160428	0.107351	0.172363	-0.0888544	0.256503	-0.0282864	0.714626	0.141131	0.0760456	0.206479	0.0118317
381112	Arhgef33	-0.584505	0.209051	0.0462857	0.911705	-0.479722	0.310503	-0.691664	0.145777	0.125443	0.755839	-1.47871	0.00691981	-0.505513	0.254007	-0.897077	0.0565542	-1.04421	0.0262309	-0.572391	0.16514
328967	Arhgef37	-1.08285	0.0549603	-0.484523	0.339397	-0.603497	0.256139	-0.375274	0.445117	-0.352565	0.461645	0.147191	0.781198	0.0385819	0.943151	-0.234341	0.666807	-0.530106	0.337864	-0.553804	0.299337
230098	Arhgef39	-0.0338655	0.655408	-0.193063	0.016257	-0.198925	0.0138349	-0.0782731	0.306944	-0.281635	0.000873864	-0.174803	0.0285502	0.104946	0.175416	-0.0840357	0.274178	-0.0274082	0.717893	-0.129896	0.0946486
226970	Arhgef4	0.0797429	0.408914	0.0372845	0.69889	0.0744993	0.443698	-0.127182	0.196578	0.135316	0.163521	0.232339	0.0253217	0.0472379	0.636885	0.185049	0.0691639	0.111827	0.260588	0.141114	0.155239
268739	Arhgef40	-0.0885824	0.212522	-0.0777124	0.272489	-0.225441	0.00312729	0.272001	0.000554992	-0.0669852	0.342735	-0.0193202	0.78276	-0.109019	0.127892	-0.0436423	0.534576	0.0109507	0.875724	-0.0331137	0.636885
54324	Arhgef5	-0.129497	0.178603	0.196637	0.0453068	0.078583	0.409283	-0.24478	0.0147708	-0.0426276	0.652475	-0.272422	0.00749809	-0.106609	0.26667	-0.0773152	0.417401	-0.202825	0.0398849	-0.260306	0.00997195
73341	Arhgef6	-0.0362691	0.945301	-0.120384	0.823124	-0.0676435	0.901796	-0.652721	0.262515	0.0704888	0.889337	-0.0314114	0.952447	-0.567907	0.318428	-1.28089	0.0448514	0.0181235	0.971059	0.126771	0.78934
54126	Arhgef7	0.0637966	0.651822	0.040477	0.774437	0.0820457	0.562446	-0.0488305	0.729727	0.143784	0.312731	0.11605	0.415041	-0.26797	0.0671827	0.110266	0.438184	0.0614018	0.66456	0.0577625	0.683093
93760	Arid1a	0.0103234	0.905394	0.0306443	0.72453	-0.141839	0.111262	0.118436	0.180163	0.0092348	0.915312	0.249662	0.00739198	-0.0605414	0.48793	0.187156	0.038711	0.170532	0.0578815	0.181809	0.0440827
239985	Arid1b	-0.0341643	0.851029	-0.0908922	0.618187	-0.250261	0.177241	-0.0382944	0.833322	-0.0990691	0.586878	0.174142	0.343422	-0.240491	0.194778	0.160916	0.380521	0.195644	0.287726	0.161756	0.377542
77044	Arid2	0.0102132	0.892372	-0.0033332	0.964778	-0.125634	0.104949	0.0787178	0.301913	-0.0526667	0.487209	0.174815	0.0273172	-0.0846358	0.268526	0.168564	0.0327413	0.151681	0.0526996	0.0885017	0.246986
13496	Arid3a	0.129515	0.212619	0.218329	0.0402592	0.228794	0.0333757	0.0213959	0.835752	0.39297	0.000541048	-0.270353	0.0173426	0.0738687	0.520679	-0.307907	0.00734087	0.0506159	0.877173	-0.244046	0.0258997
56380	Arid3b	0.06992	0.589028	0.0872711	0.501103	0.214692	0.105809	-0.000611358	0.99624	0.35046	0.0100993	0.0608462	0.643112	-0.200442	0.137478	-0.169517	0.204124	-0.180891	0.174092	-0.069011	0.594584
238247	Arid4a	-0.115781	0.285149	0.133471	0.218926	0.0219521	0.837819	-0.357647	0.00238468	0.127858	0.237815	-0.131132	0.228625	0.267825	0.0181278	-0.124688	0.251166	-0.108839	0.314424	-0.0758903	0.480147
94246	Arid4b	0.0278378	0.760785	0.0496089	0.588195	-0.021884	0.811002	-0.0581084	0.526608	0.0169248	0.852992	0.0360567	0.693796	0.262416	0.00749295	0.0499865	0.585495	0.0404729	0.658298	0.0649436	0.478871
214855	Arid5a	-0.0303561	0.724077	-0.150826	0.0880331	-0.0616145	0.475832	-0.222175	0.0147941	0.00524157	0.951299	-0.17325	0.0529066	0.212264	0.0195969	-0.191462	0.0336284	-0.141849	0.108256	-0.108651	0.213434
71371	Arid5b	0.0221994	0.930028	0.126669	0.617117	-0.132465	0.602115	-0.0486514	0.847564	0.0566249	0.822685	0.0942829	0.709392	-0.372625	0.14939	0.0833361	0.741639	-0.0469778	0.852417	0.0727879	0.772994
23806	Arih1	-0.022206	0.886969	-0.00790859	0.95962	-0.09355	0.550743	-0.0343238	0.826163	-0.0339776	0.827847	-0.033898	0.828383	-0.278835	0.083377	0.0219878	0.888123	-0.030794	0.843821	-0.000355428	0.998185
23807	Arih2	0.0589024	0.120345	0.00408565	0.912234	0.0115642	0.755391	-0.0817008	0.0347895	0.054886	0.146413	0.0609294	0.109704	-0.00521828	0.888446	0.0714211	0.0629289	0.0396025	0.291288	0.0640825	0.0927629
104303	Arl1	0.00937971	0.961642	0.00287698	0.988232	0.0696325	0.721505	0.0126486	0.9483	0.0176398	0.927911	-0.126555	0.519325	-0.36109	0.0738884	-0.148244	0.450878	-0.0842424	0.666936	-0.0947196	0.628432
56795	Arl10	-0.0228679	0.913094	-0.119988	0.568813	-0.0517883	0.805511	-0.275335	0.19806	-0.0861422	0.681125	-0.112554	0.598994	-0.392779	0.0754317	-0.108126	0.612476	-0.0709229	0.73848	-0.166413	0.434656
219144	Arl11	0.0589365	0.873262	0.575697	0.0528423	0.424928	0.159762	0.199528	0.50361	0.553557	0.0562739	0.637512	0.0863848	0.75518	0.0412981	0.864248	0.0172498	0.451626	0.205973	-0.0794291	0.841159
68146	Arl13b	-0.0622515	0.648081	0.141316	0.303766	0.0767641	0.574159	-0.286365	0.043648	0.0670863	0.622414	-0.238519	0.0902562	-0.246683	0.0802083	-0.188844	0.17482	-0.155754	0.259828	-0.122881	0.371083
212772	Arl14ep	-0.0392976	0.529592	0.0142509	0.819088	-0.0197123	0.751992	-0.0232832	0.708931	0.115895	0.0710952	-0.127807	0.0486693	-0.088417	0.164542	-0.128722	0.0470826	-0.0669935	0.287914	-0.0269616	0.665806
381142	Arl14epl	0.0483868	0.710331	0.0786404	0.547139	0.0189416	0.884923	-0.283667	0.0382931	-0.0563311	0.665221	-0.270172	0.0579562	0.132404	0.333573	-0.870729	1.18145e-06	-0.0835459	0.537948	0.288094	0.0382462
218639	Arl15	-0.0284925	0.826926	-0.0184546	0.887386	-0.0547643	0.675526	-0.106892	0.415569	-0.12615	0.336803	-0.0956534	0.469693	-0.20411	0.129788	-0.0927047	0.482518	-0.0873951	0.506835	0.0347172	0.790578
70317	Arl16	0.0181831	0.790562	0.0210128	0.759035	0.0208062	0.761661	-0.249045	0.00108721	0.136797	0.0533438	-0.202455	0.00632163	0.117424	0.096735	-0.21163	0.0045066	-0.173378	0.0169855	-0.0254397	0.71082
56327	Arl2	-0.0363214	0.886185	0.0297892	0.906529	0.0407852	0.872489	0.0315337	0.901104	0.0273518	0.913999	-0.122344	0.630839	0.820108	0.00310803	-0.0848637	0.738192	-0.025238	0.920605	-0.037383	0.882467
107566	Arl2bp	-0.0424917	0.600746	-0.14221	0.0879174	-0.129882	0.117614	-0.189622	0.0257984	-0.228812	0.00833226	-0.0410498	0.614208	0.116236	0.160489	0.00949969	0.906863	-0.0178847	0.82565	-0.149423	0.074164
56350	Arl3	-0.010734	0.945231	0.0911742	0.560741	0.089782	0.567068	0.0864972	0.580957	0.0727926	0.641633	-0.044596	0.775638	0.405734	0.0144479	-0.100746	0.520844	-0.0037171	0.981003	-0.0648459	0.678132
11861	Arl4a	-0.139798	0.270874	-0.0684989	0.586088	-0.150106	0.239338	-0.149486	0.240173	-0.152778	0.229112	-0.213568	0.105734	0.358864	0.00875458	-0.0974089	0.449451	-0.29218	0.02948	-0.17903	0.16737
320982	Arl4c	0.0408208	0.331973	0.0924471	0.0337913	0.105173	0.0170241	-0.00623251	0.881232	0.130575	0.00388835	-0.100683	0.0221182	0.0807872	0.0617571	-0.000757063	0.985551	-0.238064	4.32424e-06	-0.115047	0.00985433
80981	Arl4d	1.03348	8.07433e-12	-0.150558	0.108139	0.764591	4.69512e-09	0.973814	3.01533e-11	0.653458	8.37124e-08	1.91847	6.31331e-18	0.216334	0.0274349	1.63497	2.87456e-16	1.90303	7.34126e-18	1.83395	1.73239e-17
75423	Arl5a	0.139653	0.320609	-0.0376553	0.787043	0.0563316	0.686397	0.110282	0.431239	0.0261115	0.851309	0.361975	0.0143542	-0.276481	0.0556956	0.267728	0.0631901	0.301221	0.0381762	0.241986	0.0910871
75869	Arl5b	-0.0432108	0.853977	0.107412	0.647657	-0.0461672	0.844389	-0.17392	0.461841	-0.0945294	0.687369	-0.0223226	0.924846	-0.309558	0.198779	-0.00934999	0.968433	-0.0129021	0.956392	-0.0907463	0.700608
56297	Arl6	-0.0252773	0.752702	0.126152	0.123687	0.164081	0.048767	0.0992375	0.222138	0.118851	0.145432	-0.0616997	0.446609	0.188226	0.0260307	-0.0527022	0.514448	0.000563427	0.994407	-0.0524559	0.51497
54208	Arl6ip1	-0.0928596	0.155672	0.0187605	0.77	-0.00452195	0.943883	-0.157153	0.0202343	-0.121266	0.0669283	-0.128401	0.0537215	-0.160584	0.0179526	-0.109777	0.0955586	-0.0659895	0.307513	-0.0705227	0.275368
65105	Arl6ip4	-0.0408559	0.850408	-0.0593363	0.78432	0.0080005	0.970561	0.0779123	0.719301	0.025066	0.907758	0.0346056	0.873349	0.709064	0.00284602	0.0589012	0.786058	0.0371599	0.863877	0.0177811	0.934535
65106	Arl6ip5	-0.0118517	0.892349	-0.00356269	0.967546	0.0623866	0.478398	-0.0355495	0.685255	0.0701845	0.425479	-0.228759	0.0140659	0.186586	0.0412197	-0.177938	0.0507637	-0.277985	0.0035822	-0.0801558	0.364372
65103	Arl6ip6	-0.0902782	0.0602381	0.000658419	0.988686	-0.0397266	0.395857	-0.0768172	0.106753	-0.111121	0.0227932	-0.107992	0.0267924	-0.0153738	0.741251	-0.0674704	0.154483	-0.15505	0.00231244	-0.0820433	0.0857518
68724	Arl8a	-0.0991391	0.0187724	0.0259406	0.51816	-0.00586803	0.883382	-0.212128	1.22833e-05	-0.00897147	0.822515	-0.197981	3.22466e-05	0.014772	0.712504	-0.194557	4.04717e-05	-0.15832	0.000458475	-0.208582	1.56301e-05
67166	Arl8b	-0.0605023	0.294242	0.0426186	0.457596	0.0236165	0.679643	0.0418875	0.465297	-0.0453085	0.429921	-0.0183367	0.748595	-0.0834768	0.15227	0.047484	0.408958	0.019601	0.731755	-0.0196719	0.730732
384185	Arl9	-0.2135	0.514707	-0.0222748	0.944356	0.529334	0.0940025	-0.627961	0.0749859	-0.052602	0.866504	-0.234197	0.496493	-1.03078	0.0106753	-0.533165	0.133633	-0.751277	0.0382584	-0.454564	0.168764
74252	Armc1	0.0237138	0.743084	-0.0405782	0.575729	0.0602949	0.407441	-0.0295949	0.682758	-0.0218493	0.762561	0.0364535	0.615795	-0.116802	0.115773	0.0662603	0.364105	0.0299902	0.679247	0.0414458	0.56805
67211	Armc10	-0.00651943	0.880703	-0.0737515	0.0982626	0.0139848	0.747916	-0.135046	0.00414364	-0.0889473	0.0484724	0.100833	0.0272536	0.0362692	0.408699	0.0498474	0.258166	0.125449	0.00719523	0.0238953	0.583708
213402	Armc2	0.00707246	0.944769	0.0541546	0.596627	0.0865537	0.402772	0.0925806	0.36772	0.0342468	0.735428	-0.0500279	0.626214	0.153908	0.140329	-0.0378931	0.710111	0.0138666	0.890715	0.0819817	0.414718
70882	Armc3	0.517044	0.341334	0.439687	0.424628	-0.228927	0.709296	0.260072	0.64139	0.426166	0.427669	-0.111253	0.848559	0.606393	0.2719	-0.538261	0.375094	-0.134427	0.809562	-0.294185	0.591256
233912	Armc5	-0.052392	0.682871	-0.135367	0.29604	-0.14564	0.262456	0.110099	0.392833	-0.0794415	0.536044	-0.0673304	0.603309	0.256138	0.0557715	0.0075752	0.953158	-0.0535261	0.678256	-0.0920595	0.476283
76813	Armc6	0.068961	0.567898	-0.218906	0.0784052	-0.0612777	0.612515	0.201843	0.102147	-0.148397	0.224393	0.233278	0.0631133	0.307958	0.016672	0.105037	0.390084	0.161917	0.188601	0.147376	0.229465
276905	Armc7	-0.0532771	0.811973	-0.164473	0.0850485	-0.0707064	0.533134	-0.275722	0.00600396	0.0520365	0.570868	0.0211372	0.873868	0.0789258	0.770725	-0.0981544	0.311514	0.00125629	0.989436	-0.0604849	0.523364
74125	Armc8	0.0273956	0.789942	-0.0411507	0.689464	-0.0162489	0.874561	-0.0254929	0.80431	-0.0861119	0.405147	-0.0626442	0.545917	-0.209733	0.050826	0.00530792	0.958997	-0.103558	0.320292	-0.104267	0.316493
78795	Armc9	0.013413	0.814346	-0.008191	0.886043	0.0287843	0.615949	0.104352	0.0760744	0.125358	0.0348496	-0.0443704	0.444865	0.113203	0.058201	0.0364393	0.528203	0.0830831	0.155598	0.0698215	0.228911
494468	Armcx5	-0.0977365	0.257707	0.0164531	0.846884	0.0926261	0.283239	0.145181	0.0962596	0.0644235	0.449755	-0.0775263	0.377738	-0.119877	0.17773	-0.00298548	0.972544	-0.117888	0.180954	-0.0154133	0.857813
381544	Armh1	-0.443519	0.172881	-0.819381	0.0210983	-0.678334	0.0537023	-0.482249	0.140716	0.172676	0.558233	-0.495726	0.197666	-0.486683	0.202502	0.131984	0.701115	-0.255383	0.46824	0.125154	0.702272
71617	Armh3	-0.0451173	0.701455	-0.140702	0.238407	-0.0849767	0.473316	0.0326949	0.781011	-0.112773	0.340983	-0.0593395	0.618508	-0.255842	0.0394929	-0.0515851	0.664193	-0.0142261	0.904271	0.0243435	0.836535
73419	Armt1	-0.0151067	0.775787	0.0650182	0.226306	-0.00606429	0.909055	-0.0311055	0.55879	0.00246069	0.96293	0.0434238	0.418883	0.121111	0.0302383	0.0654411	0.226104	-0.0205451	0.70019	0.121332	0.0292058
11863	Arnt	-0.0153819	0.922936	0.0520288	0.743733	0.0335998	0.832791	0.145326	0.364467	0.0208689	0.895537	0.05104	0.748455	-0.275802	0.0919308	-0.0193542	0.903117	0.0958069	0.547889	0.0759998	0.633004
11864	Arnt2	-0.0389425	0.931187	-0.522835	0.28509	0.00515339	0.990761	0.0949602	0.827531	-0.371404	0.421182	-0.340856	0.473811	-0.267735	0.566131	-0.890309	0.081731	-0.484584	0.295347	-0.0610032	0.88539
11865	Arntl	-0.175089	0.283295	0.332043	0.0471345	0.104244	0.519749	0.27989	0.090874	0.313753	0.0594299	-0.231429	0.161266	-0.432258	0.0123273	-0.496486	0.0047362	-0.415043	0.0155806	-0.33277	0.0474625
272322	Arntl2	-0.0906968	0.677308	0.158094	0.468602	-0.0206018	0.924744	-0.00174346	0.993605	0.0814628	0.707292	-0.203204	0.355441	-0.324836	0.144632	-0.182968	0.403616	-0.159028	0.466078	-0.028073	0.896704
56443	Arpc1a	-0.0218959	0.786349	-0.0625314	0.441246	-0.00999977	0.901472	-0.0224192	0.781412	-0.0744445	0.360197	-0.071393	0.380603	0.155118	0.063463	-0.075344	0.35506	-0.00880342	0.913209	-0.0596977	0.461983
11867	Arpc1b	-0.0481337	0.730066	-0.0651859	0.640634	-0.0904297	0.518095	-0.136143	0.333001	-0.0462268	0.740332	-0.149349	0.289229	0.299999	0.0390498	-0.187199	0.186714	-0.14443	0.305015	-0.143949	0.306564
76709	Arpc2	-0.0166742	0.84612	0.0239291	0.780704	0.0173545	0.839949	-0.0294076	0.732355	0.0810871	0.349129	-0.0104905	0.902854	0.167995	0.0590181	0.0161074	0.851351	-0.0946867	0.275964	-0.0470365	0.585097
56378	Arpc3	0.0190758	0.902891	0.0222194	0.887004	0.111629	0.477486	0.0518621	0.740359	0.0644986	0.680278	0.000304047	0.998451	0.436936	0.00915904	-0.0341451	0.827495	-0.080545	0.607872	-0.0506847	0.746243
68089	Arpc4	0.0314477	0.832414	0.00687332	0.9631	0.028251	0.849272	0.000704047	0.996219	0.102888	0.49044	-4.11274e-05	0.999779	0.415729	0.00905564	-0.00714223	0.961712	-0.0420194	0.77773	-0.00409183	0.978044
67771	Arpc5	-0.00493352	0.934311	0.0412254	0.492907	0.0574598	0.341315	-0.0826227	0.175082	0.0663754	0.272856	-0.0199643	0.739479	0.098725	0.108343	-0.0466744	0.438948	-0.0988872	0.107639	-0.052946	0.380466
74192	Arpc5l	0.0650958	0.701254	-0.0150301	0.929352	0.103719	0.542206	-0.0507064	0.765098	0.0501131	0.767503	0.0791583	0.642491	0.447199	0.0134421	0.135667	0.427759	-0.00312516	0.985333	0.0563628	0.74021
70420	Arpin	-0.0369596	0.64356	-0.0232424	0.770809	0.0313658	0.694577	-0.200255	0.0175578	-0.0770289	0.337893	-0.0936813	0.247321	-0.177343	0.0338395	0.06181	0.441361	-0.0866213	0.283166	-0.122313	0.133492
59046	Arpp19	0.0243945	0.886008	0.0126781	0.940607	0.0638807	0.707788	0.0195107	0.908723	0.0410234	0.809511	-0.0104773	0.950957	0.529773	0.00419532	-0.00931705	0.95637	-0.0156428	0.926799	0.0382669	0.822164
109689	Arrb1	0.0356734	0.773584	-0.180057	0.154875	-0.148151	0.239373	0.023685	0.848505	0.0365999	0.767688	-0.317256	0.0159224	-0.311122	0.0178184	-0.432953	0.00161056	-0.311615	0.0174815	-0.352131	0.00801526
216869	Arrb2	-0.0414281	0.819038	0.0669835	0.711574	0.108782	0.549375	-0.144899	0.426707	0.0553968	0.759445	-0.0352482	0.845919	0.54181	0.00563859	-0.0158723	0.930187	-0.121877	0.502819	-0.0665333	0.713311
215705	Arrdc1	-0.152431	0.29586	0.0394782	0.784036	0.0563435	0.696605	-0.145581	0.318108	0.0290853	0.839508	-0.153073	0.295699	0.428007	0.00591526	-0.0261239	0.856334	-0.0961896	0.506166	-0.157924	0.277355
70807	Arrdc2	0.00292874	0.977785	-0.0617906	0.560371	0.00946596	0.928952	-0.34391	0.00319374	0.0225199	0.829758	-0.0959782	0.383594	0.299649	0.00952813	0.0665462	0.539243	0.0763966	0.47822	-0.117632	0.277086
105171	Arrdc3	-0.105385	0.281536	-0.0372367	0.700779	-0.140601	0.154537	0.0949604	0.330748	-0.0114343	0.905903	-0.207677	0.0395836	-0.174894	0.0795429	-0.302658	0.00397952	-0.15165	0.125459	0.0014119	0.988347
66412	Arrdc4	0.0747665	0.279587	-0.0277633	0.685703	0.0666343	0.335471	0.39406	3.51527e-06	0.248325	0.00104874	-0.257509	0.000793778	0.0248248	0.717578	-0.275699	0.00038726	-0.0438282	0.52259	-0.179291	0.01327
11883	Arsa	-0.0550225	0.317291	0.206893	0.000695224	0.23635	0.000165628	0.0961035	0.0863716	0.139389	0.0155349	-0.156168	0.00755942	0.0102459	0.851019	-0.205708	0.000744904	-0.092668	0.0974529	-0.103229	0.0663099
11881	Arsb	0.0479626	0.705459	-0.0424072	0.738283	0.0384366	0.762044	0.0250991	0.843103	-0.0969871	0.446596	0.198633	0.125817	-0.167213	0.195111	0.22198	0.0887106	0.201663	0.120065	0.138582	0.279334
74008	Arsg	0.126481	0.557657	-0.22869	0.373998	0.277231	0.206516	-0.382195	0.100777	0.0812768	0.702347	-0.116198	0.632595	0.0950079	0.687391	-0.315692	0.202127	-0.0746448	0.748964	-0.42343	0.0785606
77041	Arsk	0.0624475	0.718603	0.170342	0.0733705	0.243749	0.0131322	0.0919744	0.396771	0.157716	0.0938995	-0.153781	0.109282	-0.0313963	0.73762	-0.101275	0.281146	-0.253476	0.0104398	-0.137494	0.142286
11875	Art5	0.109101	0.884375	0.724717	0.29379	0.0487375	0.95153	0.800981	0.232399	1.3103	0.0392177	-0.442013	0.500177	0.184564	0.758711	-0.807193	0.234229	-0.172227	0.772345	-0.382467	0.514853
11876	Artn	-0.263575	1.54781e-06	-0.0886655	0.0486226	-0.346516	1.28265e-08	-0.163852	0.000727525	-0.270171	1.02936e-06	-0.72984	9.84899e-16	-0.126529	0.00674559	-0.705467	2.18603e-15	-0.621035	4.43299e-14	-0.547497	8.02449e-13
68865	Arv1	0.0456441	0.613945	-0.144588	0.11893	-0.139829	0.132185	0.0467649	0.605686	0.0130768	0.884632	0.159542	0.0916452	0.195701	0.0416902	0.183479	0.0537526	0.0213106	0.816304	0.0576057	0.529645
11877	Arvcf	0.010852	0.849941	0.139383	0.0208547	0.129343	0.0312588	0.0528169	0.360952	0.00169045	0.976435	-0.0193689	0.735825	0.00653794	0.909354	-0.0985753	0.0940383	0.0254004	0.6571	-0.123878	0.0374014
57344	As3mt	0.00596609	0.935516	0.19182	0.0139643	0.178582	0.0214929	-0.0476262	0.520708	0.0938605	0.208312	-0.187366	0.016093	0.00501006	0.94571	-0.263548	0.00122339	-0.161125	0.0351267	-0.152943	0.0441181
11886	Asah1	-0.0920911	0.345507	0.104136	0.287121	0.0188709	0.8455	0.0765367	0.431759	-0.00224023	0.981527	-0.297485	0.00462965	-0.199733	0.0475411	-0.258572	0.0122069	-0.232808	0.0225021	-0.157808	0.112006
54447	Asah2	0.07422	0.749416	0.222538	0.340067	0.183914	0.432785	0.314131	0.180648	-0.0722023	0.755688	-0.0615182	0.790729	-0.187279	0.421752	0.0229065	0.92062	-0.0755147	0.742325	-0.211142	0.35984
13196	Asap1	-0.0243025	0.896379	-0.031905	0.864264	-0.172704	0.358813	0.0205109	0.912473	-0.0649888	0.727879	-0.325848	0.0897178	-0.398975	0.0403614	-0.364254	0.0595395	-0.2991	0.117627	-0.357179	0.0642412
211914	Asap2	0.318445	0.197183	-0.0133587	0.956174	0.149885	0.539053	0.380393	0.126067	0.22313	0.362025	0.614263	0.0173243	-0.418906	0.0956128	0.418466	0.0948455	0.478654	0.0579454	0.421151	0.092504
230837	Asap3	-0.235388	0.0127673	0.596844	1.9245e-07	0.501256	3.86114e-06	0.0835094	0.346627	0.287963	0.00243269	-0.363015	0.000210543	-0.0734233	0.390846	-0.295222	0.00161899	-0.197246	0.0258449	-0.278758	0.00245605
65247	Asb1	-0.0580061	0.600365	0.160285	0.154474	0.0879857	0.42854	-0.0937559	0.399308	0.0983026	0.376502	-0.188904	0.0972248	-0.165963	0.142657	-0.218337	0.0572351	-0.143544	0.201856	-0.0369607	0.738444
142688	Asb13	0.0554004	0.304433	-0.0954272	0.0834053	-0.0583259	0.282454	-0.0351921	0.512569	-0.279443	1.53931e-05	0.0743077	0.180001	-0.194256	0.00137057	0.0614954	0.26354	0.0463319	0.403804	-0.102259	0.0672937
142687	Asb14	-0.102671	0.813377	-0.277045	0.536946	-0.513509	0.284771	-0.281701	0.527339	-0.287262	0.511497	-0.582537	0.25839	-0.578242	0.259781	-0.938281	0.0811783	-0.400169	0.399591	-0.319307	0.481052
65257	Asb3	-0.020177	0.809743	0.0257116	0.759071	0.0268081	0.749673	0.004097	0.961012	-0.0738703	0.380736	-0.0462138	0.584848	0.197712	0.0255086	-0.0684378	0.419362	0.0116889	0.889318	0.0725727	0.389464
72323	Asb6	0.0645475	0.362054	-0.0564336	0.424982	0.0981758	0.170295	-0.124083	0.0863623	0.109006	0.128845	0.131504	0.0722156	0.126519	0.0834456	0.122652	0.0920496	0.0343216	0.628615	0.125592	0.084232
117589	Asb7	-0.044066	0.587944	0.135794	0.102456	0.0226966	0.78	-0.249478	0.00457677	0.102436	0.21251	0.0308751	0.704262	-0.128861	0.12166	0.060503	0.458216	0.0382805	0.637496	0.10106	0.218498
78541	Asb8	-0.133094	0.0198424	0.039277	0.470663	-0.00713763	0.895322	-0.069029	0.209754	-0.0282424	0.602854	-0.237638	0.000156074	0.0438977	0.42305	-0.209764	0.000603407	-0.239702	0.00013765	-0.141291	0.0141189
69090	Ascc1	-0.0154493	0.90467	-0.0746064	0.564704	-0.0339145	0.793336	0.0390056	0.762593	-0.001505	0.990671	-0.0206346	0.87309	0.292815	0.0303251	-0.0618094	0.632608	0.0637881	0.620793	0.0859658	0.504853
75452	Ascc2	0.0312776	0.749944	0.000797662	0.99351	-0.0906209	0.359935	0.0569316	0.56279	0.0495289	0.614067	0.180317	0.075199	0.110445	0.26706	0.224979	0.0287895	0.199198	0.0505346	0.114941	0.247441
77987	Ascc3	-0.00648626	0.972583	0.0457385	0.808605	-0.0775379	0.682092	0.0522434	0.782083	0.0428187	0.820455	0.0711729	0.707367	-0.27433	0.156067	0.103519	0.585332	0.0737819	0.696769	0.17521	0.357522
66403	Asf1a	-0.0166189	0.819308	0.004037	0.955734	0.0156807	0.829564	-0.13892	0.0648595	0.0130259	0.857718	0.0762825	0.301672	0.0979484	0.18816	0.0557942	0.447428	0.0395204	0.58914	0.0867377	0.239914
66929	Asf1b	-0.030189	0.42452	-0.0543263	0.156173	0.0296463	0.432986	-0.139325	0.000886752	-0.0592179	0.123302	-0.0375323	0.323243	-0.0151269	0.688322	0.00777683	0.836308	-0.0898958	0.0230119	-0.0104792	0.780572
11889	Asgr1	-0.247621	0.373609	0.035981	0.895193	-0.157272	0.572885	-0.152682	0.580622	-0.238075	0.388123	-2.04036	1.34872e-07	0.542624	0.0434073	-2.47299	5.85793e-09	-1.27658	5.95196e-05	-1.4467	1.06693e-05
192195	Ash1l	0.00165751	0.994526	0.0280588	0.907561	-0.117114	0.628917	0.132762	0.583762	-0.0106464	0.964843	0.167111	0.491369	-0.344164	0.162999	0.183343	0.450594	0.0897209	0.71074	0.108946	0.652575
23808	Ash2l	0.0231742	0.574174	-0.0194894	0.636274	-0.0147656	0.719967	-1.76204e-06	0.999966	-0.00257784	0.950001	0.131101	0.00340049	-0.0689667	0.102598	0.115423	0.0087068	0.104961	0.0158865	0.0754487	0.0751527
11419	Asic1	-0.113717	0.232167	-0.16572	0.0872356	-0.187779	0.0560576	0.185495	0.0548263	-0.288152	0.0045784	-0.206254	0.040839	-0.0852885	0.381112	-0.092457	0.339372	-0.110018	0.254506	-0.261314	0.0099457
171209	Asic3	-0.267498	0.565486	0.185006	0.673949	-0.133167	0.777348	-0.582482	0.234733	0.444733	0.286458	-0.607973	0.267693	0.20584	0.670333	0.454805	0.324095	0.0237225	0.960171	-0.0159704	0.971844
109900	Asl	0.0429767	0.810531	0.226497	0.212904	0.256826	0.159852	0.147628	0.412982	0.249559	0.170921	-0.0730303	0.684843	0.479507	0.0121563	-0.0575471	0.748765	0.0113986	0.949316	-0.0651858	0.716377
56495	Asna1	0.066605	0.611344	0.0634215	0.628441	0.104706	0.426314	0.146906	0.266907	0.106467	0.418201	0.127183	0.336721	0.38911	0.00596313	0.161405	0.225013	0.0555414	0.672354	0.0534501	0.683762
27053	Asns	0.146566	0.00226375	-0.0678971	0.129776	0.124392	0.0080504	0.183291	0.000250331	0.351138	1.1816e-08	-0.00760588	0.863342	0.011644	0.792373	-0.0934107	0.0421047	-0.0315372	0.476804	-0.134626	0.00473016
70396	Asnsd1	0.00351405	0.94719	-0.103864	0.058664	-0.0046194	0.930664	0.0483827	0.365556	-0.220785	0.000266142	0.0875324	0.108091	0.124072	0.0261109	0.166057	0.0039443	0.0899139	0.0990093	0.0304679	0.567121
11484	Aspa	-0.396775	0.0800657	0.573154	0.00807611	0.24552	0.251526	0.58839	0.00678759	0.039922	0.847693	-0.762784	0.000541965	0.513749	0.00812339	-0.772072	0.000421829	-0.073105	0.688482	0.0221861	0.901573
104816	Aspg	-0.150723	0.0873498	0.0274646	0.748379	-0.0387408	0.652548	0.00613788	0.942837	0.0810815	0.345614	-0.150181	0.0859912	0.167139	0.0571241	-0.0451883	0.594949	-0.0141849	0.866862	0.0361428	0.668952
65973	Asph	-0.0360041	0.799794	-0.0692922	0.626126	-0.0766877	0.590118	-0.0990133	0.487441	-0.117275	0.411467	-0.0377837	0.790624	-0.277824	0.0594007	-0.0514607	0.717711	-0.0147261	0.917466	-0.111428	0.435495
12316	Aspm	0.0129467	0.951498	-0.00176155	0.993397	-0.154962	0.469269	0.220454	0.305299	-0.0893432	0.675163	0.158654	0.458286	-0.293527	0.175792	0.191418	0.371952	0.132692	0.534227	0.127075	0.551454
68938	Aspscr1	0.0616569	0.771142	-0.0648278	0.75984	-0.0300996	0.887094	0.0657647	0.756427	-0.0342578	0.871512	0.167103	0.432956	0.647512	0.00483997	0.0247113	0.907131	0.192182	0.367799	0.221955	0.299387
66514	Asrgl1	0.0204659	0.891563	0.0431861	0.773825	0.249133	0.105644	-0.096372	0.523839	0.0295009	0.843707	0.116841	0.43896	0.361818	0.0221829	0.18207	0.229895	0.108172	0.470991	0.0340541	0.819247
11898	Ass1	0.0260282	0.790511	0.0510502	0.603255	0.0582678	0.555458	0.144278	0.147811	-0.0492653	0.614744	-0.00212182	0.983649	0.0113994	0.980749	0.156682	0.133343	0.121154	0.238604	0.0737046	0.467066
66595	Aste1	0.0374905	0.580687	0.0282027	0.778713	0.108768	0.117888	-0.206172	0.00510645	-0.0775022	0.257344	0.0145461	0.836549	0.056406	0.426955	0.0377831	0.667355	0.0161595	0.970045	-0.135788	0.0601473
11899	Astn1	-0.365728	0.0475725	-0.330668	0.0716847	-0.635527	0.00185495	0.441658	0.01309	-0.595743	0.00234401	-0.870105	0.000237906	-0.242983	0.216353	-1.40633	5.14603e-07	-0.0561113	0.760964	-0.117986	0.517421
228790	Asxl1	0.0272027	0.841342	-0.0677333	0.618946	-0.106396	0.4364	0.160226	0.244402	-0.0642884	0.636733	0.216137	0.120321	-0.220443	0.113598	0.21434	0.123246	0.152878	0.266193	0.176192	0.201696
75302	Asxl2	-0.0399919	0.816506	0.0736636	0.669404	-0.0666651	0.699474	-0.0425497	0.805076	0.0105476	0.951141	0.144347	0.406497	-0.25502	0.148688	0.189298	0.278311	0.0944895	0.585026	0.148563	0.392202
67979	Atad1	0.0596462	0.289806	-0.0767136	0.176511	-0.0200088	0.720205	-0.0386684	0.49008	-0.0604705	0.283283	0.0698673	0.218871	-0.0897706	0.117799	0.142331	0.016195	0.0509939	0.365803	0.0668549	0.237963
70472	Atad2	-0.0365119	0.736779	-0.0187348	0.862962	-0.132237	0.229552	0.130659	0.23492	-0.112197	0.306039	-0.0203084	0.851588	-0.160416	0.147515	0.027419	0.800617	-0.0257959	0.812172	0.0591736	0.586522
320817	Atad2b	0.0692799	0.712559	-0.0891961	0.635936	-0.145788	0.441428	0.0482543	0.797439	-0.0815369	0.664712	0.246686	0.197957	-0.314718	0.104907	0.222974	0.242849	0.235572	0.217519	0.109926	0.560222
108888	Atad3a	0.143809	0.0569829	-0.0581433	0.428399	0.0606772	0.408865	0.107674	0.14808	0.0590321	0.421167	0.270194	0.000922493	0.18181	0.0186098	0.278823	0.000674367	0.199222	0.0105648	0.156123	0.0402404
70448	Atad3aos	0.010067	0.983409	-0.316735	0.55107	0.0914474	0.857466	-0.444012	0.406083	-0.295992	0.563891	0.134234	0.803724	0.42159	0.424175	-0.0522868	0.922797	-0.202502	0.705697	-0.0149052	0.976163
237877	Atad5	0.0110535	0.958592	0.0334865	0.875056	-0.0455869	0.830742	0.239736	0.265731	-0.0118793	0.955476	-0.0386817	0.85594	-0.376193	0.0867009	0.00853246	0.968022	-0.042769	0.840729	-0.0062457	0.976557
73242	Atat1	-0.162021	0.0441368	0.00487261	0.949724	-0.166577	0.0395836	-0.234259	0.00516256	0.0127506	0.868632	-0.187607	0.0211738	-0.129908	0.101475	-0.185067	0.0225886	-0.165138	0.0395454	-0.166794	0.0373413
11907	Ate1	0.00533203	0.950458	-0.0184942	0.829481	0.0252617	0.768822	0.0147514	0.863585	-0.0641197	0.457215	-0.080297	0.355087	-0.106412	0.223267	-0.0452083	0.600278	-0.0376433	0.662151	-0.0616638	0.475174
11908	Atf1	-0.00236571	0.958472	-0.117261	0.0148668	-0.108861	0.0228093	0.147605	0.00289138	-0.150675	0.00243719	0.0388303	0.397191	-0.0803159	0.086732	0.0325523	0.476767	-0.00173538	0.969585	0.0588923	0.202306
100040260	Atf1-ps	-0.117674	0.410017	-0.294683	0.0479082	-0.0123059	0.931296	0.075585	0.593098	-0.201974	0.160984	0.234445	0.125048	-0.0629212	0.678598	0.100069	0.504727	0.218514	0.145741	0.280608	0.0619379
11909	Atf2	-0.0633142	0.193699	0.049163	0.309748	-0.0240848	0.616319	-0.138537	0.00709666	-0.0306777	0.523618	-0.0419636	0.385076	-0.0327506	0.496706	-0.0117332	0.806796	-0.0140395	0.76979	-0.0038898	0.935304
11910	Atf3	-0.1587	0.0579785	0.0565217	0.484412	-0.158349	0.0600567	-0.180964	0.0327412	-0.108446	0.184614	-1.0937	2.23777e-13	-0.177449	0.0331363	-1.21388	1.91662e-14	-0.661862	6.51309e-09	-0.88211	1.67376e-11
11911	Atf4	-0.00634892	0.93347	-0.0553075	0.469327	0.0147399	0.84639	-0.155224	0.0493427	0.238936	0.00380764	-0.154571	0.0505271	0.171629	0.0312301	-0.222611	0.00656062	-0.0997042	0.197473	-0.068673	0.370627
107503	Atf5	-0.0430627	0.654531	-0.268326	0.00903681	-0.154513	0.11651	-0.0455532	0.636083	-0.0590672	0.539949	-0.152595	0.121675	0.176869	0.07495	-0.258496	0.0116983	-0.0142271	0.882472	-0.0208428	0.828507
226641	Atf6	-0.00781795	0.969717	0.180389	0.3845	0.139163	0.501196	-0.0387383	0.850872	0.146293	0.479378	-0.0556877	0.787778	-0.211695	0.310789	0.107109	0.604968	-0.153779	0.45907	-0.0140874	0.945576
12915	Atf6b	0.0381633	0.375038	-0.0509999	0.238608	-0.000173823	0.996753	-0.0147797	0.729568	0.0800287	0.0693673	0.156076	0.00103284	0.00953082	0.823862	0.159483	0.000836447	0.0886521	0.0460389	0.184059	0.000180281
223922	Atf7	0.133467	0.69623	0.0444583	0.896558	-0.154726	0.653357	0.0872269	0.798704	0.0397275	0.907281	0.0198551	0.953753	-0.335579	0.332655	0.0294673	0.931303	0.0334721	0.921835	0.0100156	0.97653
54343	Atf7ip	-0.0203735	0.903073	0.0986379	0.556627	-0.0974678	0.561961	0.218338	0.19879	0.015674	0.925293	0.159971	0.342704	-0.260033	0.128798	0.148384	0.378033	0.151746	0.367204	0.162676	0.333995
66795	Atg10	-0.084795	0.466914	-0.128482	0.27528	-0.067725	0.564152	0.0176471	0.87874	-0.0818309	0.479583	-0.190019	0.119348	0.00821154	0.944858	-0.2919	0.0197404	-0.136219	0.250399	-0.106037	0.363232
68118	Atg101	-0.0561025	0.769693	0.0788147	0.680968	0.0187865	0.921903	-0.1833	0.34319	0.0295425	0.877266	-0.0508543	0.790968	0.567915	0.00602754	-0.0651549	0.734124	0.0342459	0.858036	0.0854405	0.655592
67526	Atg12	-0.0501538	0.318802	-0.00905439	0.855866	-0.0305076	0.542181	-0.030391	0.543473	0.0194718	0.696168	0.00396898	0.936587	-0.0192758	0.699744	-0.0115139	0.81746	0.103832	0.0449563	0.199341	0.000402746
51897	Atg13	-0.0269596	0.58028	0.0262411	0.590344	0.0493325	0.315116	-0.123637	0.0162484	0.0900093	0.0724033	0.0205777	0.673438	-0.111547	0.0290251	-0.0531766	0.280528	0.00397493	0.934936	0.0882997	0.0780732
100504663	Atg14	-0.00360014	0.967014	0.0829898	0.34439	-0.0523746	0.550246	0.0401901	0.645158	0.0567577	0.515119	0.0484148	0.579875	-0.209713	0.0227355	0.00157418	0.98558	0.0935486	0.286817	0.0864658	0.323147
77040	Atg16l1	0.068968	0.361341	7.90081e-05	0.999159	0.0624027	0.408507	-0.0503582	0.503735	0.117102	0.126435	-0.0569696	0.452192	0.157128	0.0449756	-0.0298885	0.691922	-0.0473702	0.53065	0.0335564	0.655973
73683	Atg16l2	-0.124614	0.0777944	0.133914	0.058484	0.121888	0.0841154	-0.102678	0.142766	0.16562	0.0210498	-0.243252	0.001352	-0.0535524	0.436804	-0.178115	0.0140607	-0.137282	0.0523317	-0.201536	0.00598198
329015	Atg2a	-0.0474103	0.466652	0.167272	0.0147615	0.0511858	0.43259	0.132012	0.0495558	0.198951	0.00448656	0.0740955	0.258851	-0.151081	0.0265104	0.0684598	0.295719	0.0939952	0.154442	0.0639936	0.327002
76559	Atg2b	0.0367453	0.810874	0.111836	0.468422	0.0271398	0.859801	0.0337111	0.826266	0.111217	0.470546	0.231645	0.140485	-0.178885	0.25174	0.2865	0.0711204	0.220855	0.15868	0.17102	0.271127
67841	Atg3	-0.00419866	0.952197	-0.046288	0.510543	0.0323547	0.645004	0.056386	0.423637	-0.0234691	0.737698	-0.0634501	0.370597	0.175245	0.0182321	-0.00613864	0.930382	-0.097812	0.171375	-0.0505918	0.47305
666468	Atg4a	-0.0482901	0.586186	0.196976	0.0329063	0.106117	0.236852	-0.124403	0.167882	0.137834	0.126736	-0.300854	0.00241337	-0.082782	0.362826	-0.239865	0.0124287	-0.263679	0.00649357	-0.128386	0.159887
66615	Atg4b	0.0246335	0.635519	0.00545921	0.91619	0.0714927	0.175799	-0.0691205	0.190053	0.0183129	0.724212	-0.0039861	0.938905	0.0486357	0.353843	0.00956521	0.854036	0.00543228	0.916727	-0.0286707	0.5819
242557	Atg4c	-0.0761066	0.664655	0.0841447	0.631412	0.105678	0.548077	-0.109642	0.53355	-0.0651233	0.709982	-0.212146	0.2372	-0.321547	0.0782242	-0.104171	0.556079	-0.112718	0.523587	-0.0686319	0.696118
235040	Atg4d	0.0212366	0.829508	-0.0268715	0.785468	0.102426	0.304261	-0.0181599	0.853997	-0.0889408	0.370472	0.190726	0.0635364	0.227248	0.0293983	0.225205	0.030232	0.162635	0.109692	0.12905	0.199636
11793	Atg5	-0.0212522	0.808863	-0.0341964	0.697448	0.0157095	0.858208	-0.0749397	0.397001	-0.119674	0.180286	0.0333366	0.706884	-0.0853062	0.340156	0.0706286	0.42724	-0.038155	0.666527	-0.00379947	0.965644
74244	Atg7	0.0439507	0.554568	-0.00901084	0.903376	0.0668455	0.372093	0.149759	0.0513333	0.0227219	0.759006	0.0144755	0.846498	0.176972	0.0242263	-0.0191022	0.798127	0.0117904	0.874174	0.00616684	0.933816
245860	Atg9a	-0.0447996	0.731763	0.0792912	0.544938	0.0683873	0.601473	-0.154186	0.244074	0.140028	0.288265	0.0539431	0.680957	-0.237665	0.0787018	0.0995041	0.449657	0.0354409	0.786638	0.112251	0.393855
213948	Atg9b	0.105213	0.266765	0.333421	0.00124582	0.335176	0.00124499	0.364279	0.000521274	0.494135	1.11137e-05	-0.255425	0.0130763	0.248574	0.0139842	-0.10985	0.257628	-0.264709	0.00960781	0.256766	0.0102142
108147	Atic	0.136301	0.0705084	-0.151853	0.0454783	-0.0335277	0.646844	0.0456302	0.533568	-0.0581907	0.428255	0.349537	5.04936e-05	-0.170483	0.0262554	0.330207	0.000102694	0.237504	0.00289437	0.221296	0.00504331
73991	Atl1	-0.0686396	0.625316	0.351811	0.0165642	0.215591	0.132077	0.158209	0.263085	0.17913	0.203385	-0.645427	8.72121e-05	-0.202673	0.151457	-0.580364	0.000275049	-0.475889	0.00181473	-0.277483	0.0510657
56298	Atl2	-0.054286	0.623527	-0.0175488	0.873664	-0.035582	0.747471	-0.060379	0.58539	-0.103044	0.354225	-0.0441995	0.689795	-0.197261	0.0833062	0.0309329	0.779676	-0.0379654	0.731375	0.0322849	0.770102
109168	Atl3	-0.0509069	0.803745	-0.0501886	0.80647	-0.198765	0.336441	0.129459	0.528723	-0.149006	0.469003	-0.133296	0.517152	-0.310528	0.138303	-0.0884123	0.66662	-0.0676562	0.741383	0.0251971	0.902042
11920	Atm	0.0508682	0.796587	0.0511575	0.795495	-0.0817002	0.67962	0.16113	0.416897	-0.0956853	0.628331	0.259272	0.196794	-0.246347	0.220089	0.314306	0.120185	0.19208	0.334956	0.207427	0.298187
234776	Atmin	0.0772727	0.427689	-0.0329569	0.734139	0.0652075	0.503197	0.0279966	0.772808	0.0283506	0.769724	0.219652	0.0314987	-0.128199	0.197748	0.180857	0.0723341	0.219792	0.0310105	0.136133	0.169433
13498	Atn1	-0.0827861	0.78781	0.00780508	0.979739	-0.12136	0.693534	-0.216025	0.484515	-0.0152152	0.960506	0.00806336	0.979074	-0.466133	0.1386	-0.0347576	0.909978	-0.0194806	0.949454	-0.047031	0.878364
71093	Atoh8	0.944706	0.0228947	0.0127851	0.977134	1.05986	0.0124128	1.90012	1.18414e-05	0.978072	0.016618	2.11169	1.73923e-07	0.549001	0.122217	1.81882	2.38661e-06	2.14589	1.02022e-07	2.0856	1.46134e-07
11927	Atox1	0.0539121	0.856034	-0.0369906	0.900964	0.0935272	0.753282	0.0425251	0.88622	0.0632444	0.831392	-0.100539	0.736155	1.04017	0.00167594	-0.128589	0.66658	-0.10351	0.728361	-0.0880879	0.767284
11982	Atp10a	-0.0572648	0.750031	0.0483861	0.787676	-0.00402013	0.982148	-0.116025	0.520043	0.023803	0.894483	-0.138926	0.446456	-0.2115	0.249802	0.0089291	0.960679	-0.157738	0.387229	-0.0488597	0.787079
231287	Atp10d	-0.113794	0.493499	0.228801	0.173348	0.0384859	0.816257	-0.299306	0.0799864	-0.16333	0.327546	-0.170224	0.318023	-0.178559	0.294783	0.0386675	0.817998	-0.174044	0.30517	-0.114573	0.49571
50770	Atp11a	0.00406892	0.979211	0.0804651	0.607244	-0.0189087	0.903665	0.0392729	0.801546	0.0234288	0.880726	-0.0494462	0.751981	-0.216975	0.172971	-0.0201395	0.897467	-0.0329326	0.83311	0.0316746	0.839333
76295	Atp11b	0.0147163	0.958185	-0.0341905	0.903071	-0.0786659	0.779541	-0.0548468	0.845162	-0.060846	0.828436	0.0190469	0.945965	-0.424125	0.140262	0.0543945	0.846533	-0.0168537	0.952157	-0.00982205	0.972097
320940	Atp11c	0.0119922	0.935834	-0.100107	0.503671	-0.159579	0.29011	-0.0571182	0.701934	-0.113891	0.44701	0.0572598	0.702249	-0.319432	0.0408067	0.0966942	0.519315	0.0833488	0.577902	0.17412	0.249235
170759	Atp13a1	0.00193648	0.966098	-0.00697302	0.8784	0.0345773	0.450565	0.0513373	0.265515	0.118127	0.0143796	0.130464	0.00766882	0.127122	0.00918507	0.141208	0.00427876	0.0953217	0.0444939	0.114835	0.0171585
74772	Atp13a2	-0.0417725	0.451606	0.116229	0.0428576	0.149876	0.0108111	0.140446	0.0160975	0.0511905	0.357033	-0.0414262	0.455599	-0.0428404	0.440813	0.00181254	0.973797	-0.0291933	0.59754	-0.0236753	0.667991
224088	Atp13a3	0.0097005	0.94968	0.0249296	0.871192	-0.0877079	0.569592	-0.0215937	0.888306	-0.0132109	0.931505	0.0533527	0.729155	-0.143698	0.354595	0.145961	0.347001	0.00358413	0.981415	0.0344074	0.82309
224079	Atp13a4	0.224847	0.100453	0.263308	0.0567087	0.331932	0.0187414	0.889325	3.0178e-07	0.28472	0.0394675	0.423663	0.00565969	0.205776	0.157929	0.607781	0.000170116	0.580591	0.000271819	0.785483	4.53426e-06
11928	Atp1a1	-0.100344	0.0240069	-0.0102462	0.808797	-0.146932	0.00163569	0.00409705	0.922883	-0.0529589	0.21745	-0.157738	0.000840928	-0.000706887	0.986675	-0.154443	0.00103111	-0.0658479	0.12808	-0.0268976	0.526634
98660	Atp1a2	-0.419649	0.361035	-1.00665	0.0542426	0.00994457	0.982825	0.377288	0.364236	0.355075	0.417696	-2.192	4.98941e-05	-0.116615	0.732911	-1.53434	0.000707915	-0.610478	0.0864783	-0.497474	0.140549
232975	Atp1a3	-0.16402	0.403347	0.399022	0.042633	0.320217	0.103769	-0.202919	0.304456	0.00187262	0.992106	0.149479	0.432456	0.0174099	0.926881	0.40355	0.0374303	-0.0570668	0.761941	0.181138	0.329704
11931	Atp1b1	-0.243075	0.0150899	-0.209181	0.0339525	-0.458998	4.42001e-05	-0.412265	0.000160817	-0.430416	9.35505e-05	-0.829697	4.94876e-09	-0.248587	0.0155459	-0.863752	2.1067e-09	-0.679599	1.61352e-07	-0.746571	2.77772e-08
11932	Atp1b2	0.483044	0.130615	-0.310953	0.375736	0.0320812	0.924829	0.207229	0.579654	-0.555473	0.120307	-1.47547	0.00015636	-0.150529	0.598097	-0.614245	0.0458084	-0.592088	0.0479195	-0.973927	0.00211848
11933	Atp1b3	-0.0681377	0.464728	-0.132185	0.161904	-0.158917	0.0953721	-0.103049	0.272036	-0.193231	0.0450829	-0.220133	0.0240437	0.196729	0.0417569	-0.177733	0.0639683	-0.217129	0.0258107	-0.167591	0.0795181
68876	Atp23	0.0695261	0.74933	-0.14922	0.496939	-0.090514	0.680245	-0.115531	0.598201	-0.233356	0.289852	0.0982812	0.659574	0.551327	0.0188968	0.0813666	0.714395	0.0611072	0.782492	-0.143183	0.518607
11938	Atp2a2	0.027027	0.922459	-0.0658132	0.812734	-0.0809752	0.770767	-0.061687	0.824265	-0.0554862	0.841657	0.0283607	0.918682	-0.421245	0.13832	0.0993731	0.72085	0.0033563	0.990358	0.055204	0.842493
53313	Atp2a3	-0.289403	0.463397	0.31612	0.386523	-0.330692	0.422149	0.402945	0.259348	-0.308561	0.423863	-0.254414	0.610564	-0.0662167	0.919502	-0.621334	0.212096	0.25775	0.529606	0.0808029	0.852038
67972	Atp2b1	0.0454341	0.430193	0.0748795	0.198013	-0.0403992	0.482618	0.0226941	0.692286	0.0731528	0.208158	0.248063	0.000169958	0.210037	0.000992744	0.240754	0.000238829	0.252588	0.000136978	0.354022	1.20632e-06
235574	Atp2c1	-0.0793251	0.617784	-0.0303244	0.848404	-0.0940959	0.554536	-0.101019	0.525843	-0.0684603	0.666411	-0.0604034	0.704218	-0.295287	0.072013	-0.0197671	0.900956	-0.020719	0.896171	0.0396138	0.802936
69047	Atp2c2	-0.141623	0.230308	0.232548	0.0536562	0.00276494	0.981063	0.204834	0.0867982	0.226079	0.0599449	-0.333541	0.00761467	-0.148008	0.210096	-0.28642	0.0196208	-0.375915	0.00305278	-0.047461	0.682808
11946	Atp5a1	0.0201148	0.808867	-0.0188297	0.820855	0.0114849	0.890119	0.0611982	0.463834	-0.0304894	0.714073	0.0686714	0.411744	-0.21764	0.0136394	0.0599629	0.472845	0.0366008	0.660263	0.00758865	0.927253
11947	Atp5b	0.016472	0.70231	-0.0431635	0.320467	-0.00816369	0.849611	0.0269783	0.532285	-0.0335999	0.437601	0.0574385	0.189307	-0.0878023	0.049385	0.0575465	0.188493	0.0391082	0.367258	-0.0205063	0.634478
11949	Atp5c1	0.0177625	0.793981	-0.0324473	0.63388	-0.00340535	0.960056	0.0448157	0.511462	-0.0211497	0.755881	0.0572747	0.402845	0.0754667	0.272771	0.0414517	0.543557	0.0308791	0.650343	0.0294516	0.66538
66043	Atp5d	-0.00658347	0.978361	0.0135101	0.955614	0.106359	0.661926	0.0245094	0.91958	0.050588	0.834898	0.027214	0.910805	0.78964	0.00301811	0.00592505	0.980534	0.00903061	0.970326	0.0270191	0.91135
67126	Atp5e	0.0465253	0.907788	-0.0226307	0.955074	0.0712862	0.85922	0.0484059	0.904092	0.0154901	0.969227	0.0422443	0.916375	1.67228	0.000351166	-0.00847346	0.983192	0.0729538	0.856047	0.0381852	0.924303
11950	Atp5f1	0.00874143	0.955785	-0.0191472	0.903355	0.0111831	0.943464	0.0264515	0.8668	-0.0351081	0.823849	0.0465572	0.768053	0.416754	0.0129961	0.0334918	0.831899	0.0150339	0.924055	-0.0011014	0.994426
11951	Atp5g1	-0.020673	0.926639	-0.0714984	0.750436	0.0495022	0.825643	0.000226836	0.999194	-0.00441663	0.984298	0.0193145	0.931578	0.660912	0.00646825	-0.0163456	0.942056	0.00186953	0.993363	-0.0652847	0.771549
67942	Atp5g2	0.0304472	0.882273	-0.100073	0.627278	0.0142771	0.944651	0.00615036	0.976134	-0.0776855	0.705863	-0.00949334	0.963186	0.609803	0.00605005	-0.0597021	0.771766	-0.00557263	0.978375	-0.0416085	0.839638
228033	Atp5g3	-0.0175532	0.921143	0.00267783	0.98795	0.0154881	0.930405	0.0285156	0.87226	-0.0131368	0.940932	-0.0228446	0.89755	0.541254	0.00487008	0.0121239	0.945506	-0.0314818	0.859151	-0.0387401	0.827141
71679	Atp5h	0.0335182	0.913641	0.0323269	0.916706	0.0615101	0.842353	0.0515741	0.86751	0.0350532	0.909682	0.134979	0.663276	1.22771	0.000513187	0.100297	0.746037	0.128214	0.678973	0.163019	0.598997
11957	Atp5j	0.010317	0.950753	-0.0463101	0.781798	-0.00420451	0.97993	0.017211	0.917954	-0.014392	0.931326	-0.0254866	0.878919	0.520574	0.00416532	-0.00639019	0.969514	-0.0283094	0.865551	0.0360853	0.829063
57423	Atp5j2	0.0575297	0.859318	0.0092481	0.977265	0.0747815	0.817883	0.062783	0.846649	0.00825648	0.979697	-0.0280222	0.931245	1.16367	0.00137383	-0.112802	0.72865	-0.0348734	0.91446	-0.111	0.732659
11958	Atp5k	0.103457	0.752708	-0.0413969	0.899659	0.12116	0.712472	0.0937138	0.775352	0.0385441	0.90644	0.0265474	0.935678	1.24329	0.000824014	-0.00951694	0.976908	0.0374862	0.909164	-0.0391392	0.90512
27425	Atp5l	0.0806889	0.804891	0.0335556	0.918148	0.130233	0.690507	0.134514	0.68084	0.0888303	0.785641	0.118148	0.718209	1.18012	0.00128748	0.0516583	0.874479	0.101769	0.755729	0.126819	0.698293
66477	Atp5md	0.0260711	0.933786	0.00716679	0.98178	-8.38386e-05	0.999787	0.0689949	0.82606	0.0236104	0.939995	0.0257978	0.934692	1.1483	0.00114448	-0.01398	0.964567	0.0208668	0.947098	-0.0206464	0.947619
70257	Atp5mpl	0.0119138	0.970754	-0.0272344	0.933235	0.0889108	0.784696	0.0781257	0.810116	0.0111587	0.972587	0.0206767	0.949455	1.23363	0.000811089	0.0062282	0.984755	0.0481932	0.882369	-0.00284659	0.993019
28080	Atp5o	0.0239964	0.926811	0.0121671	0.962852	0.0825124	0.75239	0.0825306	0.752288	0.0250969	0.92345	0.0229028	0.930192	0.877709	0.00233562	-0.00990867	0.969761	-0.0144763	0.955824	-0.0276676	0.915668
17705	ATP6	-0.151382	0.370566	-0.089757	0.5936	-0.125662	0.456217	-0.0185565	0.911918	-0.0321091	0.848239	-0.0929293	0.580699	0.227376	0.182871	-0.0207728	0.901453	-0.125053	0.458376	-0.0912931	0.587328
54411	Atp6ap1	-0.0235388	0.752169	-0.0387092	0.604167	-0.0167498	0.822173	-0.0114429	0.877915	-0.0295952	0.69146	-0.0240368	0.74753	0.145204	0.0600243	-0.0130061	0.861597	-0.0617708	0.410498	-0.0917899	0.224767
70495	Atp6ap2	-0.0818727	0.371923	0.106195	0.249145	0.0542021	0.552798	0.0465182	0.610052	-0.0248495	0.784862	-0.0994785	0.280834	0.239115	0.0135276	-0.0317989	0.727547	-0.10084	0.274137	-0.144226	0.121967
11975	Atp6v0a1	-0.0805429	0.129276	0.131816	0.0163407	0.0558241	0.287778	-0.113865	0.0357104	-0.0153285	0.76791	-0.266975	2.0131e-05	-0.0658858	0.212849	-0.203014	0.000536639	-0.197928	0.000689447	-0.234149	0.000106697
21871	Atp6v0a2	0.0235042	0.917783	-0.0524034	0.818114	-0.0796031	0.727192	-0.233142	0.311309	0.066891	0.768983	0.0662808	0.773036	-0.336967	0.151256	0.134337	0.559447	0.0172156	0.94016	0.110539	0.630105
140494	Atp6v0a4	-0.503948	0.00241729	-0.0187262	0.899606	-0.31926	0.043392	-0.0784802	0.598855	-0.421437	0.0085353	-0.774072	9.34177e-05	-0.183401	0.263337	-0.689998	0.000286775	-0.930045	6.37742e-06	-0.0424462	0.785346
114143	Atp6v0b	-0.0292716	0.867342	0.0836852	0.633601	0.108609	0.536902	0.0447864	0.798357	0.116392	0.508074	-0.0645448	0.713806	0.585821	0.002393	-0.0167835	0.923891	-0.103267	0.557885	-0.00598716	0.972785
11984	Atp6v0c	-0.0934819	0.50097	-0.00391013	0.977443	0.00935442	0.946084	-0.0649516	0.63934	-0.0969633	0.485226	-0.12751	0.361054	0.362223	0.0137686	-0.0809599	0.559961	-0.138752	0.320781	-0.103996	0.454744
11972	Atp6v0d1	-0.0948347	0.294526	0.0420915	0.638819	0.0491605	0.584041	0.14011	0.125828	0.0476361	0.595319	-0.197598	0.0351617	0.185649	0.046631	-0.2086	0.0267859	-0.113279	0.213445	-0.145535	0.113088
11974	Atp6v0e	-0.0341607	0.843898	0.0174116	0.920032	0.0295296	0.864887	-0.0782413	0.652614	0.010777	0.950425	-0.191809	0.275961	0.506125	0.00684135	-0.185814	0.290651	-0.155943	0.373337	-0.0270987	0.876002
76252	Atp6v0e2	-0.00555944	0.961726	0.120688	0.301425	0.274843	0.0237734	0.131303	0.261517	-0.0705015	0.542831	0.293295	0.0201238	-0.108852	0.375508	0.302673	0.0162402	0.0234244	0.844685	0.21285	0.0792813
11964	Atp6v1a	-0.00541419	0.976843	0.202166	0.283811	0.147584	0.431682	0.337558	0.0791954	0.158915	0.397381	-0.0472008	0.800514	-0.307536	0.108466	0.0273551	0.883484	0.00162653	0.993045	-0.013668	0.94159
11966	Atp6v1b2	-0.0217316	0.857219	0.0961629	0.42858	0.105607	0.385358	0.0126861	0.916341	-0.063994	0.597065	-0.0415398	0.731484	-0.22816	0.0678973	0.0108312	0.928604	-0.00372823	0.975388	-0.0458482	0.704702
66335	Atp6v1c1	0.0512193	0.222888	0.0784707	0.0666908	0.123348	0.00572918	0.0432417	0.301606	0.0801478	0.0613253	-0.0647171	0.127572	0.0221716	0.594536	-0.0131985	0.750776	-0.027409	0.510704	-0.0607986	0.150721
68775	Atp6v1c2	0.152778	0.719474	0.275727	0.513424	-0.328359	0.486991	-0.681319	0.15809	-0.820978	0.092539	-0.788413	0.151211	0.341725	0.461061	-0.764058	0.151378	-0.159115	0.732536	-0.516318	0.2754
73834	Atp6v1d	-0.0922784	0.493724	0.106228	0.43124	0.100815	0.455087	0.0238009	0.859276	0.0601386	0.654427	-0.0915966	0.49821	0.375602	0.00908776	-0.036713	0.785079	-0.0341357	0.799697	-0.0316131	0.814057
11973	Atp6v1e1	-0.00804314	0.860282	0.064615	0.164945	0.116449	0.0159939	0.0434423	0.345734	0.0487986	0.290374	-0.122642	0.0118134	-0.070025	0.134611	-0.113933	0.0183787	-0.0967802	0.0421329	-0.059837	0.19784
66144	Atp6v1f	0.0326227	0.84399	0.0784419	0.63669	0.140735	0.399217	0.0445052	0.788442	0.123009	0.459987	0.0440194	0.791316	0.426955	0.0154405	0.0511467	0.758434	0.0522327	0.75335	0.0265483	0.87292
66290	Atp6v1g1	0.00262106	0.98567	0.0425417	0.770841	0.09692	0.508574	-0.0405097	0.78156	0.0173039	0.90558	-0.103336	0.482419	0.404936	0.00963747	-0.140356	0.341813	-0.0930111	0.526392	-0.124934	0.395956
66237	Atp6v1g2	-0.0305936	0.874625	-0.222913	0.264438	-0.247139	0.225492	-0.00945193	0.961169	-0.0186374	0.922527	-0.0623481	0.763481	-0.0835041	0.686749	-0.136829	0.507448	-0.178985	0.381331	0.117652	0.549073
108664	Atp6v1h	-0.00529786	0.967933	0.0631921	0.632315	0.0702247	0.595261	-0.0038544	0.976671	0.00713489	0.956809	-0.0185425	0.888505	0.377592	0.00777581	-0.00588094	0.964511	-0.0177208	0.893314	0.00542163	0.967244
11977	Atp7a	-0.112432	0.596362	0.144723	0.495683	-0.0630214	0.766373	-0.128868	0.54437	-0.0662198	0.754375	-0.214841	0.315431	-0.323859	0.134903	-0.226068	0.290949	-0.0812618	0.701021	-0.108778	0.607406
11979	Atp7b	-0.396274	0.274859	0.292502	0.381238	0.46907	0.165061	-0.16136	0.642055	0.705568	0.0290847	-0.405259	0.201007	-0.168068	0.578832	-0.280208	0.356561	-0.500231	0.107419	-0.41151	0.167143
17706	ATP8	-0.105446	0.692842	-0.0864219	0.746009	-0.0946443	0.72288	-0.0169385	0.949327	-0.0369159	0.889847	-0.107796	0.686421	-0.514761	0.0625544	-0.00116108	0.996524	-0.114051	0.669296	-0.11072	0.678346
11980	Atp8a1	0.0972395	0.619114	0.305746	0.120632	0.508459	0.0125303	0.526574	0.0090964	0.168706	0.381413	-0.340974	0.110505	0.0844095	0.673241	0.187932	0.341459	0.0859172	0.659199	0.0643783	0.736094
50769	Atp8a2	-0.721149	0.168541	0.0158592	0.972447	-0.503266	0.331104	0.119828	0.792303	-1.23845	0.0284189	0.100214	0.826119	-0.749885	0.148735	0.415106	0.341211	0.0889392	0.838599	-0.500385	0.274566
54667	Atp8b2	-0.105945	0.584966	-0.034119	0.860015	-0.155258	0.425181	-0.315632	0.111692	-0.0199339	0.917904	-0.0278478	0.885572	-0.40026	0.0468507	-0.084024	0.664634	-0.030461	0.874892	-0.0444665	0.818239
67331	Atp8b3	-0.319144	0.0735377	0.440891	0.0103954	0.202194	0.232273	0.429031	0.0123095	0.083948	0.607715	-0.476348	0.00768441	-0.135514	0.466618	-0.796106	6.17995e-05	-0.0852285	0.588343	-0.0196681	0.897971
241633	Atp8b4	-0.511395	0.00189171	0.00642585	0.96474	-0.410297	0.0106149	-0.0647738	0.657763	-0.0618607	0.668689	-0.695715	0.000183375	-0.115602	0.4583	-0.856213	1.27301e-05	-0.798393	2.52614e-05	-0.23541	0.126038
11981	Atp9a	-0.0696677	0.257878	0.0215555	0.723344	-0.0127367	0.834258	-0.0814752	0.18778	-0.0344951	0.571668	-0.144099	0.0242331	0.117048	0.0628908	-0.106784	0.087955	-0.0562617	0.358865	-0.0242751	0.690162
50771	Atp9b	0.00432396	0.913678	-0.0271171	0.498549	-0.0303062	0.450172	0.0112338	0.778404	0.023643	0.554449	-0.00139379	0.972197	0.0444848	0.271618	-0.000402805	0.991959	0.00618934	0.876895	0.0469704	0.24541
230649	Atpaf1	0.0311949	0.528085	0.0332755	0.501262	0.1003	0.0499418	0.0827486	0.101616	-0.0148741	0.762715	0.0738291	0.143544	-0.0445788	0.371749	0.119674	0.0213486	0.0977833	0.0557938	0.124732	0.0166659
246782	Atpaf2	-0.0318575	0.692499	-0.0255543	0.750998	0.0221864	0.78306	-0.0117429	0.883983	-0.0250534	0.755431	0.0847747	0.298561	0.154396	0.0645233	0.0299187	0.711082	-0.00118735	0.988246	-0.00134329	0.986685
11983	Atpif1	0.0495883	0.838547	0.0678493	0.780502	0.119102	0.62541	0.0332986	0.891173	0.0604668	0.803747	0.0368281	0.879782	0.828256	0.00206281	0.0239954	0.921467	0.0155636	0.948994	0.0031896	0.989535
68073	Atpsckmt	0.0383111	0.706685	-0.0616223	0.546358	0.0713278	0.485819	0.0777477	0.447123	0.121267	0.238309	0.0505448	0.622643	0.266132	0.0143667	0.0504223	0.622973	-0.0345058	0.735993	0.0579564	0.570775
245000	Atr	0.145061	0.470277	-0.0441599	0.825407	0.00795472	0.96831	0.182711	0.364628	0.0929715	0.642376	0.337156	0.102293	-0.235429	0.248869	0.443817	0.0344898	0.264589	0.194748	0.249176	0.220747
381629	Atraid	-0.101845	0.669791	-0.0410878	0.863181	0.00200289	0.993304	-0.0283887	0.905228	-0.0988224	0.6786	-0.100909	0.672822	0.770607	0.00309056	-0.00137284	0.995399	-0.0875806	0.713193	-0.0412423	0.862184
235610	Atrip	0.0351777	0.64843	-0.0679077	0.382058	-0.0422081	0.585908	0.0125732	0.870441	0.00658445	0.931779	-0.0185718	0.811337	0.143987	0.0727819	0.0695042	0.373722	0.0356519	0.645904	0.029911	0.699118
11990	Atrn	-0.0771706	0.671021	0.0160492	0.929485	-0.157535	0.388816	-0.0718092	0.692627	-0.0286013	0.874679	-0.0172206	0.924604	-0.272064	0.143437	0.0811309	0.656109	-0.0239658	0.895145	0.0305159	0.866663
226255	Atrnl1	-0.0367334	0.82986	0.113908	0.506541	0.0480199	0.779075	0.267116	0.126047	0.124831	0.466439	0.00628361	0.97074	-0.288984	0.101043	0.0866688	0.613234	-0.0182142	0.915155	0.0965189	0.572829
22589	Atrx	0.0136102	0.897811	0.0429156	0.685941	-0.15989	0.139836	0.107839	0.313555	-0.0284163	0.788672	0.126662	0.238331	-0.141946	0.187989	0.142898	0.184907	0.0964183	0.366552	0.132903	0.216338
20238	Atxn1	0.0224436	0.914998	0.0269892	0.897962	-0.173132	0.418383	0.112499	0.593531	0.0561139	0.788906	-0.0766587	0.718198	-0.255938	0.234887	-0.0695859	0.742369	0.0250269	0.90525	-0.023601	0.910341
54138	Atxn10	-0.0201113	0.741145	-0.0119782	0.843929	-0.0353222	0.562779	-0.0587265	0.338547	-0.0592331	0.334311	-0.0369199	0.545597	0.087584	0.158157	-0.0367707	0.547119	-0.0145123	0.811581	-0.00421875	0.944706
52335	Atxn1l	-0.0384584	0.833013	0.000485836	0.997874	-0.0771355	0.673025	-0.125819	0.492358	-0.0457436	0.801944	-0.0362059	0.84283	-0.336889	0.0739963	-0.00291618	0.987247	-0.00789718	0.965459	-0.073305	0.688076
20239	Atxn2	0.00103525	0.997243	0.00602281	0.983966	-0.0428268	0.88645	-0.0608177	0.839283	0.00768014	0.979545	0.152206	0.612765	-0.44287	0.148977	0.152474	0.612033	0.0645781	0.829513	0.122582	0.682963
233871	Atxn2l	-0.0119869	0.963635	-0.0220231	0.93325	-0.111471	0.672235	0.0161368	0.951062	0.0828017	0.753	0.0490538	0.852141	-0.382334	0.15479	0.0770995	0.769641	0.00781886	0.976285	0.0151781	0.953975
110616	Atxn3	0.0329152	0.810802	0.0379082	0.782858	0.116477	0.400257	-0.114193	0.40968	0.0138177	0.919862	0.128931	0.354211	-0.277006	0.0535679	0.162385	0.245081	0.108173	0.435147	0.0456226	0.740624
246103	Atxn7	-0.0641488	0.551079	-0.0106842	0.920641	-0.116841	0.282192	-0.0526301	0.624495	-0.142105	0.19221	-0.0471794	0.662201	-0.12103	0.267447	0.0515564	0.632628	-0.0653532	0.544923	-0.0436136	0.685159
380753	Atxn7l1	-0.0158603	0.919737	-0.0391081	0.804044	-0.074845	0.636459	-0.064306	0.683737	0.00158165	0.991964	-0.0385004	0.808009	-0.287817	0.0786649	-0.0515708	0.744501	0.0346476	0.826011	-0.0570306	0.717297
72522	Atxn7l2	0.0250898	0.74995	-0.178455	0.0306026	-0.113993	0.156926	0.185112	0.0248881	-0.14026	0.0832124	0.175412	0.0341271	-0.180131	0.0307513	0.0725936	0.363359	0.121402	0.132888	0.0518956	0.512443
217218	Atxn7l3	-0.0178527	0.783518	-0.0456431	0.4842	-0.0822763	0.212119	-0.0622499	0.34198	-0.0696013	0.2889	0.0601726	0.358633	-0.0978908	0.140534	0.0774178	0.23989	0.0544017	0.405667	0.0750971	0.253656
382423	Atxn7l3b	0.00343295	0.955223	-0.0936259	0.134068	-0.0394669	0.520488	0.0188931	0.757545	-0.0971361	0.120515	0.00983478	0.872465	0.106616	0.0904927	-0.044445	0.470186	-0.00130804	0.98295	-0.0665218	0.282262
99169	AU015228	0.141396	0.796241	-0.132866	0.817725	0.862092	0.0999925	0.609669	0.241849	0.684647	0.176674	0.310262	0.622161	0.241456	0.701892	0.657718	0.265309	0.497992	0.394783	0.332409	0.559365
245128	AU018091	-0.443231	0.16484	0.117641	0.691298	-0.034062	0.911253	-0.125903	0.677281	-0.349822	0.255467	-0.619078	0.100407	-0.235682	0.501208	-0.328796	0.345583	-0.956569	0.0129516	0.216416	0.488158
767814	AU019990	-0.32473	0.542672	-1.93989	0.00861026	-1.39903	0.0399994	-0.679088	0.230005	-0.865382	0.131194	0.0193532	0.977552	1.15519	0.0527715	0.39925	0.526608	-0.257214	0.69998	0.188132	0.752805
100504230	AU020206	-0.122825	0.316717	0.0206246	0.865001	0.034917	0.774187	0.0779627	0.521587	0.0177357	0.88337	0.246491	0.0541758	0.385761	0.00404884	0.255889	0.0456261	0.0464347	0.706472	0.173175	0.165034
230696	AU022252	-0.0915966	0.527486	0.00244002	0.986509	0.0524237	0.717209	-0.272946	0.0682226	0.0227241	0.874593	0.0220724	0.879626	0.306635	0.0432836	-0.0600658	0.680432	0.0265579	0.854857	-0.00390658	0.978473
100317	AU040320	0.00341183	0.969449	-0.00147684	0.986775	0.0315534	0.723689	0.070593	0.430866	0.0447011	0.616429	-0.0514696	0.565375	-0.18653	0.0446303	-0.00049694	0.995554	0.0137572	0.877355	0.0227407	0.798595
216177	AU041133	0.26194	0.0406537	-0.00929044	0.94039	0.0200747	0.872517	0.300263	0.0204191	0.107625	0.38411	0.0502942	0.693768	0.0213872	0.867168	0.075385	0.552852	0.21679	0.0917262	0.0393635	0.752501
11992	Auh	0.051664	0.58246	0.0691342	0.46307	0.0696605	0.460643	0.0577857	0.539149	0.0773013	0.411448	-0.160297	0.0961042	0.143288	0.13445	-0.188797	0.0520195	-0.0134803	0.885194	-0.0571745	0.540953
69885	Aunip	-0.113766	0.367793	-0.0312681	0.803052	-0.0528696	0.674014	0.00648684	0.958709	-0.113693	0.367632	-0.145708	0.252299	0.3098	0.0193735	-0.0873743	0.488346	-0.173824	0.173535	-0.0365434	0.770526
11993	Aup1	-0.00162561	0.988966	-0.0301488	0.797735	0.0314998	0.788958	-0.0428886	0.715631	0.108782	0.358374	0.0255392	0.828565	0.307965	0.0138724	0.0900725	0.447086	-0.0143306	0.903179	0.0821222	0.487342
20878	Aurka	0.0456662	0.65802	-0.0820093	0.428657	-0.0322424	0.754482	-0.0244777	0.812227	-0.0622475	0.54689	0.012682	0.902042	0.234558	0.0297417	0.00444937	0.965547	0.00694109	0.946271	0.0455138	0.659088
66077	Aurkaip1	-0.0255661	0.887135	0.0326084	0.856361	0.101435	0.574622	0.0402239	0.823352	0.0598034	0.739901	-0.0327497	0.856079	0.526368	0.00674617	-0.0567822	0.753217	-0.0277896	0.877531	-0.0489665	0.785923
20877	Aurkb	-0.0373792	0.445546	-0.0982231	0.0519752	-0.0486771	0.322534	0.0556274	0.259391	-0.0867436	0.0836359	1.96293e-05	0.999679	0.128662	0.0129389	0.0465279	0.343831	0.00124834	0.97956	0.122134	0.0175822
100502700	AV039307	-0.048845	0.918919	-0.0910906	0.851002	-0.142701	0.775646	0.0454454	0.921943	-0.201321	0.673098	0.392813	0.397324	0.459602	0.318084	-0.332243	0.505372	0.18947	0.676472	-0.50329	0.292248
100502959	AV051173	0.145657	0.640564	0.0904201	0.774008	-0.35109	0.305359	0.055987	0.858952	0.00755234	0.979905	0.131204	0.715588	-0.473921	0.224563	-0.213794	0.562268	-0.417147	0.2609	-0.360252	0.310563
74268	Aven	0.0490718	0.681135	-0.41481	0.00168907	-0.328184	0.0102702	-0.205869	0.0937508	-0.507799	0.00021784	0.171669	0.163767	0.270914	0.0325925	0.135198	0.268927	0.103428	0.394757	-0.0637399	0.598098
11567	Avil	-0.0881199	0.808791	-0.139258	0.705691	-0.51235	0.204136	-0.493282	0.202929	0.0460961	0.895368	0.586371	0.201232	0.54697	0.234528	0.376053	0.411127	0.887237	0.040663	0.0955677	0.830093
78937	Avl9	-0.0268447	0.902427	0.0874284	0.690031	-0.0424985	0.84631	0.0102804	0.962553	-0.0450346	0.837	-0.0663987	0.762209	-0.368748	0.101857	-0.0168107	0.938834	-0.00469455	0.982891	-0.0279411	0.898382
69534	Avpi1	-0.0952203	0.619094	-0.0710562	0.710373	-0.184749	0.338566	-0.187581	0.331074	-0.149636	0.436139	-0.274514	0.161755	0.561088	0.0066767	-0.234092	0.229908	-0.290684	0.138723	-0.170305	0.378163
100382	AW011738	-0.0632031	0.642648	-0.120307	0.381279	0.0557831	0.683241	0.0479216	0.724482	-0.0669702	0.621354	0.154921	0.280346	-0.271333	0.0690668	0.202382	0.158393	0.277071	0.0554053	0.0986722	0.480251
100502619	AW046200	0.154688	0.35413	0.2846	0.0925698	0.31529	0.0672157	-0.117198	0.64102	0.443886	0.00975504	0.586698	0.00208449	0.0294313	0.871053	0.441154	0.0162937	0.351352	0.0495646	0.601782	0.00117829
100503435	AW124847	-0.309267	0.0826175	0.0512219	0.764954	-0.372125	0.0412823	-0.220268	0.20924	-0.221744	0.203274	-0.398023	0.0289634	-0.179613	0.301596	-0.305506	0.0853916	-0.217656	0.209988	-0.286626	0.101067
101835	AW146154	0.0414293	0.753131	0.255605	0.0591342	0.373148	0.00799414	0.147155	0.268748	0.219268	0.100941	-0.0428914	0.749926	0.116239	0.390448	0.0695859	0.602316	0.0679585	0.608954	0.133424	0.313883
105351	AW209491	0.111378	0.340681	0.0854639	0.463382	0.147677	0.210216	0.0799285	0.49265	0.139765	0.233361	0.0886859	0.452862	-0.218271	0.0730516	0.0109105	0.925968	0.0993566	0.399163	0.0913907	0.436355
106064	AW549877	-0.0468219	0.780875	0.0291189	0.862577	-0.00885189	0.958046	0.243854	0.155089	0.00869878	0.958733	0.0133002	0.937021	-0.292822	0.0909997	-0.0167094	0.920906	0.0696081	0.679468	0.0906334	0.590833
225289	AW554918	0.0398301	0.829502	0.00671878	0.97104	-0.0579734	0.75516	0.16099	0.387106	0.000109705	0.999525	-0.0497986	0.789832	-0.389102	0.0460388	0.0308116	0.868528	-0.0265795	0.886295	0.00649222	0.972032
245532	Awat2	-0.000453241	0.998716	0.402592	0.186296	-0.0749505	0.816917	0.0458956	0.881438	0.11214	0.711184	-0.183733	0.592242	-0.316909	0.367201	-0.406614	0.244689	-0.467951	0.173803	-0.342887	0.290907
77352	Axdnd1	-0.506252	0.178162	0.149649	0.659679	-0.000718798	0.998541	0.39212	0.235686	0.627666	0.0521206	0.103547	0.75788	-0.442799	0.223418	0.132918	0.685111	-0.197981	0.552064	-0.185796	0.590905
12005	Axin1	-0.0172188	0.72081	-0.118868	0.0191993	-0.0637087	0.192941	-0.170705	0.00135033	-0.0777303	0.114711	0.065469	0.181653	-0.141289	0.00641783	0.0965464	0.0531914	0.0416165	0.39085	0.0400506	0.40852
12006	Axin2	-0.283765	0.234457	0.124056	0.586782	-0.107313	0.64974	-0.257574	0.2777	0.0496431	0.824938	-0.797103	0.0023661	-0.339922	0.144847	-0.684366	0.00631655	-0.613346	0.0112194	-0.426953	0.0591951
26362	Axl	-0.0907407	0.408024	-0.0193427	0.859125	-0.145838	0.188111	-0.0338885	0.755981	-0.0576126	0.597916	-0.16937	0.12855	-0.10472	0.340746	-0.117207	0.287336	-0.116067	0.29194	-0.0606581	0.578828
246735	AY074887	0.252084	0.534444	0.513125	0.198691	-0.109743	0.803713	-0.451979	0.314781	-0.214247	0.612412	-0.11282	0.82728	0.748764	0.0948616	-0.00540254	0.990723	0.00287094	0.99547	0.17209	0.688435
278676	AY358078	0.15	0.600845	-0.42156	0.17956	-0.384709	0.229705	0.109628	0.702493	-0.300465	0.314387	-0.698285	0.0426821	-1.06636	0.00435793	-0.415568	0.19079	-0.726166	0.0273579	-0.096117	0.735576
27215	Azi2	0.0565302	0.28565	-0.00417206	0.936528	0.0942848	0.0806004	0.0944441	0.0799886	-0.0419843	0.425463	0.070204	0.18841	-0.0941352	0.0818476	0.118305	0.0310993	0.0407027	0.440339	0.0197085	0.707305
54375	Azin1	0.0557148	0.593495	-0.0471149	0.651497	0.0128535	0.901763	0.00143894	0.988972	-0.10995	0.295951	-0.0832811	0.42736	-0.166932	0.11808	0.0100658	0.923089	-0.136953	0.19617	-0.0824365	0.431685
242669	Azin2	0.551239	0.00057336	0.479169	0.00221028	0.925676	5.08344e-07	0.80092	4.91766e-06	0.847409	1.87806e-06	0.645017	6.85417e-05	0.317683	0.029951	0.519204	0.00076717	0.638777	7.22241e-05	0.561922	0.000311629
414095	B130034C11Rik	-0.0580449	0.850754	-0.222095	0.190447	-0.231657	0.189536	0.161545	0.320688	0.09403	0.55667	0.179205	0.321669	0.0224451	0.956868	0.292751	0.076268	0.12885	0.442185	0.0823886	0.601526
100049164	B130046B21Rik	-0.391928	0.0704856	-0.035049	0.864494	-0.136036	0.51933	0.19561	0.338285	-0.0120289	0.952629	-0.159675	0.441506	0.12873	0.528309	-0.39278	0.0676928	-0.447002	0.0369529	-0.451825	0.0326624
654803	B130055M24Rik	-0.00039736	0.996728	-0.17895	0.0742823	-0.196732	0.0519432	-0.0791378	0.418021	-0.158312	0.110818	0.240342	0.0212032	0.261848	0.0130776	0.312637	0.00357548	0.100302	0.31435	-0.00212462	0.982782
68170	B230118H07Rik	-0.0252104	0.912652	0.235003	0.30991	0.292913	0.209014	0.170845	0.458827	0.146551	0.523308	-0.149152	0.517023	0.670421	0.00643516	0.0237394	0.917178	-0.0649403	0.775998	-0.130504	0.567636
320871	B230206H07Rik	-0.234825	0.417108	0.0806881	0.775082	-0.0698868	0.809463	0.0603726	0.830696	0.0787891	0.776831	-0.072597	0.800733	-0.160475	0.577961	-0.403597	0.173724	-0.0602855	0.829853	-0.205547	0.461247
320273	B230208H11Rik	0.0322176	0.815202	0.234527	0.0948377	-0.020094	0.982883	-0.0332107	0.97109	0.0456063	0.738395	-0.0102633	0.94334	0.0334417	0.818211	0.102608	0.472073	-0.151353	0.293257	-0.303105	0.0397296
78603	B230216N24Rik	-0.0807875	0.768068	-0.0413436	0.87997	0.0568685	0.837581	-0.160808	0.563059	-0.161637	0.552595	-0.139566	0.615497	-0.183205	0.513308	-0.346093	0.221191	-0.504081	0.0777925	-0.15845	0.546653
68127	B230217C12Rik	-0.142698	0.223633	-0.0503789	0.662973	-0.0678898	0.560853	-0.101199	0.385219	0.0284585	0.803518	-0.017496	0.879373	-0.215376	0.0720154	-0.0263041	0.818806	-0.0968286	0.400444	-0.0864806	0.448686
320879	B230217O12Rik	0.472976	0.00209544	-0.00350154	0.980731	0.384842	0.011634	0.463356	0.00257263	0.0861305	0.546039	0.166762	0.314541	-0.344202	0.0366089	-0.191701	0.234794	-0.265009	0.0932962	-0.314343	0.0428712
78521	B230219D22Rik	-0.020132	0.885932	-0.0860269	0.541345	-0.143489	0.311612	0.118791	0.400421	-0.0493792	0.725158	-0.025212	0.857576	-0.261163	0.0717849	-0.0853919	0.544561	-0.0257513	0.854492	-0.0638765	0.649635
320383	B230317F23Rik	-0.0636527	0.882957	0.118977	0.777511	0.194424	0.649779	-0.245597	0.578123	-0.293538	0.500878	0.610518	0.207381	0.063428	0.90231	-0.108306	0.83331	0.119985	0.805311	0.462177	0.309963
319527	B230325K18Rik	0.113334	0.559593	0.201156	0.301676	-0.12877	0.522425	0.0465033	0.811524	-0.051801	0.788957	-0.113133	0.574076	0.350276	0.0830553	-0.0451299	0.819365	-0.06809	0.727581	0.0312086	0.870087
100038636	B230344G16Rik	0.430934	0.250041	0.072663	0.851157	-0.497705	0.258187	-0.211542	0.599613	-0.480802	0.245259	-0.218689	0.572221	0.138001	0.708995	-0.958922	0.0277784	-0.287729	0.439885	-0.48877	0.186622
320110	B230369F24Rik	-0.314506	0.393151	-0.587641	0.131484	-0.367781	0.338816	0.184742	0.594932	-0.256948	0.472546	0.0116543	0.978077	-0.367992	0.407214	0.259625	0.520275	0.329527	0.403472	0.0352577	0.927563
12010	B2m	-0.0827786	0.621366	-0.0253786	0.879379	-0.0581876	0.72815	-0.0361337	0.828975	-0.092928	0.579474	-0.222299	0.19122	0.582812	0.00163184	-0.0862923	0.606762	-0.185607	0.272695	-0.0790373	0.637154
320456	B330016D10Rik	-0.126717	0.658364	-0.158329	0.583008	-0.454087	0.140611	0.0855666	0.761121	-0.248511	0.385854	-0.474363	0.112411	0.144208	0.60889	-0.324849	0.259256	-0.213218	0.445603	-0.395613	0.158452
97884	B3galnt2	0.0451629	0.576725	-0.0546109	0.500548	0.0450379	0.578137	-0.0521979	0.519564	0.0143618	0.85867	0.1478	0.0769678	-0.215088	0.0127496	0.107276	0.192778	0.0276936	0.732693	0.0413268	0.610357
54218	B3galt4	-0.0327475	0.855699	-0.121898	0.501977	-0.160139	0.382992	-0.0420645	0.815666	-0.271187	0.141071	-0.141327	0.448785	0.33965	0.0737731	-0.144742	0.435592	0.029581	0.871184	-0.0153249	0.932603
117592	B3galt6	-0.0312212	0.591265	-0.112262	0.0614937	-0.138084	0.0238482	0.25772	0.000121848	-0.0773243	0.189172	-0.159905	0.0105681	-0.0355039	0.546756	-0.164163	0.00878402	-0.177277	0.00501696	-0.0424322	0.468837
280645	B3gat2	-0.351487	0.175554	-0.160887	0.524225	-0.0905646	0.722305	-0.0151844	0.951297	-0.010313	0.966473	-0.13798	0.605759	-0.0687725	0.795305	-0.0764296	0.769865	-0.1497	0.561669	-0.0881911	0.724285
72727	B3gat3	-0.0148572	0.927915	-0.0114773	0.944296	0.0779999	0.635825	-0.113864	0.49058	0.101984	0.535389	0.00354552	0.98286	0.459544	0.00922156	-0.0250706	0.87919	-0.000763964	0.996298	-0.012164	0.941031
381694	B3glct	0.00651471	0.988282	0.0939899	0.828435	0.0884281	0.843793	-0.163147	0.714572	-0.0418944	0.922134	0.037825	0.942272	0.586471	0.228348	-0.207703	0.691898	-0.540275	0.312474	0.205453	0.656448
53625	B3gnt2	-0.136366	0.0234835	-0.0135507	0.813035	-0.134481	0.0253467	-0.187659	0.00270727	-0.144279	0.0171006	-0.206883	0.00115314	-0.0915159	0.119014	-0.176107	0.00452896	-0.19846	0.00167822	-0.147195	0.0152445
72297	B3gnt3	-0.245564	0.256277	0.57021	0.0114565	0.530523	0.0179635	-0.231181	0.284782	0.405114	0.06391	-0.759667	0.0012805	-0.273469	0.20072	-0.395438	0.0691991	-0.612401	0.00695692	-0.576648	0.0102491
231727	B3gnt4	-2.31811	0.000307012	-1.13055	0.0230482	-0.4803	0.281579	-1.06018	0.0286579	-0.350271	0.395237	0.67402	0.260841	-0.235734	0.726214	0.425425	0.479997	0.659285	0.245419	0.962674	0.073549
227327	B3gnt7	-0.265987	0.0146312	-0.0550334	0.591026	-0.130337	0.213276	-0.305184	0.00595632	-0.39661	0.000590705	-0.658109	1.36841e-06	-0.27699	0.0132672	-0.722748	2.66185e-07	-0.472312	0.000103378	-0.822846	1.87937e-08
97440	B3gnt9	0.048725	0.778481	-0.0324299	0.852334	-0.105343	0.553241	-0.216207	0.226743	0.0395729	0.817541	-0.448296	0.0215123	-0.43375	0.0251093	-0.777066	0.000286687	-0.356405	0.0557716	-0.354425	0.0536115
210004	B3gntl1	0.0362684	0.635894	0.00918488	0.904571	0.0885559	0.255013	0.101488	0.191295	-0.0603303	0.431868	0.0769256	0.369938	-0.0137462	0.922492	-0.082874	0.289102	-0.0214291	0.780359	-0.0916846	0.236527
338360	B430212C06Rik	-0.173633	0.522023	-0.447132	0.116336	-0.19038	0.493894	0.251941	0.339138	-0.138955	0.600591	-0.0585186	0.837246	0.201069	0.476401	-0.303964	0.296323	-0.0288634	0.916472	-0.240043	0.384056
78575	B430319G15Rik	-0.0339984	0.822838	0.00332947	0.982523	-0.146467	0.349918	0.148694	0.326831	0.0607521	0.68441	-0.193218	0.210791	-0.0839018	0.581315	-0.256493	0.0993147	-0.263897	0.086359	-0.415627	0.00883612
14421	B4galnt1	0.0589853	0.651015	0.014831	0.909304	0.106749	0.415341	-0.0991782	0.448869	0.0588027	0.651866	0.0965592	0.462002	0.316971	0.0213076	0.104519	0.426077	0.0759451	0.561696	0.0674828	0.605621
330406	B4galnt3	0.556902	0.101663	0.188975	0.587197	0.36326	0.300709	1.0315	0.00268755	0.348248	0.300482	-0.255868	0.446272	-0.0839298	0.796417	-0.11126	0.729934	-0.0649082	0.835985	-0.288489	0.356878
330671	B4galnt4	-0.0239715	0.788234	-0.0304024	0.733548	0.018587	0.835175	-0.160213	0.0815107	-0.0245976	0.782638	0.000508258	0.995476	0.192207	0.0397036	-0.0706468	0.433144	0.0401841	0.653819	-0.0181132	0.839387
14595	B4galt1	-0.172357	0.0287689	0.0643448	0.39552	-0.132861	0.0862104	-0.208014	0.00963892	-0.0948578	0.21397	-0.266013	0.00141435	-0.125957	0.103105	-0.231065	0.0045855	-0.170249	0.0306863	-0.114871	0.135125
53418	B4galt2	-0.0465672	0.41296	-0.168019	0.00583059	-0.180908	0.00333867	-0.254144	0.000110618	-0.117243	0.0458068	-0.102607	0.0796189	0.0644383	0.262492	-0.0624041	0.27693	-0.0275083	0.628173	-0.0800024	0.165362
57370	B4galt3	-0.0288852	0.804083	0.0933636	0.425096	0.134718	0.253163	-0.26195	0.0317146	0.122094	0.298574	0.0238924	0.838054	0.309173	0.0128195	0.00917206	0.9374	-0.0395414	0.735043	-0.019539	0.866926
56375	B4galt4	-0.1715	0.153777	-0.272715	0.0283172	-0.0779166	0.512884	-0.111339	0.348687	-0.431629	0.00105078	0.0325009	0.798588	0.0915702	0.473942	-0.0243438	0.981351	0.0678268	0.586796	-0.248824	0.0542847
56336	B4galt5	0.580687	2.98288e-05	0.0892188	0.445632	0.527445	0.000101267	0.410762	0.00142619	0.413948	0.00132802	0.947918	1.05268e-08	-0.107187	0.360999	0.858873	6.47919e-08	0.916342	1.98387e-08	0.853686	7.20818e-08
56386	B4galt6	-0.778063	2.62094e-06	0.0573012	0.731589	-0.69753	1.58809e-05	-0.0281163	0.822704	-0.523086	0.000320065	-0.82621	3.88692e-07	-0.0468135	0.695579	-0.791843	6.42339e-07	-0.65994	8.11865e-06	-0.316722	0.0114199
218271	B4galt7	-0.0811905	0.155059	0.12125	0.037659	0.0601161	0.288538	-0.26656	5.45437e-05	0.196055	0.00148441	-0.125282	0.0348482	-0.0194127	0.733032	-0.116825	0.0475993	-0.104339	0.0741651	-0.0611673	0.284413
108902	B4gat1	-0.134983	0.0670977	0.0737422	0.305888	0.0817917	0.257636	-0.0839681	0.245517	-0.0194877	0.784639	-0.140841	0.0576985	0.116159	0.113429	-0.0665161	0.356522	-0.117362	0.109339	-0.249832	0.00154119
319786	B930059L03Rik	0.121153	0.694702	0.10843	0.727033	0.022278	0.944276	0.559834	0.0668514	-0.142297	0.649767	-0.160173	0.618303	-0.338523	0.304464	-0.006172	0.983924	0.0175184	0.954171	0.0804363	0.781805
320947	B930082K07Rik	-0.1225	0.735696	0.0689761	0.846939	0.0339106	0.926722	-0.191742	0.600148	-0.570207	0.1368	-0.843516	0.0427522	0.173874	0.626014	-0.27032	0.461249	-0.116191	0.740506	0.164579	0.622238
320268	B930095G15Rik	0.143253	0.427815	0.113136	0.53082	-0.0604988	0.7388	0.0841101	0.641002	0.22031	0.224658	-3.43057e-05	0.999853	-0.187289	0.312938	-0.104145	0.570648	-0.00495152	0.978281	0.0269748	0.881506
27078	B9d1	0.0198601	0.917982	0.0784746	0.684483	0.129314	0.504943	0.0545143	0.777685	0.143484	0.457991	-0.155543	0.425765	0.566633	0.00651728	-0.182125	0.351415	-0.0613848	0.750842	-0.0576002	0.765135
232987	B9d2	-0.00833143	0.963154	-0.0962761	0.595144	-0.0853612	0.638241	0.0220068	0.90294	-0.00402364	0.982161	-0.0497282	0.783701	0.467283	0.0147863	-0.202254	0.269717	-0.00432366	0.980858	-0.00220532	0.99021
118452	Baalc	-0.0136748	0.946824	0.290002	0.157789	0.100699	0.627749	0.44074	0.0337264	0.0679377	0.736116	-0.245524	0.269865	0.270723	0.209451	0.14365	0.495939	-0.532759	0.0206436	-0.0669593	0.745747
12012	Baat	0.21781	0.648427	0.405387	0.390535	0.402955	0.403919	-0.349198	0.499255	0.142198	0.762921	-0.496645	0.369986	-0.373926	0.486234	-0.23051	0.653796	-0.273572	0.586169	0.0970118	0.834027
68251	Babam1	-0.0290341	0.818142	0.0136419	0.913934	0.0335777	0.790451	0.0641816	0.611947	0.0471153	0.709102	-0.00516951	0.967367	0.288211	0.0295049	-0.0343554	0.78579	-0.00999868	0.936877	-0.0436251	0.72983
107976	Babam2	0.0410267	0.509666	-0.0253856	0.682777	-0.0480038	0.442261	-0.0326163	0.599972	-0.0513529	0.410048	0.00612649	0.921493	0.0548891	0.381222	-0.0636441	0.310414	-0.0288995	0.641975	0.0733025	0.242523
23821	Bace1	0.022625	0.844546	0.16985	0.148864	0.0965958	0.405776	-0.0779343	0.501426	0.181212	0.124267	0.0962641	0.407082	-0.183779	0.120065	0.0555233	0.630894	0.105143	0.365272	0.130152	0.264054
12013	Bach1	-0.176669	0.354946	-0.0174814	0.92641	-0.242785	0.207791	-0.157628	0.408526	-0.200936	0.293573	-0.168553	0.377639	-0.251952	0.191251	-0.142526	0.454284	-0.0736563	0.697474	-0.117044	0.537325
12014	Bach2	0.05361	0.749539	0.0548387	0.745087	-0.22899	0.195708	-0.108917	0.523284	-0.0211158	0.899484	-0.586945	0.0025004	0.0111549	0.947675	-1.04909	3.7136e-06	-0.492919	0.00744194	-0.610593	0.00123563
12015	Bad	-0.0568811	0.76665	0.0479938	0.802156	0.140542	0.465505	-0.0680761	0.722724	0.0691306	0.71792	-0.0768397	0.689836	0.549926	0.00765049	-0.0325602	0.865341	-0.0203534	0.915451	-0.029379	0.878037
12017	Bag1	-0.00661326	0.968465	-0.0331521	0.842973	-0.00937675	0.955313	0.000349588	0.998333	-0.0240383	0.885738	0.0285286	0.864771	0.460842	0.0100397	-0.0194267	0.90765	-0.0250677	0.880994	-0.0325856	0.845678
213539	Bag2	-0.0487977	0.211945	-0.0407417	0.295253	0.0225148	0.56031	-0.132731	0.00175487	-0.0252778	0.513105	0.109226	0.00818129	-0.0694405	0.0808976	0.0777715	0.0518716	0.0277232	0.474299	0.0439045	0.260246
29810	Bag3	-0.0906539	0.411818	-0.0107963	0.921632	-0.102313	0.355415	-0.0682471	0.535569	-0.110308	0.319331	0.046338	0.673919	-0.258791	0.0251674	0.0720098	0.514041	0.0125551	0.909028	0.0570791	0.604145
67384	Bag4	0.0529406	0.611662	0.0205307	0.843647	0.0189796	0.855454	-0.0870874	0.406088	0.0247523	0.811892	0.0554071	0.59657	-0.219678	0.0435198	0.0832123	0.427766	0.0130814	0.900147	0.0938879	0.370767
70369	Bag5	0.105302	0.0266537	-0.0893141	0.0571117	0.0534455	0.244643	0.0885178	0.0590985	0.0122512	0.786927	0.232092	2.07385e-05	-0.00960968	0.832831	0.240016	1.28823e-05	0.216228	5.24533e-05	0.20657	9.23596e-05
224727	Bag6	-0.0149655	0.816238	-0.0210197	0.744254	-0.0775161	0.234863	0.0358124	0.579066	-0.0233454	0.717148	0.055985	0.387853	-0.124498	0.0615419	0.0489899	0.449095	0.0714193	0.272679	0.0667034	0.304868
268515	Bahcc1	-0.607757	0.00568754	-0.338863	0.0995333	-0.656515	0.00373259	-0.403177	0.0527224	-0.504743	0.0167296	-0.184871	0.522333	0.13518	0.623817	-1.14283	0.00127539	0.492516	0.0632964	-0.0657424	0.802779
228536	Bahd1	0.0691686	0.298929	0.107651	0.110957	0.0902714	0.178657	-0.203816	0.00435423	0.16647	0.0167721	0.338946	1.96557e-05	-0.054179	0.416136	0.328737	2.95566e-05	0.270028	0.000320542	0.262709	0.000427511
108100	Baiap2	-0.00550037	0.954912	-0.15255	0.125458	-0.135688	0.17106	0.109956	0.264082	-0.0626641	0.521064	-0.00882236	0.927807	0.201021	0.0469994	-0.11126	0.259006	0.0114475	0.906367	-0.0933024	0.341802
66898	Baiap2l1	-0.121427	0.312465	0.106663	0.373458	-0.0868945	0.468129	-0.158739	0.189972	-0.0410411	0.730246	-0.27554	0.0291649	-0.281331	0.0261737	-0.323043	0.0117704	-0.365347	0.0049836	-0.304847	0.0164027
12018	Bak1	0.0521504	0.399467	-0.0185989	0.762502	0.112035	0.0771175	-0.154494	0.0174451	0.0687138	0.269089	0.123234	0.053778	-0.129077	0.0442782	0.138556	0.0315344	0.0723898	0.245984	0.0610522	0.325833
23825	Banf1	0.00895745	0.96974	-0.0958874	0.685271	-0.105037	0.65734	-0.0134	0.954756	-0.0609701	0.796341	0.0602981	0.798962	0.805743	0.00204025	0.0569108	0.809957	0.0366366	0.876888	0.0150723	0.949149
53325	Banp	0.058942	0.479389	-0.0629724	0.450597	0.0207739	0.802629	0.0809321	0.3336	0.103062	0.22019	0.0855584	0.309154	0.165271	0.0557596	0.0547403	0.512499	0.0603051	0.470507	0.117412	0.165148
104416	Bap1	0.0290368	0.595877	-0.0147145	0.787746	-0.00550391	0.919765	-0.037734	0.491627	-0.00686965	0.899876	0.104699	0.0639187	-0.109348	0.0538171	0.0897756	0.109044	0.0761172	0.171218	0.0714253	0.198052
12021	Bard1	-0.0324577	0.85119	-0.0570521	0.741908	-0.0433985	0.802424	0.265505	0.13262	-0.10667	0.538592	-0.118481	0.498157	-0.215641	0.22227	0.0163142	0.925151	-0.0534758	0.758097	0.0351595	0.839039
70350	Basp1	-0.0929568	0.394782	0.177448	0.11048	0.0787053	0.470361	0.00559588	0.958857	0.0129816	0.90473	-0.141548	0.199489	0.265047	0.020558	-0.0817968	0.453571	-0.240818	0.0337898	-0.0866278	0.427468
53314	Batf	-0.107089	0.384993	0.128024	0.29915	0.0152252	0.901164	-0.173851	0.164196	0.00703804	0.953946	-0.33503	0.0104636	0.149669	0.227241	-0.471147	0.000635172	-0.267148	0.0359115	-0.254963	0.0438562
74481	Batf2	-0.0468428	0.819431	0.261357	0.20166	0.0323844	0.876063	-0.180542	0.389095	0.0577815	0.774393	-0.495851	0.0288843	-0.0946567	0.655859	-0.673812	0.00418367	-0.314351	0.138247	-0.384891	0.0696666
381319	Batf3	-0.104785	0.722909	0.0522158	0.859231	0.151834	0.607686	-0.152997	0.606063	-0.0965852	0.742573	-0.357997	0.241161	0.943392	0.00334815	-0.283198	0.347917	-0.147657	0.619114	-0.292977	0.326157
12028	Bax	-0.00145502	0.992256	0.0212994	0.887037	0.0432142	0.773391	-0.0168716	0.910412	0.0706379	0.638072	0.074849	0.619087	0.456073	0.00501773	0.0652598	0.664411	0.0161027	0.914584	0.0242397	0.871691
217578	Baz1a	0.116535	0.0254774	-0.0277709	0.57759	-0.0142856	0.774109	-0.125002	0.0173486	0.00590482	0.905434	0.336395	2.7538e-07	0.0675604	0.183063	0.371333	4.70559e-08	0.20759	0.000261251	0.225959	9.65311e-05
22385	Baz1b	0.0320962	0.839802	-0.018774	0.905856	-0.0910627	0.567457	0.0704221	0.657877	-0.0559922	0.724558	0.122199	0.444052	-0.261166	0.108811	0.122296	0.44366	0.11888	0.456317	0.10432	0.51275
116848	Baz2a	0.0331042	0.88159	0.13967	0.531178	0.0679673	0.760021	-0.263675	0.242327	0.176942	0.428427	0.211062	0.346444	-0.342015	0.132856	0.17809	0.425665	0.203482	0.363433	0.136859	0.539091
407823	Baz2b	-0.0706706	0.232642	0.0416832	0.477467	-0.227735	0.000543861	0.0822331	0.166758	-0.0839203	0.158443	-0.061068	0.301116	0.00124228	0.983049	-0.0798308	0.179342	-0.00480918	0.934357	-0.00599289	0.918206
544881	BB287469	0.306943	0.432528	-0.109579	0.788412	-0.23185	0.585702	0.0399408	0.921612	0.378831	0.323355	-0.0480459	0.911546	-0.0815778	0.851167	-0.0315818	0.940721	-0.678588	0.138287	-0.32138	0.43941
767815	BB557941	-0.266016	0.616299	1.20734	0.00400548	0.292565	0.516986	-0.127536	0.855093	-0.0109525	0.984077	-1.32633	0.00387031	-0.0222739	0.94926	-0.440189	0.232798	-1.23159	0.00387833	-0.512942	0.144201
170770	Bbc3	-0.253661	0.0715645	-0.157969	0.252112	-0.245826	0.0818814	-0.168783	0.222458	-0.0752531	0.579075	-0.212981	0.131105	0.253811	0.0728452	-0.306504	0.0333193	-0.154628	0.263221	-0.114063	0.40399
100503572	Bbip1	0.00400322	0.972259	-0.0569025	0.622361	0.0283091	0.80637	0.00484136	0.966483	-0.145837	0.212015	0.0242299	0.834587	0.313921	0.0110648	-0.0693083	0.551273	-0.00161877	0.988825	0.03963	0.731161
72873	Bbof1	0.325174	0.116334	-0.188899	0.380484	0.206802	0.327377	0.0413481	0.842079	-0.0724831	0.761941	0.17799	0.407043	0.112573	0.755464	0.0586162	0.868906	0.12697	0.541864	0.162814	0.42294
52028	Bbs1	-0.0624265	0.583695	0.145316	0.206203	0.142467	0.216705	0.177122	0.125981	0.217532	0.0618184	-0.172156	0.136302	-0.204695	0.0791278	-0.15519	0.176204	-0.0370837	0.74113	-0.0117321	0.91636
71769	Bbs10	0.122196	0.279631	0.031932	0.776703	0.0863301	0.44787	0.426648	0.000612219	0.130834	0.244654	-0.204857	0.0788321	-0.0998038	0.379323	-0.128953	0.255338	-0.175163	0.124403	-0.15981	0.154914
241950	Bbs12	0.127091	0.318122	-0.0544896	0.667623	0.0630312	0.620153	0.00227166	0.985686	0.0973927	0.441422	0.110093	0.401162	-0.179158	0.180102	0.175262	0.183661	-0.00442549	0.972739	-0.066496	0.606941
67378	Bbs2	-0.0567529	0.331816	0.0292039	0.615032	-0.0191711	0.741797	0.144992	0.0176376	-0.0507817	0.383254	-0.0622197	0.289177	-0.0360157	0.536874	-0.0256232	0.65884	0.0367698	0.52598	0.07632	0.192404
102774	Bbs4	0.086644	0.342787	0.0415559	0.647342	0.24514	0.0111218	-0.00707876	0.93785	0.138581	0.133118	-0.0337912	0.71163	-0.0298202	0.744271	0.0685754	0.453265	0.0282923	0.755528	-0.0563957	0.534972
72569	Bbs5	-0.0737486	0.268913	0.0476971	0.470945	0.145773	0.0342929	-0.0639845	0.336845	0.0886204	0.183348	-0.165004	0.0212529	0.0673946	0.324062	-0.109683	0.113392	-0.14511	0.0386874	-0.141669	0.0418454
71492	Bbs7	-0.0762234	0.385144	0.0188119	0.829014	0.0493907	0.572581	-0.000789407	0.992772	-0.0856949	0.328763	-0.0447472	0.610273	-0.143081	0.111552	0.00100058	0.990859	-0.0142999	0.869683	-0.0787539	0.368714
319845	Bbs9	-0.0510894	0.625592	0.0939297	0.371628	0.0704216	0.5027	0.242277	0.0266409	0.0260344	0.802714	-0.236985	0.0315673	-0.271811	0.0149634	-0.0782168	0.458063	-0.117782	0.26626	-0.119747	0.257211
70508	Bbx	0.142368	0.113995	0.147254	0.102685	0.105538	0.236543	0.232673	0.0127725	0.32616	0.000887321	0.32032	0.00106146	-0.0981672	0.270228	0.336732	0.00064977	0.27747	0.00368429	0.33781	0.000626028
213811	BC002059	0.132291	0.113586	0.0619191	0.450934	0.253027	0.00426974	0.187637	0.0282804	0.0659021	0.421819	0.142039	0.0927524	-0.101759	0.224084	0.121074	0.14842	0.0801481	0.332851	0.0607851	0.459982
170658	BC002163	-0.0808277	0.780394	-0.0232467	0.936036	0.0673797	0.816336	0.0228394	0.937139	-0.0416109	0.885554	0.00632597	0.982731	0.946735	0.00301657	0.00732199	0.979974	-0.0861248	0.767799	-0.025103	0.931129
214489	BC003965	0.0734172	0.686059	-0.00110182	0.995158	0.067716	0.709812	0.142434	0.434977	0.0916632	0.61363	0.0779524	0.670997	0.560951	0.00468541	0.0788517	0.666965	0.0554109	0.761837	0.0492301	0.787192
80748	BC004004	-0.0338051	0.782469	-0.0556656	0.649851	0.0263306	0.82978	0.0565819	0.644401	-0.0437057	0.721114	-0.112608	0.362653	0.350044	0.00779278	-0.0704153	0.567006	-0.0912991	0.458637	0.0761311	0.5354
79555	BC005537	0.04727	0.808054	-0.0443936	0.819539	-0.0243487	0.900406	0.0429882	0.825142	0.0167553	0.931334	0.202433	0.303202	-0.304554	0.126377	0.250591	0.204877	0.142815	0.465158	0.150882	0.440522
100042165	BC005561	0.0127662	0.947809	0.0497408	0.79884	0.0210323	0.9145	0.0756342	0.69864	-0.00386318	0.984163	0.0836638	0.67203	0.666534	0.00205441	0.191877	0.332905	0.00153462	0.993768	0.0200471	0.918362
227707	BC005624	0.0259298	0.749323	-0.0145605	0.857552	0.0413886	0.610866	0.15113	0.0708588	0.0617976	0.448084	0.0206421	0.799759	0.0969129	0.240001	-0.00945694	0.907394	-0.0325838	0.688803	-0.0507742	0.533134
217294	BC006965	-0.253145	0.481464	-0.0507373	0.884827	-0.364369	0.334397	-0.09555	0.785024	-0.33916	0.340875	-0.202793	0.54288	0.491855	0.122015	-0.526766	0.126515	-0.407558	0.21686	-0.161816	0.599708
233913	BC017158	0.0328928	0.754402	0.0521896	0.620249	0.0277701	0.792298	0.247025	0.0249439	0.11185	0.290657	0.047335	0.657067	-0.147287	0.175408	0.0160252	0.880094	0.0241503	0.819723	0.0176185	0.867499
545551	BC021767	-0.215953	0.515077	0.308702	0.32935	0.292607	0.363819	0.521536	0.0957199	-0.397537	0.235763	0.184683	0.553239	-0.054859	0.862904	0.0184122	0.952906	0.182132	0.545178	0.268764	0.359962
237246	BC022960	0.154265	0.366525	0.429706	0.0155063	0.312741	0.0749731	0.103732	0.543493	0.141431	0.403496	-0.0120894	0.945906	0.0307561	0.863704	0.0510909	0.77159	-0.410623	0.028528	0.0611716	0.721575
666584	BC024063	-0.0138864	0.895095	-0.0193122	0.854764	-0.0375396	0.724534	0.258092	0.0192158	-0.0352838	0.736506	0.0247992	0.819247	0.140979	0.199516	0.00961423	0.92898	0.105132	0.329737	0.0110693	0.916986
414069	BC024978	0.0114435	0.943969	-0.248685	0.137545	-0.279644	0.0985117	0.0228573	0.888436	-0.125589	0.442735	0.121099	0.474587	-0.158502	0.354319	-0.00101259	0.9952	0.117387	0.484135	0.0372513	0.823007
268319	BC025920	0.0931903	0.725315	0.14324	0.590209	0.326714	0.224472	0.702096	0.00881074	0.253937	0.326015	0.096899	0.713226	0.185591	0.479949	0.370446	0.150267	0.0501037	0.845085	0.127878	0.607209
613262	BC029722	0.0899277	0.0754148	-0.0951163	0.0613414	0.0471059	0.342155	0.111789	0.0295815	-0.0836937	0.0967007	0.147592	0.00539188	-0.0848306	0.0940694	0.160285	0.00279795	0.0930261	0.0665616	-0.0238525	0.627604
217216	BC030867	-0.0589512	0.44359	-0.101138	0.193723	-0.127447	0.105192	-0.0825691	0.286128	-0.0043201	0.954909	0.103282	0.18697	0.188892	0.0200432	0.0764907	0.324395	-0.0133376	0.862242	0.0792983	0.305874
407819	BC031181	-0.00640061	0.976646	0.017639	0.935711	0.0870895	0.691037	-0.0346251	0.874253	0.0438038	0.841145	-0.023848	0.913704	0.707731	0.00322245	-0.0230078	0.916663	-0.0272627	0.901244	0.0183579	0.933308
414072	BC031361	-0.0563564	0.806367	0.105884	0.642776	0.0683761	0.76894	0.313477	0.170123	0.0163371	0.942314	0.196582	0.404261	-0.227268	0.349887	0.25839	0.268087	0.0657973	0.776446	-0.0890271	0.697374
414066	BC037032	-0.827805	0.0990098	0.496805	0.22676	0.718601	0.0825175	0.125001	0.768084	0.20752	0.612369	-0.323437	0.457046	-0.529253	0.237543	-1.10175	0.0258037	-0.00209692	0.995096	-0.0173455	0.963127
100502982	BC037704	-0.364556	0.146306	-0.17415	0.473763	-0.00991279	0.967462	0.364506	0.119539	0.213999	0.353074	-0.20225	0.421658	-0.0277698	0.910479	-0.0736732	0.761823	-0.1811	0.454824	-0.242571	0.308499
408057	BC039771	0.0909762	0.34034	-0.198618	0.0464725	-0.280729	0.00722393	-0.524489	1.06333e-05	-0.021838	0.81709	0.138441	0.15096	0.0634456	0.505529	0.145768	0.12906	0.174463	0.0700053	0.0879411	0.353796
270802	BC048403	0.0475636	0.754682	-0.0454851	0.765469	-0.0320367	0.833901	0.125293	0.413004	-0.0087614	0.953998	0.0268969	0.863112	-0.235886	0.140301	0.0873611	0.575004	0.076705	0.621251	0.0663165	0.667911
320135	BC049715	-0.359026	0.540516	0.688195	0.182908	0.296055	0.59208	0.23403	0.662844	0.00482021	0.993246	-0.298567	0.637914	-0.705005	0.294379	0.139314	0.810106	0.325621	0.553685	0.0799461	0.882888
193286	BC049762	-0.0789501	0.88176	0.0643582	0.902603	0.453024	0.374507	0.563832	0.246141	0.129542	0.796677	0.392248	0.468728	0.577917	0.275349	1.06767	0.0326474	0.513928	0.310059	0.334654	0.496534
57355	BC051019	-0.34312	0.573437	-0.597158	0.354644	-0.609436	0.357658	0.177424	0.750737	-0.396792	0.507566	0.211553	0.677711	0.664777	0.175257	-0.0909801	0.860572	-0.114767	0.820145	0.273179	0.559863
407803	BC051226	0.12583	0.702974	0.0493298	0.882511	0.163844	0.625663	0.117318	0.72199	0.00246055	0.994046	-0.158638	0.67765	0.761529	0.0390262	0.167893	0.643639	0.220182	0.535201	0.250103	0.469918
399568	BC052040	-0.107822	0.21168	-0.0447726	0.599437	-0.0108693	0.898526	-0.119779	0.167232	-0.0747807	0.381233	-0.117334	0.176492	-0.102427	0.236182	-0.0867739	0.312346	-0.0217753	0.797396	0.0502724	0.552969
432812	BC052688	0.95048	0.0726177	0.498628	0.36961	1.19386	0.0256732	0.814223	0.125675	1.34971	0.00788699	-0.483253	0.337335	0.0101294	0.982254	-1.17554	0.0364325	-0.234595	0.607271	-0.289654	0.514793
381306	BC055324	-0.0485509	0.728315	0.0332063	0.812063	0.0176304	0.899584	0.056281	0.687273	-0.0300157	0.829724	0.0110735	0.936796	-0.237721	0.0977443	0.0151761	0.91342	0.0113092	0.935386	0.0765595	0.583876
381724	BC061212	-0.00463582	0.993884	0.716847	0.173502	0.56814	0.296831	0.966921	0.0583123	0.259854	0.62796	0.30336	0.64823	0.365966	0.57773	0.944504	0.117678	0.240114	0.706419	0.625728	0.283645
385138	BC061237	-0.0645424	0.863849	0.349205	0.338266	0.0913229	0.809498	-0.311649	0.420717	0.285126	0.424292	0.183733	0.633883	0.477652	0.210425	0.186138	0.623716	0.187502	0.614721	0.179203	0.620786
436230	BC065397	-0.0101576	0.954943	-0.0307771	0.86455	-0.0860474	0.639487	0.42718	0.0211754	0.140727	0.428104	0.0950386	0.60041	0.0834684	0.645763	-0.173717	0.34451	0.0906481	0.61093	-0.080748	0.648476
408066	BC067074	0.18905	0.460166	-0.0117839	0.964252	0.551352	0.0352449	0.554893	0.0315614	0.14642	0.561745	-0.140809	0.5631	-0.330339	0.185752	-0.241348	0.322341	-0.192939	0.417454	-0.0194861	0.932284
329986	BC080695	-0.0578482	0.843755	-0.884596	0.00953998	-0.471153	0.136865	-0.651597	0.0437105	0.131475	0.645546	-0.143046	0.66333	-0.532334	0.128322	-0.363694	0.276155	-0.327592	0.316778	0.129612	0.668672
665521	BC080696	-0.398804	0.503848	-0.341698	0.566845	-0.215564	0.719043	1.01225	0.0433158	-0.162268	0.771217	1.05087	0.0860097	0.378812	0.566739	0.00907484	0.988726	-0.191976	0.776161	0.758747	0.18859
320099	BC106179	-0.0449557	0.831865	-0.0294516	0.889675	-0.438486	0.0543476	0.276931	0.193123	-0.177348	0.404664	-0.271215	0.198349	-0.405136	0.0602232	-0.512312	0.0197901	-0.204902	0.320444	-0.434476	0.0409972
57278	Bcam	-0.130734	0.196742	0.231944	0.025838	0.134379	0.184633	0.0383459	0.700343	0.0861524	0.387752	-0.570436	4.14082e-06	0.141007	0.16114	-0.524786	1.33021e-05	-0.437865	0.000131921	-0.428131	0.000165219
12033	Bcap29	0.117807	0.10556	-0.000311648	0.996502	0.135158	0.0658388	0.0522615	0.464407	-0.0442255	0.53471	0.0966034	0.185392	0.0976673	0.181541	0.210236	0.00629302	0.131379	0.0746568	0.152776	0.0397137
27061	Bcap31	-0.00142138	0.989097	0.061898	0.553126	0.089022	0.395511	0.0582744	0.576474	0.104007	0.32174	-0.0853609	0.415472	0.271578	0.0140004	-0.0554137	0.595575	-0.0576833	0.58057	0.0742789	0.477335
12927	Bcar1	0.0720173	0.255307	-0.0725673	0.251969	0.0351641	0.575226	-0.0555498	0.378074	0.018096	0.772406	0.01842	0.768812	0.067545	0.286137	-0.0093784	0.880937	-0.0291625	0.641899	-0.052131	0.407731
29815	Bcar3	0.124616	0.0180218	0.117549	0.0248891	0.184612	0.000909175	-0.0795244	0.119785	0.32071	6.25713e-07	-0.150779	0.00546158	-0.0154582	0.758963	-0.153448	0.00475969	-0.20075	0.000414353	-0.229887	8.66196e-05
76960	Bcas1	-0.286953	0.535075	0.172479	0.689968	-0.301538	0.529289	0.583119	0.160576	0.0227329	0.956373	-0.324982	0.456436	-0.0926192	0.826248	-0.0316892	0.938235	0.316721	0.412766	0.450325	0.230944
68183	Bcas2	0.0370571	0.85679	0.0227409	0.911812	0.065377	0.75046	0.0489281	0.811741	-0.00411395	0.984008	0.080567	0.695497	0.63399	0.00450952	0.0636478	0.756969	0.0189623	0.926461	-0.0206593	0.919872
192197	Bcas3	-0.0122687	0.855811	0.0883417	0.197397	0.126797	0.0691862	0.3435	2.08599e-05	0.103887	0.130695	0.052466	0.443027	0.0503371	0.462378	0.0864319	0.209335	0.069208	0.311035	0.166845	0.0189452
12036	Bcat2	-0.0351407	0.862695	0.103125	0.612429	0.152898	0.454235	-0.159745	0.434854	0.14823	0.467242	-0.0149775	0.941391	0.609522	0.0056138	-0.0410651	0.840205	0.00446676	0.982477	0.00322781	0.987325
66165	Bccip	0.00636498	0.944483	-0.0220793	0.809246	0.0772685	0.40126	-0.0306707	0.737531	0.0396381	0.664964	0.0739299	0.422666	0.169774	0.072701	0.0518132	0.572831	0.0201705	0.825744	-0.00812575	0.929261
75284	Bcdin3d	0.0770129	0.438775	-0.0859467	0.390434	0.0675231	0.498952	0.209651	0.041446	-0.00761403	0.938518	-0.0800963	0.427947	0.163252	0.112214	-0.111929	0.269506	-0.0455058	0.648327	-0.0392252	0.692522
12039	Bckdha	0.0582636	0.464681	0.121096	0.134911	0.168058	0.0418932	0.32686	0.00029443	0.238053	0.00531735	0.0460126	0.563067	-0.0255967	0.747576	-0.0837129	0.29624	0.137542	0.0909273	0.157414	0.0546978
12040	Bckdhb	-0.119873	0.262277	-0.0155633	0.882821	0.0578654	0.585099	0.0933769	0.379629	-0.0175849	0.867487	0.0710665	0.505796	0.370969	0.00157791	0.161735	0.13569	0.0534416	0.615065	0.100443	0.346255
12041	Bckdk	-0.0343794	0.842655	-0.0385873	0.823731	0.00188321	0.991325	-0.00144359	0.993348	-0.0275452	0.873581	-0.0332454	0.84781	0.472356	0.01063	-0.0680893	0.694556	-0.0119339	0.945027	-0.0240385	0.889517
12042	Bcl10	-0.116094	0.0496292	-0.0205397	0.718769	-0.0702863	0.224195	-0.367743	6.0617e-07	-0.02892	0.612342	-0.219955	0.000620793	0.0195195	0.733295	-0.24276	0.000213499	-0.233967	0.000319211	-0.190421	0.00232671
12043	Bcl2	-0.0216454	0.679458	-0.0897891	0.0948707	-0.182216	0.00162283	0.0021733	0.966863	-0.100247	0.0635779	-0.242193	7.99654e-05	-0.101815	0.0609565	-0.301333	3.87026e-06	-0.259949	3.13205e-05	-0.413272	1.65572e-08
12048	Bcl2l1	-0.0424217	0.468385	0.00878412	0.880078	-0.0781678	0.18676	0.0140263	0.809692	-0.0300478	0.606577	-0.197228	0.00204715	0.0810905	0.171544	-0.18735	0.00314925	-0.1979	0.00198127	-0.191944	0.00256889
12125	Bcl2l11	0.0745589	0.547864	0.0548245	0.658112	0.0661827	0.593708	0.100813	0.417864	0.0407385	0.741943	0.379209	0.00462793	-0.201728	0.111944	0.314183	0.0163507	0.326735	0.0128723	0.264443	0.0399814
75736	Bcl2l12	-0.00638047	0.932039	0.0898585	0.235693	0.0297239	0.692578	-0.0730635	0.33421	0.0410747	0.582811	-0.0987484	0.197238	-0.0206851	0.784167	-0.172464	0.0287028	-0.0391475	0.602106	-0.165311	0.0342279
94044	Bcl2l13	0.00940833	0.940283	0.00117306	0.992548	0.0185213	0.882855	0.00713743	0.954689	-0.0341888	0.785512	0.0870179	0.491098	-0.276696	0.0354469	0.0662015	0.599537	0.0754365	0.549736	0.06036	0.631607
66813	Bcl2l14	-1.00578	0.0110495	0.327282	0.300845	-0.366596	0.300576	-0.240878	0.471287	-0.107276	0.738876	-1.5509	9.55873e-05	-0.314911	0.287216	-1.34998	0.000274754	-0.791531	0.0121026	-0.790053	0.00975449
229672	Bcl2l15	0.0537987	0.915387	0.452203	0.350942	-0.0250177	0.961096	-0.099535	0.844625	0.0848975	0.862825	-0.128701	0.842635	-0.0669965	0.91624	0.00449178	0.993949	-0.528791	0.416575	-1.1963	0.0852605
12050	Bcl2l2	0.0224394	0.864684	-0.0246257	0.851715	-0.015295	0.90763	-0.257368	0.0594651	-0.057911	0.660475	-0.116582	0.382404	-0.214208	0.11468	-0.0997856	0.453332	-0.0763246	0.564955	-0.118857	0.37188
12051	Bcl3	-0.158748	0.0335882	0.0474751	0.508232	-0.103433	0.156257	-0.0356842	0.618511	-0.0558322	0.437086	-0.218259	0.00476421	0.089239	0.218537	-0.223047	0.00401389	-0.125486	0.0875485	-0.162169	0.0299608
12053	Bcl6	-0.158625	0.0815742	0.108491	0.225955	-0.139171	0.124453	-0.140214	0.121472	-0.0245358	0.781292	-0.255548	0.00736676	-0.189632	0.0404135	-0.233762	0.0131486	-0.234095	0.0129537	-0.138287	0.126679
12029	Bcl6b	-0.197359	0.712442	-0.395791	0.475792	-0.107603	0.843824	-0.1793	0.736154	-0.0551151	0.914843	-2.45287	0.00981171	0.433931	0.446849	-0.497196	0.436491	-0.235725	0.69038	-0.747018	0.225918
77045	Bcl7a	0.0688466	0.730582	-0.0198373	0.920952	0.0990912	0.62107	0.129399	0.518751	-0.107321	0.592055	0.144307	0.47349	-0.415517	0.0469417	0.153072	0.446847	0.107449	0.59202	-0.062214	0.755796
12054	Bcl7b	-0.0737959	0.248902	-0.205256	0.00292905	-0.23727	0.000801299	-0.0353417	0.577184	-0.145238	0.028196	0.0331905	0.602613	0.0515245	0.421156	-0.0217107	0.732915	-0.00924495	0.884238	0.0486178	0.445544
12055	Bcl7c	-0.100773	0.656899	-0.189784	0.405454	-0.157958	0.488043	-0.175009	0.442539	-0.199786	0.381122	0.0214669	0.924613	0.639511	0.00860248	-0.0254881	0.910515	-0.00767758	0.97297	-0.0862449	0.703728
77578	Bcl9	-0.0268565	0.929225	0.0777905	0.797053	-0.0454231	0.880717	-0.0202912	0.946506	0.100756	0.739004	0.0857255	0.776867	-0.494683	0.111469	0.0263813	0.930433	0.0570736	0.850149	0.0271632	0.928301
80288	Bcl9l	-0.135472	0.23493	-0.0720998	0.523238	-0.270319	0.0225491	-0.137938	0.226814	-0.127159	0.264002	0.0988938	0.382751	-0.170203	0.138694	0.0254011	0.821385	0.136268	0.231893	0.0144514	0.897714
72567	Bclaf1	0.086514	0.3897	-0.0616419	0.538598	-0.0593898	0.553497	0.186795	0.0700482	-0.0768511	0.444133	0.130919	0.197191	-0.209365	0.0440359	0.138457	0.173368	0.0892012	0.375418	0.0888827	0.377035
382252	Bclaf3	0.0740406	0.403508	0.11387	0.202936	0.171095	0.0606244	0.221528	0.017261	0.0872026	0.325932	0.0338301	0.702147	-0.146276	0.106905	0.0379884	0.667406	0.0254715	0.772809	0.0383017	0.664096
170752	Bco2	-0.0517076	0.818776	0.161821	0.468917	0.021285	0.926085	0.182606	0.413414	-0.234568	0.303924	-0.351581	0.134839	-0.142175	0.531452	-0.424078	0.0714333	-0.372366	0.103336	-0.281645	0.201416
71458	Bcor	0.13815	0.56889	0.0738992	0.760187	0.122569	0.613547	0.144091	0.552665	0.0467759	0.846533	0.135761	0.576277	-0.362655	0.143807	0.0386964	0.873044	0.155293	0.52222	0.0854529	0.723804
320376	Bcorl1	0.0894281	0.674642	0.175577	0.412076	0.152852	0.474966	-0.20796	0.333847	0.187657	0.380541	0.157733	0.461143	-0.276799	0.201707	0.186951	0.38299	0.111475	0.600948	0.156626	0.463074
110279	Bcr	0.121869	0.0521216	0.101645	0.101653	0.103421	0.0962436	0.10919	0.079827	0.128861	0.0407523	0.259248	0.000196151	-0.00823302	0.892133	0.223246	0.000945797	0.197274	0.00284999	0.206452	0.0019264
66821	Bcs1l	0.0941366	0.426118	0.000895162	0.993931	0.195155	0.106	-0.0232057	0.843828	0.0692928	0.556458	0.0746382	0.528943	0.393681	0.00235495	0.0852477	0.471972	0.0735485	0.533818	0.0905899	0.443504
69772	Bdh2	-0.105207	0.598901	0.335105	0.099018	0.38932	0.058015	0.0456438	0.818791	0.0660139	0.739002	-0.358315	0.0851123	0.663646	0.00235062	-0.291345	0.155033	-0.0261193	0.895499	-0.249445	0.21625
12061	Bdkrb1	0.222649	0.570329	-0.0338354	0.921149	0.326065	0.374239	-0.0923989	0.787969	-0.184498	0.58977	1.15047	0.00127788	0.504262	0.154124	0.975664	0.00516823	1.01887	0.0030073	0.752681	0.023187
12062	Bdkrb2	-0.100857	0.629058	0.128607	0.531188	0.564932	0.00817967	0.319685	0.118649	0.190727	0.343152	1.15835	8.14546e-05	-0.262103	0.499119	1.11439	0.00011234	1.28611	1.13327e-05	0.720388	0.00671004
12064	Bdnf	-0.0404306	0.382628	-0.096729	0.0431873	-0.136048	0.00603465	-0.0179532	0.69663	-0.00394462	0.931582	-0.297012	6.76697e-07	-0.0469827	0.315582	-0.309294	3.36924e-07	-0.312834	2.72252e-07	-0.263903	4.17995e-06
544971	Bdp1	0.0645094	0.730016	0.0603648	0.746754	-0.0145102	0.938127	-0.0594276	0.750674	0.073313	0.694857	0.221076	0.244014	-0.245927	0.197058	0.255639	0.179579	0.168743	0.370759	0.167116	0.374995
56208	Becn1	0.0250768	0.776516	0.0224248	0.79961	0.042104	0.634295	0.0487155	0.582182	0.039886	0.651893	0.00623581	0.943798	-0.208918	0.0246705	0.0251435	0.776281	-0.0312309	0.724149	-0.00638778	0.942355
380785	Begain	0.801295	0.12891	0.833781	0.114894	-0.840446	0.259461	0.30509	0.581788	0.336974	0.533625	-1.3893	0.000775084	-0.0495054	0.873599	-2.05469	1.66421e-05	-0.43115	0.172245	-0.28644	0.339145
331623	Bend3	0.123957	0.227961	-0.28881	0.00800584	-0.281222	0.00964663	0.196245	0.0613731	-0.265265	0.0137983	0.346598	0.00202955	-0.208428	0.0503259	0.276404	0.0110903	0.298281	0.006563	0.132171	0.202043
666938	Bend4	0.0171137	0.924171	-0.0494206	0.783664	-0.0878068	0.626609	-0.0503758	0.779615	-0.0963632	0.592931	0.0846006	0.639978	-0.353953	0.0589351	0.0434147	0.80993	0.0130847	0.942138	-0.0179567	0.920595
67621	Bend5	0.375392	0.0115757	-0.0985534	0.490657	0.654917	6.49135e-05	0.605442	0.000161107	0.45043	0.00292405	0.870128	8.60887e-07	0.121248	0.393877	0.766563	6.08736e-06	0.878674	6.66126e-07	0.64102	6.43054e-05
320705	Bend6	0.0368912	0.752575	0.0267771	0.819206	-0.0573215	0.62793	0.0437737	0.708809	-0.120114	0.30888	-0.268767	0.0305583	-0.243684	0.0479285	-0.20087	0.0972905	-0.149175	0.210165	-0.3309	0.00829702
212989	Best2	-2.0527	0.00432331	-0.559905	0.296922	-0.433257	0.420506	-0.441574	0.394321	-0.589045	0.259377	-0.917233	0.29352	1.058	0.104658	-0.620611	0.439722	0.57677	0.377337	-0.0654567	0.922405
12068	Bet1	0.00111865	0.993389	-0.000319376	0.998113	0.0553577	0.682602	-0.0247768	0.854523	0.0267156	0.843032	-0.127443	0.353006	0.31719	0.0262303	-0.204131	0.141661	-0.0577788	0.670748	-0.0099807	0.941247
54399	Bet1l	-0.0353859	0.85881	-0.0116371	0.953345	0.02562	0.897645	-0.261044	0.197792	0.0136262	0.94529	-0.266587	0.19359	0.553188	0.00994732	-0.297944	0.147322	-0.171344	0.396555	-0.222255	0.272966
12069	Bex2	0.598022	0.0311024	0.0870963	0.759132	0.154042	0.590887	0.133015	0.634071	0.0618748	0.823365	0.0430475	0.874583	-0.129102	0.64315	-0.222583	0.42384	-0.311478	0.25839	-0.433914	0.113372
12070	Bex3	-0.0660212	0.746996	0.153052	0.456449	0.149894	0.465821	0.055697	0.785423	0.0987247	0.62979	-0.0678064	0.740439	0.654519	0.00337439	-0.0347596	0.865009	-0.0594052	0.771484	-0.0375842	0.85409
67118	Bfar	0.0240351	0.767446	0.0306811	0.706009	0.0578885	0.478524	-0.121732	0.142549	0.070791	0.386352	-0.0859201	0.297302	0.188251	0.0276884	-0.0998913	0.226953	-0.0372167	0.648223	-0.0034072	0.966573
12075	Bfsp1	0.289581	0.188772	0.170817	0.439255	0.0883274	0.694386	0.739194	0.00133911	0.397811	0.0685618	0.108095	0.63103	-0.0267423	0.906746	0.0798448	0.719498	-0.416404	0.0764326	0.0552428	0.796912
12096	Bglap	-0.297335	0.545346	0.115635	0.805353	-0.0499372	0.918958	0.0909565	0.846977	-0.123864	0.792693	-0.185477	0.714191	0.484648	0.316481	-0.638375	0.228638	-0.23295	0.632711	0.277384	0.539423
20893	Bhlhe40	-0.43958	0.00786833	-0.17916	0.250304	-0.204283	0.192375	-0.300795	0.0593749	-0.542491	0.00147426	-0.471001	0.00470684	-0.290037	0.0675887	-0.47357	0.00448078	-0.142837	0.354967	-0.561097	0.00103034
79362	Bhlhe41	-0.0782682	0.655693	0.0894275	0.609517	0.128961	0.464299	0.365878	0.0429264	-0.134511	0.443939	0.101457	0.559503	-0.213829	0.226326	0.146427	0.3996	0.209462	0.229401	-0.119935	0.487736
83675	Bicc1	-0.159367	0.367475	-0.056937	0.744938	-0.172006	0.339316	0.485078	0.00732482	-0.185386	0.290541	-0.309188	0.0649759	-0.0792722	0.621332	-0.466609	0.00735331	0.171312	0.27889	0.00280015	0.985695
12121	Bicd1	0.0124463	0.947715	0.350025	0.0719882	0.352624	0.0711836	0.238818	0.213538	0.174422	0.358272	0.0291138	0.879267	-0.1205	0.531722	0.24788	0.198951	0.0999038	0.59954	0.035011	0.853063
76895	Bicd2	0.0294326	0.761963	0.0445405	0.647069	0.0492816	0.612717	-0.162522	0.102983	-0.011206	0.908102	-0.022681	0.815749	-0.158467	0.112096	0.0136483	0.88841	-0.0394942	0.685066	-0.0311565	0.74877
75665	Bicdl1	-0.374559	0.00052213	-0.0141978	0.881585	-0.323823	0.00212399	-0.266229	0.00922532	-0.181954	0.0646071	-0.452456	6.25204e-05	-0.236168	0.0194501	-0.50821	1.29803e-05	-0.157748	0.106425	-0.0793047	0.406918
212733	Bicdl2	-0.119747	0.819192	-0.788884	0.184119	-0.188516	0.730385	0.334331	0.500172	0.172171	0.726994	0.218514	0.74805	0.898083	0.1575	-0.0206838	0.975595	-0.552293	0.444555	0.304414	0.622413
243842	Bicra	0.0399426	0.86919	0.0847675	0.726992	-0.0386667	0.873706	-0.0831949	0.7323	0.146009	0.547706	0.282634	0.249818	-0.319732	0.196273	0.167172	0.492279	0.113429	0.640079	0.249926	0.305961
210982	Bicral	-0.0254717	0.921839	-0.00607065	0.981345	-0.142048	0.586043	-0.0185344	0.943097	-0.0159191	0.951062	0.062918	0.809179	-0.414743	0.120885	0.0750861	0.773092	0.0166666	0.948892	0.0758247	0.770499
12122	Bid	0.00396417	0.931303	0.00128531	0.977703	-0.0192315	0.676495	-0.293773	7.10695e-07	-0.018908	0.681306	0.18276	0.000440994	-0.129654	0.00852596	0.0371212	0.422745	0.145675	0.00355868	0.163994	0.00127602
30948	Bin1	-0.042575	0.800464	0.0343693	0.838285	0.0415502	0.805203	-0.0633348	0.707177	0.100302	0.55252	0.0169177	0.920052	0.44249	0.0135269	-0.0281101	0.867553	-0.0397275	0.813679	0.00271381	0.987143
57784	Bin3	0.290717	0.00405053	0.0128201	0.890735	0.222249	0.0234969	0.287374	0.004438	0.358226	0.000624264	0.484139	1.78485e-05	0.1468	0.12579	0.279349	0.0056172	0.476843	2.16929e-05	0.492944	1.35534e-05
11797	Birc2	-0.0420506	0.585895	0.0329695	0.668863	0.018817	0.807222	0.0108063	0.8884	-0.0302898	0.693999	-0.101101	0.19739	-0.132688	0.0945235	-0.121021	0.124988	-0.0364521	0.636553	-0.0335997	0.66256
11796	Birc3	-0.136157	0.0391474	0.0296385	0.640198	-0.0371722	0.559157	-0.343303	9.48368e-06	-0.0733808	0.251671	-0.646656	1.24098e-10	-0.179749	0.00856001	-0.663568	6.87315e-11	-0.465587	7.08918e-08	-0.428342	2.92802e-07
11799	Birc5	0.0132121	0.949354	-0.0789999	0.704551	-0.0360089	0.86266	0.005819	0.977684	-0.070566	0.734673	0.0687855	0.741294	0.689165	0.00256751	0.0792677	0.703646	0.00357937	0.986274	0.051388	0.80495
12211	Birc6	0.0123766	0.951786	0.0924099	0.6523	-0.120776	0.556776	0.0584006	0.77559	0.0291496	0.886751	0.236894	0.253652	-0.251042	0.227451	0.244322	0.239356	0.12876	0.531079	0.209151	0.311837
246229	Bivm	-0.015277	0.825856	-0.119738	0.0933658	-0.0849744	0.227949	0.0143365	0.836447	-0.156825	0.0307766	-0.0456972	0.51394	-0.145864	0.0444364	0.00766187	0.912415	0.0225121	0.746548	-0.0272558	0.695469
53619	Blcap	0.0550242	0.580622	-0.0807674	0.41922	0.015868	0.873186	-0.179876	0.0790954	0.129515	0.199009	0.0221392	0.824831	0.193786	0.0611752	0.0042965	0.965701	-0.0413243	0.679501	-0.0490825	0.623509
12144	Blm	-0.000913199	0.994762	-0.000841561	0.995174	0.0230858	0.868326	0.109374	0.434415	-0.0129959	0.925536	0.0803535	0.565473	-0.211216	0.13838	0.126082	0.36906	0.0640365	0.64621	0.136786	0.329873
104184	Blmh	0.0868266	0.479575	0.0580822	0.635411	0.155968	0.209045	0.00822339	0.946377	0.0638674	0.602123	0.164982	0.185069	0.335684	0.0102116	0.119828	0.331787	0.170019	0.172163	0.100755	0.412865
14533	Bloc1s1	0.0575805	0.822973	0.0312527	0.903355	0.0787505	0.759996	0.115628	0.653748	0.0675686	0.792784	-0.0937713	0.71709	0.774724	0.00556809	-0.186555	0.472605	-0.0944496	0.714637	-0.100672	0.696431
73689	Bloc1s2	0.0203239	0.928157	0.0107792	0.961869	0.0430013	0.848924	-0.112214	0.619861	0.0397942	0.85978	0.0562833	0.804341	0.641763	0.0084191	0.0286745	0.899441	0.073493	0.745905	-0.00853908	0.969904
625631	Bloc1s2-ps	-0.101214	0.569863	-0.0417313	0.814151	-0.187949	0.301049	-0.00824424	0.962904	-0.00211227	0.990405	-0.0583506	0.75729	0.426842	0.0287115	0.0225226	0.903874	0.029063	0.874993	0.0173558	0.924355
232946	Bloc1s3	0.0136293	0.856243	0.0554505	0.463318	0.0474643	0.531048	-0.0475817	0.529485	0.0666892	0.377037	-0.184294	0.0227725	-0.184304	0.0229026	-0.162893	0.0412154	-0.0819992	0.287195	-0.0302002	0.690788
117197	Bloc1s4	0.0291238	0.86772	0.0311316	0.858755	0.101864	0.561915	0.00401788	0.981678	0.0900085	0.606971	-0.0462817	0.792945	0.473125	0.0116327	-0.0208108	0.90584	-0.0418791	0.811682	-0.0461505	0.792475
17828	Bloc1s5	-0.107778	0.0676361	-0.0404423	0.480829	0.0647723	0.262877	-0.0310493	0.587705	-0.0404609	0.479608	-0.0408766	0.479251	-0.00855653	0.881862	-0.00434377	0.939644	-0.0130835	0.819346	-0.089379	0.126184
18457	Bloc1s6	-0.0611466	0.187296	0.0365749	0.425287	-0.0417932	0.363626	-0.0405894	0.377118	-0.0230919	0.613235	-0.135837	0.00583109	-0.101839	0.0331524	-0.150186	0.00264285	-0.156491	0.00184517	-0.100537	0.0348499
109778	Blvra	0.068262	0.592255	0.0744473	0.559521	0.201328	0.122118	0.062928	0.621663	-0.00113418	0.992874	-0.068204	0.592938	0.29808	0.0255876	-0.0802752	0.529135	-0.00900113	0.943427	-0.102945	0.419422
233016	Blvrb	-0.138793	0.536055	0.160869	0.471432	0.157545	0.482188	0.257338	0.252265	0.0653236	0.768479	-0.14843	0.513614	0.672847	0.00545914	-0.103658	0.646004	0.0236423	0.91586	-0.00671479	0.975948
66352	Blzf1	-0.00751967	0.903391	0.0100409	0.871275	0.0148453	0.810842	-0.122693	0.0560429	-0.00715333	0.908023	-0.121119	0.0600529	-0.124075	0.0545131	-0.132209	0.041217	-0.0969661	0.12709	-0.0821594	0.192928
171543	Bmf	0.476709	0.00396283	0.509576	0.00232756	0.276171	0.0879611	0.730077	4.25886e-05	0.248384	0.113369	0.533344	0.000506412	0.0544909	0.69416	0.328467	0.0218689	0.738314	7.28227e-06	0.786587	2.53224e-06
12151	Bmi1	-0.0196726	0.834271	-0.18556	0.0567887	-0.177524	0.0676976	-0.0362329	0.700312	-0.254689	0.011009	0.140547	0.143591	-0.256783	0.0105951	0.114297	0.230971	0.0944883	0.319824	0.00995283	0.91573
12153	Bmp1	-0.0508546	0.169041	0.0171403	0.637628	-0.0889199	0.0201555	0.0847695	0.0260581	0.0638643	0.0872106	-0.0659683	0.0779657	0.0154227	0.671689	-0.0925019	0.016058	-0.0159776	0.660542	-0.0164481	0.651183
140780	Bmp2k	-0.0253235	0.910236	0.108997	0.628099	0.0759821	0.735602	-0.0630771	0.779113	-0.041664	0.852763	0.0237281	0.91624	-0.297568	0.195172	0.138194	0.541008	0.00477036	0.983097	-0.0242158	0.914282
12160	Bmp5	-0.0702873	0.770626	0.3809	0.115222	0.0365374	0.880324	0.194102	0.418756	0.118942	0.615913	-0.011819	0.962187	-0.135522	0.588357	-0.26062	0.304162	0.16854	0.489096	0.953744	0.000338801
12161	Bmp6	0.446935	0.280843	0.187296	0.661621	-0.152651	0.737569	0.668408	0.101101	-0.0952681	0.823935	-0.505531	0.331307	-0.574256	0.27256	-0.415585	0.405576	-0.70415	0.166747	-0.0107093	0.981196
73230	Bmper	0.192607	0.513746	0.191456	0.480214	0.144392	0.603167	0.00277553	0.991983	0.280916	0.286499	-0.05573	0.939792	0.645277	0.297638	-0.030938	0.964244	0.880067	0.110714	1.04823	0.0357689
12166	Bmpr1a	-0.0103673	0.927017	-0.0200954	0.859119	-0.0584679	0.606499	0.00706256	0.950246	-0.055891	0.622173	0.006688	0.952909	-0.212218	0.0696877	-0.019848	0.860891	0.00325235	0.977079	0.0537727	0.635385
12168	Bmpr2	0.108807	0.756774	0.133218	0.704718	0.0162767	0.963088	-0.0249294	0.943448	0.0806061	0.818307	0.181082	0.608097	-0.348704	0.328041	0.141241	0.688689	0.164037	0.641494	0.0765671	0.827529
213895	Bms1	0.0816305	0.0958466	-0.0320528	0.503783	0.00252359	0.957853	-0.0181818	0.70371	0.0246981	0.605691	0.208583	0.000154037	-0.0761379	0.11982	0.214311	0.00011127	0.16517	0.00169657	0.102865	0.0387463
101148	Bmt2	-0.154706	0.0984889	0.0245556	0.787616	-0.0935171	0.310626	-0.243384	0.0122226	-0.0994752	0.279879	-0.0202236	0.825152	-0.157631	0.0941019	0.0170255	0.852206	0.00963524	0.915912	-0.0249568	0.784284
12169	Bmx	-0.237946	0.319928	-1.01392	0.000124151	-1.0223	0.000145856	0.141621	0.475629	-0.99437	0.000105824	-0.444894	0.0280835	0.0640021	0.789937	-0.739291	0.000745474	0.226945	0.208604	0.0725778	0.681346
12173	Bnc1	0.30403	0.0714887	0.163369	0.32232	0.32562	0.0548682	0.500559	0.00467489	0.617043	0.000750148	0.221655	0.185938	-0.330875	0.0538379	0.0369952	0.822441	0.205443	0.218224	0.280763	0.095954
224630	Bnip1	0.0201272	0.8962	-0.0918354	0.553633	-0.0284641	0.854084	0.0829069	0.591996	-0.118303	0.445567	-0.0926463	0.552242	0.425519	0.010147	-0.0408328	0.792314	-0.0714336	0.645026	-0.0896615	0.562703
12175	Bnip2	-0.00823407	0.895313	-0.0115065	0.854137	-0.011195	0.858067	-0.0823754	0.195184	-0.01646	0.792595	-0.0115233	0.854088	-0.107462	0.0949592	0.0609553	0.334677	-0.0557558	0.376829	-0.00201596	0.97431
12176	Bnip3	-0.142456	0.248098	-0.0233238	0.848103	0.110321	0.368624	-0.0608702	0.617946	0.300035	0.0194015	-0.213662	0.0877861	-0.0305463	0.801802	-0.274997	0.0308004	-0.261693	0.0390104	-0.265907	0.0361178
12177	Bnip3l	0.0752617	0.176688	0.00562746	0.91814	0.129984	0.023859	0.0407773	0.458745	0.202203	0.000915493	0.258282	5.95749e-05	-0.0666543	0.230034	0.182839	0.00229617	0.178637	0.0027887	0.213793	0.000522885
100043324	Bnip3l-ps	0.034475	0.837382	0.0607305	0.717998	0.159227	0.348018	0.131663	0.435476	0.239186	0.159705	0.22509	0.187594	-0.357767	0.0428428	0.201361	0.236047	0.098744	0.556701	0.187398	0.266403
171388	Bnipl	-0.140986	0.803577	-0.0990301	0.861745	-0.0558654	0.923549	-0.569303	0.345874	-0.173638	0.754786	-0.280098	0.658638	0.198332	0.738928	-0.448754	0.479626	-0.188145	0.751019	-0.339836	0.558707
117606	Boc	-0.362772	0.212212	0.0804134	0.960659	0.0423796	0.921617	-0.249991	0.379937	0.102407	0.851124	0.142749	0.704531	0.159598	0.669288	0.031963	0.931662	-0.730857	0.0776383	-0.427172	0.257904
69556	Bod1	0.0566543	0.521897	-0.0264152	0.764641	0.0734338	0.408067	0.0474624	0.591269	0.00293009	0.973464	0.119688	0.182955	0.236736	0.0118463	0.116946	0.192635	0.0859213	0.334638	0.120566	0.179114
665775	Bod1l	0.06335	0.32028	0.135427	0.0395161	0.0489448	0.441057	0.028384	0.653737	0.0880616	0.170615	0.143248	0.0302733	0.0458232	0.47068	0.145023	0.0284116	0.0724852	0.256906	0.0845192	0.187928
51800	Bok	-0.0727159	0.734367	-0.133492	0.534528	-0.264272	0.224253	-0.218926	0.311598	-0.180708	0.401816	-0.0321028	0.881116	0.542108	0.0171091	-0.143547	0.505446	-0.113497	0.59772	-0.0889268	0.678782
69168	Bola1	-0.0516343	0.848112	-0.0796131	0.768072	-0.0222239	0.934432	0.0636972	0.813145	-0.0810903	0.763348	-0.0888703	0.743826	0.793518	0.00657476	-0.17016	0.53238	-0.0580465	0.830172	-0.10781	0.690093
66162	Bola2	0.181073	0.603839	0.0751628	0.829212	0.229565	0.511797	0.224392	0.520899	0.256965	0.46225	0.0361767	0.917791	1.23521	0.00155305	0.0018691	0.995742	-0.0283387	0.935439	-0.0078855	0.981985
78653	Bola3	0.0348101	0.672876	-0.0102305	0.901174	-0.0125803	0.878853	0.0519148	0.529994	-0.0326159	0.692117	0.0840029	0.315931	0.187987	0.0305827	0.0881401	0.292506	0.000372978	0.996405	-0.0554173	0.504271
12181	Bop1	0.118983	0.415762	-0.0869665	0.550952	0.081834	0.574559	0.0359823	0.804528	0.0869676	0.550684	0.372953	0.0157379	0.38232	0.0136254	0.410184	0.00858605	0.197619	0.182499	0.218854	0.141162
77744	Bora	0.0631618	0.383429	-0.0815123	0.26325	-0.0442254	0.540688	-0.138453	0.0629762	0.00174788	0.98061	0.0262946	0.715825	-0.158241	0.0357617	0.0851307	0.243721	-0.00636741	0.929592	0.04403	0.542239
67774	Borcs5	0.0224637	0.849609	0.24043	0.0497627	0.178296	0.141209	0.0659313	0.5789	0.041852	0.723105	-0.275641	0.0308984	0.0971886	0.425917	-0.216411	0.0828783	-0.335146	0.00959112	-0.288195	0.0225523
71923	Borcs6	-0.21635	0.0985832	0.0346792	0.785039	0.033777	0.791118	-0.474157	0.000933766	0.0378248	0.765352	-0.242578	0.0704675	0.270826	0.0437922	-0.18585	0.158473	-0.174229	0.183498	-0.193832	0.138839
66439	Borcs7	-0.0121207	0.957964	-0.483098	0.0466774	-0.401594	0.0955072	-0.0132078	0.954258	-0.421037	0.0778763	-0.0653759	0.782638	0.560315	0.0234801	-0.0933848	0.692734	0.0498783	0.831031	0.0621312	0.789086
72368	Borcs8	-0.0133418	0.941286	0.0515521	0.776082	0.0833671	0.646343	-0.0801707	0.658965	0.135906	0.454572	0.00484168	0.978763	0.493516	0.0109374	-0.00477441	0.979035	-0.0446537	0.805779	-0.0154166	0.932193
12183	Bpgm	0.0466195	0.422754	0.204765	0.00134257	0.31453	8.43908e-06	-0.052154	0.521535	0.116449	0.0513904	0.16575	0.00856082	0.0321744	0.587876	0.25224	0.000184605	0.0553223	0.350193	0.149048	0.0158861
68021	Bphl	-0.0160125	0.879986	0.0799806	0.452718	0.10659	0.320241	0.166684	0.12374	-0.026716	0.800686	-0.130222	0.222804	0.245028	0.0263107	-0.0998086	0.346195	-0.00768378	0.941518	-0.0993722	0.34613
381399	Bpifb4	0.000934323	0.994603	0.237919	0.0908589	0.0580953	0.676617	0.506828	0.000819812	-0.0297372	0.828374	-1.1836	8.69705e-09	0.158137	0.251007	-1.05172	5.89787e-08	-0.787563	4.69553e-06	-1.3168	5.88073e-10
23827	Bpnt1	0.0916514	0.12196	0.00482902	0.93357	0.0906547	0.126085	-0.0875597	0.138987	-0.0143883	0.803879	0.143106	0.0195827	-0.141481	0.0210313	0.174339	0.00541316	0.0517686	0.376565	0.0126082	0.828204
207165	Bptf	0.0717149	0.329436	0.0588044	0.422564	-0.0682443	0.353243	0.146663	0.0523091	-0.00923665	0.899132	0.255971	0.00148618	-0.0283732	0.697691	0.257107	0.00142517	0.188581	0.0146311	0.136422	0.0697286
109880	Braf	-0.054443	0.818999	0.229628	0.337948	0.137762	0.563758	0.00208062	0.993019	0.165045	0.488701	0.112172	0.639173	-0.184985	0.441619	0.229698	0.339509	0.0379443	0.873518	0.14062	0.555733
72399	Brap	0.00199221	0.974809	-0.0302284	0.632647	0.0110193	0.861459	-0.0508597	0.423141	-0.0152301	0.809286	0.0383701	0.545328	-0.159605	0.0170056	0.0542312	0.394103	0.0512749	0.419846	0.0460453	0.468075
231841	Brat1	-0.00985547	0.958195	-0.0223895	0.905259	-0.236564	0.216823	0.0578016	0.75872	-0.131447	0.486427	0.171796	0.368	0.114133	0.548392	0.206805	0.279549	0.3073	0.11222	-0.00631958	0.973304
12189	Brca1	-0.0241118	0.908842	0.0269433	0.898193	-0.0894141	0.671955	0.00427779	0.983794	0.063591	0.762681	0.0493196	0.814949	-0.311561	0.147775	0.00495456	0.981227	-0.000669162	0.997463	0.161821	0.444211
12190	Brca2	0.0551531	0.775211	0.20792	0.286471	0.00743549	0.969318	0.390243	0.0512802	0.0752365	0.696791	0.238475	0.222421	-0.159343	0.411806	0.271363	0.166535	0.14821	0.443745	0.308349	0.117372
210766	Brcc3	-0.0237962	0.701035	0.00795751	0.897724	0.0904097	0.152354	0.0125986	0.838806	0.0361285	0.560213	0.0501585	0.422218	0.109809	0.0859735	0.0464771	0.456311	0.00914577	0.882777	-0.0199721	0.747337
223770	Brd1	0.0266989	0.86527	-0.0835622	0.596425	-0.116266	0.462603	-0.0400889	0.799032	-0.0579612	0.712869	0.115082	0.467306	-0.320482	0.0503386	0.115565	0.465331	0.107873	0.495124	0.0562913	0.720891
14312	Brd2	0.000940054	0.991018	-0.0898263	0.28735	-0.0793759	0.346028	0.105543	0.213082	-0.100171	0.236615	0.0744298	0.376536	-0.197433	0.0245135	0.110636	0.192595	0.0191712	0.818551	-0.00115526	0.988964
67382	Brd3	0.00646458	0.961027	-0.0744045	0.575076	-0.0904818	0.496185	0.00881572	0.946878	-0.0936348	0.48116	0.214302	0.114221	0.372725	0.00860289	0.172006	0.200984	0.115501	0.386318	0.134624	0.313718
100504116	Brd3os	-0.242303	0.302072	-0.253042	0.283711	-0.153682	0.515372	-0.0547037	0.810665	-0.0377153	0.8664	-0.331394	0.15528	-0.330783	0.154538	-0.440106	0.0618937	-0.120622	0.58091	-0.512089	0.0263618
57261	Brd4	-0.00612816	0.934155	-0.0124645	0.866583	-0.130058	0.0883415	-0.0154899	0.83465	-0.0195183	0.792532	0.196684	0.0126142	-0.0635391	0.395228	0.177004	0.023255	0.132362	0.0830336	0.109663	0.147329
26992	Brd7	0.0520218	0.283007	-0.0299359	0.533851	0.00611378	0.898579	0.0152585	0.750499	0.0136977	0.775126	0.149782	0.00403081	-0.0816087	0.0983259	0.137091	0.00771952	0.0685927	0.160876	0.0705203	0.149633
78656	Brd8	0.0125869	0.915195	-0.062544	0.597746	-0.126144	0.29142	0.100916	0.396469	-0.0371697	0.753321	0.0704207	0.552809	-0.211668	0.0823583	0.0384767	0.745068	0.0888887	0.45438	0.0641676	0.588069
105246	Brd9	-0.0245256	0.609269	-0.174295	0.00106206	-0.170056	0.00134979	-0.0459841	0.341073	-0.155724	0.00285963	-0.115572	0.0222293	0.0276127	0.56679	-0.156018	0.00289757	-0.113427	0.0243665	-0.105995	0.0341627
114642	Brdt	0.148694	0.166448	0.34256	0.00273568	0.470353	0.000113885	0.524463	2.4855e-05	0.494876	4.82002e-05	0.546282	7.16169e-06	0.21824	0.0374232	0.391865	0.000465178	0.80611	7.37694e-09	0.837002	3.19843e-09
72308	Brf1	-0.032891	0.735337	-0.0931062	0.342513	-0.0739068	0.450054	-0.0123469	0.898955	-0.136095	0.169101	0.0633078	0.517536	0.270055	0.00950253	0.155468	0.118785	0.0817207	0.40412	0.071005	0.46747
66653	Brf2	0.000701546	0.995163	-0.103022	0.377955	-0.01019	0.930072	-0.0197082	0.864957	-0.0588393	0.611604	-0.00419578	0.971366	0.32657	0.00893683	0.0416456	0.721176	0.0906088	0.438246	0.0165491	0.886594
55950	Bri3	-0.0761176	0.740919	-0.0512753	0.823654	-0.0646755	0.778826	-0.0551014	0.810767	-0.115592	0.615989	0.0437477	0.849541	0.736757	0.00343713	0.0296349	0.897691	0.018367	0.936448	-0.0591717	0.797309
76809	Bri3bp	0.125651	0.111841	0.0483493	0.532334	0.121625	0.123446	0.0730287	0.347868	0.145613	0.067452	0.445335	3.71849e-06	0.177652	0.0284229	0.35431	8.62182e-05	0.316954	0.000313115	0.345497	0.000115841
237911	Brip1	-0.0185371	0.890766	-0.0312567	0.816996	-0.111233	0.41386	0.0785846	0.561542	-0.084125	0.534325	0.0523415	0.698562	-0.177476	0.196245	0.0873131	0.518949	0.0365509	0.786341	0.155562	0.253613
67832	Brix1	0.102552	0.119824	-0.0459333	0.478054	-0.033939	0.599491	0.00872721	0.892276	-0.0259731	0.687213	0.181676	0.00853926	0.13904	0.0389364	0.12262	0.0659996	0.152918	0.0240963	0.110029	0.0966994
101314	Brk1	0.0260666	0.914015	0.000476921	0.998424	0.0755552	0.754592	0.0193495	0.936124	0.0191189	0.936855	-0.0115599	0.961853	0.801774	0.00255263	-0.0251764	0.917021	-0.00505433	0.983305	0.0409685	0.865282
107392	Brms1	0.0727297	0.655261	0.0258252	0.873906	0.0191596	0.906395	-0.0870017	0.594222	0.0923307	0.570849	0.067694	0.680714	0.455108	0.00954403	0.0251615	0.878155	0.0182015	0.911553	0.0500691	0.759603
52592	Brms1l	-0.024235	0.867606	-0.0304351	0.834241	-0.0380888	0.793655	0.133882	0.360738	-0.0867907	0.551608	0.0214816	0.882993	-0.272266	0.0711871	0.133561	0.363284	0.000603296	0.996697	0.0988957	0.498567
78783	Brpf1	0.0265918	0.8301	0.0569926	0.646142	0.024455	0.843665	-0.131872	0.292621	0.156874	0.21194	0.0254571	0.837562	-0.276159	0.0335155	0.0441861	0.722044	-0.00987391	0.936544	0.0587165	0.636359
268936	Brpf3	-0.00592081	0.970568	-0.288108	0.081837	-0.298858	0.0719083	0.0851154	0.59681	-0.333381	0.0459689	0.0922796	0.567703	-0.225833	0.168969	0.156668	0.334458	0.139062	0.390424	0.0369715	0.818125
381979	Brsk1	-0.0234063	0.564103	0.0365632	0.369749	-0.0349687	0.391193	-0.395178	2.31132e-10	-0.037919	0.352291	-0.242355	2.18651e-06	-0.0527651	0.201864	-0.239294	2.63e-06	-0.154695	0.000679612	-0.211033	1.62571e-05
93871	Brwd1	0.0763226	0.451886	0.0584291	0.563867	-0.0234158	0.816766	0.0448246	0.657582	0.0708397	0.484531	0.131712	0.199839	-0.110539	0.280142	0.104942	0.304098	0.144406	0.160766	0.0770714	0.447812
382236	Brwd3	0.00571001	0.983127	0.10195	0.705931	-0.00228503	0.993272	-0.263981	0.335281	0.0460189	0.864333	0.000626393	0.998172	-0.345222	0.215198	0.103051	0.705443	0.0271974	0.920306	-0.0827701	0.760557
14705	Bscl2	-0.131077	0.545301	-0.135738	0.532216	-0.110133	0.613975	-0.250453	0.255652	0.0555188	0.794962	-0.00820452	0.970386	0.581927	0.0123626	0.0133175	0.951623	-0.0208577	0.9239	-0.116818	0.591693
100383	Bsdc1	-0.0744998	0.637064	0.029557	0.851199	-0.00351141	0.982236	-0.297288	0.0683406	-0.00256103	0.987016	-0.0986203	0.533744	-0.309592	0.0586077	-0.143025	0.368523	-0.050425	0.749221	-0.107859	0.495301
12215	Bsg	-0.0229005	0.878391	-0.00296578	0.984187	-0.00433693	0.97688	-0.00457794	0.975594	0.017578	0.906488	-0.112375	0.455209	0.407385	0.0107507	-0.107223	0.475892	-0.158518	0.294663	-0.0735617	0.623784
12217	Bsn	0.0853391	0.414689	0.0535895	0.607321	-0.0604487	0.563303	0.0192597	0.853215	0.0401383	0.699611	0.0657135	0.532762	-0.0987386	0.351645	0.0133003	0.899083	0.0498216	0.634843	-0.0791425	0.451684
192120	Bspry	-0.059143	0.847374	0.593946	0.0488736	0.415121	0.172925	0.178085	0.553313	0.459702	0.119167	-0.0516853	0.850919	-0.200479	0.469607	-0.134744	0.622355	0.0341387	0.898071	-0.0342199	0.896707
12182	Bst1	0.0390427	0.929686	0.794925	0.0208289	0.0196931	0.984297	-0.362788	0.340705	-0.207619	0.567475	-1.75539	6.12853e-05	0.0992937	0.734898	-1.69579	5.80698e-05	-1.2665	0.000596073	-1.15694	0.000857487
69550	Bst2	0.03709	0.822986	0.128611	0.44017	0.134455	0.420817	0.0347135	0.834266	0.024411	0.882739	-0.0858598	0.610016	0.686318	0.000317214	0.10412	0.534871	-0.0943611	0.573599	-0.0459379	0.782935
107182	Btaf1	0.0987806	0.633346	-0.0214795	0.917243	-0.0682379	0.741733	-0.0504359	0.807364	-0.0532201	0.796849	0.175376	0.400981	-0.321367	0.130401	0.218918	0.296039	0.0438071	0.832646	0.082899	0.689373
83962	Btbd1	0.0247522	0.50411	-0.0178149	0.630012	0.00500033	0.892264	0.0133411	0.718034	-0.00141532	0.969393	0.104308	0.00832872	-0.0118893	0.747963	0.160301	0.000164	0.0644162	0.0897149	0.135465	0.000974339
68815	Btbd10	-0.0443236	0.595018	-0.0381577	0.647057	-0.000503616	0.995173	-0.131094	0.123742	-0.0317058	0.703133	-0.131275	0.127289	-0.190462	0.0307398	-0.0335077	0.690373	-0.177848	0.0419177	-0.0798705	0.344456
74007	Btbd11	0.326294	0.182103	-0.391105	0.14008	-0.010037	0.96859	0.539071	0.0288949	-0.220968	0.378801	0.283352	0.25788	0.0108696	0.965583	0.233223	0.346555	0.288338	0.237407	0.0644778	0.788376
330660	Btbd16	1.2515	0.00892478	1.0229	0.0355359	0.899804	0.0722636	1.79578	0.000176356	-0.384661	0.510026	-0.788773	0.271753	1.22009	0.0181186	0.396842	0.519871	-0.0683434	0.902675	0.128723	0.830433
100270744	Btbd18	0.0239966	0.95387	0.0734588	0.860623	0.0765732	0.857807	0.20936	0.608388	0.0855484	0.833454	-0.423253	0.37539	0.65765	0.125566	-0.1478	0.740964	-0.507428	0.272423	0.163116	0.690483
78611	Btbd19	-0.0216334	0.698779	-0.022026	0.69371	-0.0833598	0.144455	0.029852	0.593881	0.181949	0.00276538	-0.227477	0.000385862	-0.052656	0.355225	-0.207755	0.000951676	-0.192067	0.00192467	-0.0360053	0.522861
208198	Btbd2	-0.0489722	0.554241	0.0711647	0.391594	0.0695498	0.402951	0.148019	0.0813129	0.0841101	0.311823	-0.174513	0.0415472	0.112577	0.178292	-0.198971	0.0214796	-0.0332471	0.685673	-0.095879	0.248117
228662	Btbd3	0.021569	0.830384	0.0126279	0.900184	0.0153218	0.879115	0.0488641	0.628157	-0.0116016	0.908213	-0.178141	0.0864273	-0.196565	0.0600122	-0.178464	0.085735	-0.137165	0.18128	-0.119907	0.24032
399566	Btbd6	0.0664475	0.466829	-0.106949	0.24629	0.00831178	0.927324	-0.0543993	0.551425	-0.0351342	0.69922	-0.0250257	0.784566	0.0742691	0.420484	-0.0712431	0.438345	-0.0662033	0.470249	-0.113578	0.219109
238386	Btbd7	0.145847	0.625417	-0.00308484	0.991745	-0.0182647	0.951186	0.211678	0.479822	0.065618	0.825778	0.353448	0.241931	-0.375779	0.214827	0.246	0.41195	0.399058	0.18786	0.299947	0.318387
100503185	Btbd8	0.189109	0.424619	0.134553	0.570649	-0.00460971	0.984746	0.464222	0.0545612	0.264457	0.261557	0.0978124	0.683399	-0.176906	0.466218	0.198656	0.404004	0.154564	0.512183	0.236697	0.311674
224671	Btbd9	0.0417119	0.325355	0.0287191	0.496358	-0.0475705	0.26407	0.0829995	0.0565197	0.0188881	0.653498	-0.0025399	0.952077	0.02713	0.522736	0.0365632	0.389736	0.0470378	0.270225	0.115689	0.0100055
12223	Btc	0.236592	0.10178	-0.148798	0.298614	-0.00238598	0.986568	-0.0663558	0.639833	0.18933	0.185785	0.622861	0.000447666	-0.163045	0.319887	0.449661	0.00759041	0.0132824	0.933242	0.359267	0.0270736
26363	Btd	-0.140414	0.294788	-0.0717859	0.589237	-0.116599	0.38358	-0.0110569	0.933522	-0.245947	0.0722202	-0.231223	0.0911181	-0.243312	0.0761687	-0.128199	0.338648	-0.0972355	0.46566	-0.0153928	0.907391
218490	Btf3	0.0525871	0.798844	-0.0338204	0.869771	0.0458928	0.823996	0.0284126	0.890441	0.0238056	0.908103	0.0745702	0.718093	0.601654	0.00681852	-0.00252903	0.990218	0.027391	0.894373	0.0327676	0.873793
70533	Btf3l4	0.0589838	0.561582	0.0125717	0.901251	0.0531489	0.600941	0.192833	0.0654503	-0.00843343	0.933625	0.0252682	0.803359	0.271314	0.0119509	0.0247124	0.807519	0.0372093	0.71383	0.11863	0.247487
12226	Btg1	-0.250726	7.67732e-05	-0.00998066	0.85398	-0.249107	8.34271e-05	-0.166789	0.00447764	-0.147943	0.0104555	-0.305888	5.06543e-06	-0.123595	0.0295645	-0.253013	6.90548e-05	-0.299864	6.77601e-06	-0.102472	0.0672964
12227	Btg2	-0.105069	0.430265	0.363014	0.00908783	0.103659	0.43727	-0.608689	0.000123766	0.0624487	0.633122	-0.806802	4.8172e-06	-0.288958	0.0436099	-0.851394	1.86023e-06	-0.580636	0.000222817	-0.579951	0.000190576
12228	Btg3	-0.0313156	0.665376	-0.052775	0.467567	-0.0421496	0.561163	-0.145786	0.051893	-0.141169	0.0591515	-0.108661	0.141072	0.178182	0.0194454	-0.117175	0.113604	0.0375397	0.604364	0.0834766	0.253852
56057	Btg4	-0.941532	0.199797	-0.554411	0.420999	-0.0167261	0.979562	0.0431817	0.942974	0.308086	0.595287	-1.72094	0.0353828	0.40424	0.478857	-0.944977	0.16659	-1.61786	0.0312688	-0.668047	0.265797
208154	Btla	-0.566795	0.292697	-0.318079	0.540359	-0.0980412	0.849119	1.05365	0.0176144	-0.254818	0.607745	-1.64786	0.0025546	-0.479012	0.258943	-1.40195	0.00551628	-2.61028	3.92956e-05	-0.582857	0.147141
195349	Btnl7-ps	-0.49569	0.0868064	0.0738984	0.783469	-0.556707	0.0643825	-0.161319	0.557168	0.158937	0.545293	-0.237699	0.417717	-0.205257	0.478705	-0.82404	0.011099	-0.216531	0.443406	0.0861552	0.749647
12234	Btrc	-0.116151	0.0475026	0.0968277	0.0943436	0.054144	0.341732	-0.246483	0.000156274	0.052704	0.352891	-0.160967	0.00802059	-0.104536	0.0738411	-0.0977463	0.0926802	-0.0636371	0.265527	-0.0893932	0.121286
12235	Bub1	-0.00692226	0.936887	0.0287996	0.742072	0.0306848	0.725945	-0.0020536	0.981259	-0.0395749	0.651344	0.00634973	0.942103	-0.157223	0.0809029	0.0863281	0.327789	-0.0252167	0.773127	-0.000614133	0.994392
12236	Bub1b	0.0307089	0.805887	-0.0526704	0.673803	-0.010322	0.934158	-0.0432448	0.729498	-0.0822755	0.511794	0.163839	0.196785	-0.240112	0.0631907	0.149164	0.238599	0.174237	0.170616	0.0857653	0.494029
12237	Bub3	0.0260645	0.8686	-0.099884	0.527682	-0.0310814	0.84368	-0.107227	0.498058	-0.0628097	0.690492	0.0235863	0.881126	0.494335	0.00393782	0.0381348	0.808974	0.0175065	0.911576	0.123886	0.434477
215051	Bud13	0.0215178	0.728052	-0.0184593	0.765522	0.0184119	0.766323	-0.11977	0.0613463	0.0163329	0.791556	0.0494643	0.428085	-0.102768	0.106784	0.0554415	0.374687	0.069613	0.266521	0.0183474	0.766955
66138	Bud23	-0.00293976	0.980351	-0.0405696	0.734345	0.0671084	0.575439	0.0841465	0.482899	0.0649291	0.587139	0.183915	0.133693	0.226309	0.0683016	0.198808	0.105933	0.0409415	0.732938	0.0023822	0.984125
231889	Bud31	0.0761362	0.678038	0.0242009	0.894882	0.107129	0.559982	0.072097	0.694241	0.0629128	0.731341	-0.0569108	0.756914	0.474352	0.0149382	-0.0966147	0.599773	-0.0517767	0.777997	-0.0690716	0.706815
53414	Bysl	0.0982427	0.142457	-0.146783	0.0324551	-0.0532084	0.420687	-0.0340354	0.605018	-0.0789605	0.235121	0.321685	3.96302e-05	0.100882	0.135619	0.33302	2.47858e-05	0.116092	0.0873284	0.127456	0.0617189
66882	Bzw1	0.0135071	0.897279	-0.0261713	0.802568	-0.00579162	0.955853	-0.0119841	0.908807	-0.0188963	0.85669	0.0661227	0.52904	-0.226792	0.0377798	0.0851752	0.418589	0.0144886	0.889888	0.0291084	0.781001
66912	Bzw2	0.0303073	0.73613	-0.0418655	0.641939	-0.0100058	0.911351	0.0509685	0.571694	0.00672495	0.940326	0.0840985	0.353507	0.181014	0.0522927	0.0185702	0.83639	0.0678929	0.452429	0.056812	0.528779
223665	C030006K11Rik	0.0917332	0.298749	0.0405314	0.643937	0.150664	0.0942406	-0.0184982	0.832887	0.158017	0.0781966	0.200728	0.0326724	0.177195	0.0580762	0.211725	0.024422	0.146868	0.108884	0.163139	0.0752367
107372	C030016D13Rik	0.478707	0.298934	0.143502	0.765405	-1.35558	0.0369528	0.409162	0.378199	-0.017592	0.970915	-0.00425476	0.993083	-0.329285	0.52564	0.186531	0.695918	-0.133239	0.782991	-0.13884	0.765667
77533	C030034I22Rik	0.171814	0.273945	-0.0137743	0.930369	0.123594	0.514434	0.228494	0.149084	0.254204	0.105388	0.0595682	0.730947	-0.0397527	0.813602	0.198797	0.230289	0.173461	0.287562	0.0527715	0.741149
320088	C030034L19Rik	-0.415531	0.256712	0.0845164	0.797387	-0.63177	0.100881	0.41639	0.189929	-0.0292541	0.988878	0.0419229	0.9002	0.123649	0.707554	0.219394	0.508762	0.301569	0.335169	0.472865	0.120102
193280	C030037D09Rik	-0.189831	0.307747	0.198657	0.276846	0.0464445	0.801179	0.123675	0.496983	0.145145	0.420075	-0.082257	0.658899	0.158617	0.388797	-0.0777722	0.673541	0.159123	0.380378	-0.269949	0.14483
620078	C130026I21Rik	-0.204877	0.211112	0.239899	0.133042	-0.014515	0.928508	-0.14148	0.382748	-0.0375312	0.811076	-0.223681	0.215087	0.241302	0.160045	-0.00962356	0.954721	0.169612	0.346593	-0.0262098	0.872694
319336	C130036L24Rik	0.226995	0.277373	-0.119078	0.576618	-0.154975	0.475575	-0.170627	0.425776	-0.159855	0.448059	0.0525377	0.822569	0.686037	0.00474238	0.173085	0.450376	0.229587	0.310137	0.188013	0.397725
399609	C130046K22Rik	0.106747	0.386326	0.032594	0.790992	1.68789e-05	0.999878	0.548095	9.76072e-05	-0.0254984	0.834705	-0.0514961	0.683657	-0.141872	0.268684	-0.126681	0.318314	-0.135168	0.283121	-0.0874865	0.479508
319772	C130050O18Rik	0.330605	0.188374	-0.197945	0.454049	0.115866	0.656048	0.143952	0.570557	0.124285	0.618085	0.666934	0.0161545	-0.00786012	0.977776	0.301683	0.265906	0.412459	0.120406	0.571684	0.0302351
100502653	C130060C02Rik	-0.741104	0.149804	0.475942	0.27395	-0.792363	0.141091	-0.323606	0.498155	-0.0133232	0.977054	-0.207521	0.697866	-0.274226	0.609521	-0.270408	0.609105	0.231359	0.630349	-0.325865	0.512289
320203	C130071C03Rik	-0.914281	0.052103	-0.516376	0.23696	-0.842507	0.0788423	0.609208	0.104471	-0.703032	0.10912	0.0863403	0.828679	-0.466085	0.282991	-0.0212397	0.957035	-0.224293	0.570625	-0.608856	0.133459
57316	C1d	0.0511237	0.818191	-0.0350227	0.874911	0.0118779	0.957441	0.0120884	0.956655	-0.0353709	0.873561	0.00995288	0.964458	0.602168	0.01149	-0.00655386	0.976575	-0.000824103	0.997051	-0.0233104	0.916665
94192	C1galt1	0.0454469	0.819326	0.053521	0.788024	0.0556424	0.780154	-0.0212744	0.914905	-0.00450201	0.981924	0.209737	0.300824	-0.17937	0.376127	0.302105	0.139688	0.15001	0.455998	0.240059	0.235739
59048	C1galt1c1	-0.0120956	0.930262	0.00384854	0.977793	0.0878105	0.527533	0.00526694	0.969619	-0.0734297	0.595658	-0.240073	0.0969378	0.27673	0.0566381	-0.0400066	0.775018	-0.183242	0.197091	-0.180526	0.201803
12261	C1qbp	0.105721	0.0969908	-0.0879522	0.164118	0.0197873	0.750057	0.0594019	0.342502	-0.00256275	0.967047	0.247906	0.000419611	0.0441125	0.479961	0.206569	0.00238441	0.158025	0.016151	0.136789	0.0348379
56745	C1qtnf1	-0.330165	0.0458981	-0.178523	0.266897	-0.360515	0.0307109	-0.100553	0.528247	-0.288484	0.0780525	-0.674003	0.000223609	-0.395784	0.0181518	-0.919475	3.83837e-06	-0.353524	0.0327497	-0.30208	0.0646698
67389	C1qtnf12	0.031936	0.816615	0.0186668	0.892542	-0.151548	0.28773	0.0472198	0.732398	0.0801082	0.557565	-0.618224	0.000294481	0.23996	0.100612	-0.376476	0.0145892	-0.439524	0.00481575	-0.523795	0.000962228
72709	C1qtnf6	-0.159199	0.143296	0.000505393	0.996208	-0.0317949	0.765819	-0.382189	0.00127251	-0.0574857	0.589408	-0.103038	0.34003	-0.282517	0.0131898	-0.225147	0.0432355	-0.0768243	0.47333	-0.148839	0.169735
50909	C1ra	-0.0793192	0.479082	0.101986	0.363801	0.0904973	0.420243	-0.0361545	0.746106	0.0101575	0.927293	-0.560216	3.00167e-05	-0.00800876	0.942829	-0.421666	0.000772469	-0.332968	0.00571513	-0.281061	0.0170963
667277	C1rb	-0.128368	0.263813	0.0772792	0.496197	0.108966	0.341127	-0.0325214	0.774362	-0.0369779	0.74327	-0.598744	1.81714e-05	-0.00397418	0.972143	-0.517234	0.000108521	-0.418631	0.000980586	-0.315089	0.00914806
232371	C1rl	-0.163845	0.282642	0.143089	0.34267	0.201791	0.186086	0.0587967	0.695283	-0.0375313	0.801603	-0.936321	1.12262e-06	0.294462	0.0510591	-0.668069	0.000104501	-0.524573	0.00123642	-0.527826	0.00112031
50908	C1s1	-0.140581	0.294726	0.151925	0.257768	-0.000929889	0.994413	-0.0826906	0.534873	0.0260353	0.844317	-0.794282	2.53325e-06	0.00712903	0.95726	-0.580771	0.000165959	-0.585864	0.000147893	-0.385055	0.00705605
317677	C1s2	-0.222552	0.0702163	0.13452	0.259443	-0.0278431	0.815404	-0.0666492	0.57573	-0.0708576	0.548938	-0.796026	8.28671e-07	0.0887882	0.463427	-0.565931	8.38359e-05	-0.447187	0.000957955	-0.381453	0.00348761
12263	C2	-0.370176	0.241789	0.194689	0.568152	-0.17043	0.608267	-0.0772082	0.796237	-0.635113	0.0523821	-0.708166	0.0527051	-0.175877	0.585722	-0.424783	0.211458	-0.241654	0.430323	-0.725082	0.0262671
100504186	C230013L11Rik	0.0931494	0.346967	-0.303239	0.00502924	-0.533655	1.56998e-05	0.130762	0.190199	-0.445679	0.000117032	-0.24404	0.0284498	-0.249292	0.0272122	-0.0839129	0.424785	0.0216422	0.833435	-0.0212482	0.83509
320842	C230035I16Rik	0.251563	0.395782	0.690575	0.0198469	0.397071	0.189058	0.372016	0.206732	-0.0135556	0.963639	0.521883	0.0767128	0.294687	0.320208	0.656204	0.0244826	0.558853	0.0505237	0.547932	0.0512001
207781	C2cd2	0.0438363	0.602955	-0.153588	0.0773384	-0.0468987	0.579721	-0.215493	0.0159427	-0.171406	0.0496726	-0.0632356	0.463283	-0.19106	0.0335679	0.0372047	0.663584	-0.0297872	0.727044	-0.164066	0.0622556
71764	C2cd2l	0.00799633	0.900299	0.00634088	0.92088	0.0462138	0.471632	-0.382089	2.10579e-06	-0.0180129	0.777754	-0.016713	0.797202	-0.0286375	0.660341	0.127622	0.0571612	-0.1248	0.0627181	-0.0230505	0.72175
277939	C2cd3	-0.0221014	0.916601	0.112674	0.594317	-0.01594	0.939853	0.0473168	0.822679	0.0628294	0.765892	0.196337	0.355491	-0.341614	0.114364	0.109274	0.604902	0.180161	0.395458	0.139609	0.508829
271944	C2cd4d	-0.237001	0.536392	0.154294	0.642173	-0.589687	0.129462	0.246646	0.448749	-0.291021	0.41905	-1.50847	0.000122658	-0.197964	0.493656	-1.35169	0.000253866	-0.373072	0.192466	-0.914605	0.00340429
74741	C2cd5	0.0897867	0.207197	0.065263	0.355936	0.0963346	0.177278	0.294383	0.000240405	0.150977	0.038669	0.187636	0.0118321	-0.0930188	0.1921	0.210081	0.00542739	0.162422	0.0269639	0.189012	0.0111894
12266	C3	0.0421454	0.696264	0.0645852	0.550489	0.036867	0.732682	0.119516	0.273172	0.0786332	0.467989	-0.264409	0.020057	0.0665907	0.538244	-0.287409	0.0122228	0.0246873	0.81893	0.191629	0.0841729
77644	C330007P06Rik	-0.0094048	0.935043	0.0900734	0.437602	0.0981936	0.398275	0.130793	0.262674	0.110664	0.341271	-0.00382845	0.973591	-0.185338	0.117889	0.00596786	0.958817	-0.0228184	0.843459	0.0634792	0.583282
442802	C330011M18Rik	-0.15225	0.53626	0.0856184	0.722563	-0.147119	0.559762	0.357629	0.134929	0.271601	0.246692	-0.105102	0.681813	0.110769	0.656904	0.0534401	0.829095	0.0678196	0.780365	0.200215	0.39761
78445	C330013E15Rik	-0.349252	0.245717	0.575335	0.0401109	-0.0962865	0.745411	0.0557045	0.845277	0.283448	0.301979	-0.632892	0.0472053	-0.342614	0.251078	-0.499186	0.0991601	-0.455032	0.122426	-0.389583	0.165372
320805	C330018A13Rik	-0.310349	0.287198	0.330697	0.229528	-0.0599948	0.834523	-0.158249	0.57738	-0.371764	0.198814	-0.636823	0.0525074	-0.484773	0.129763	-0.561471	0.0764536	-0.492581	0.105685	-1.0342	0.00198913
77422	C330018D20Rik	0.0784709	0.488895	0.0534775	0.636681	0.161151	0.162063	0.311817	0.00960216	0.0471546	0.676164	-0.0152119	0.89383	0.189131	0.105748	0.0106012	0.925714	-0.0013412	0.990568	-0.0068262	0.951886
319707	C430002N11Rik	-0.0217706	0.972352	-0.270104	0.677573	0.222485	0.718931	0.41962	0.476358	0.0615937	0.917555	-1.07608	0.187178	-1.14598	0.161269	-0.508741	0.479762	-1.31852	0.0980127	-0.500238	0.452904
72575	C430049B03Rik	0.0489713	0.611947	0.044418	0.645791	0.0164794	0.865528	-0.0472716	0.626157	-0.0312817	0.744714	-0.317184	0.00297414	0.0333163	0.731546	-0.414097	0.000218452	-0.457572	6.17405e-05	-0.405065	0.000229077
625018	C4a	0.154493	0.185621	-0.119928	0.309868	-0.0330793	0.778705	-0.182957	0.127048	0.0520287	0.652051	-0.303855	0.0186099	0.000305007	0.997825	-0.411188	0.00210716	-0.276471	0.0272327	-0.083126	0.500065
12268	C4b	-0.0533307	0.725975	-0.171575	0.267552	-0.162281	0.296665	-0.112561	0.463374	-0.0551115	0.715938	-0.946764	3.05886e-06	0.0688259	0.657132	-1.15683	1.17206e-07	-0.510442	0.00273818	-0.587659	0.000726841
654318	C530005A16Rik	0.230878	0.429976	-0.175231	0.567207	-0.336655	0.294883	-0.247363	0.422149	0.13753	0.634292	0.275711	0.394344	0.0668853	0.83888	0.385239	0.224242	0.0894928	0.777233	0.150457	0.621415
320827	C530008M17Rik	0.168967	0.688709	0.0114677	0.978839	-0.397095	0.406419	0.111214	0.792669	-0.111858	0.7933	-0.347315	0.427341	-0.800279	0.0914124	-1.42249	0.00746706	-0.184795	0.647455	-0.878489	0.0454384
319358	C530047H08Rik	-0.11877	0.362395	0.0212434	0.868979	-0.145997	0.270458	-0.0580045	0.654176	-0.0182543	0.88638	0.24247	0.0766	-0.0536433	0.691158	0.195862	0.146069	-0.022812	0.863119	0.173058	0.189166
319430	C5ar2	-0.104905	0.844998	-0.0242733	0.963305	0.25871	0.627277	-0.798446	0.185908	0.160196	0.752321	-0.945458	0.110359	-0.186195	0.719586	0.210546	0.663452	-0.691021	0.197732	-0.57429	0.255354
329973	C630004L07Rik	0.169029	0.675276	0.428557	0.277414	0.79527	0.0433639	0.558778	0.147963	0.651693	0.0853713	0.23095	0.487157	-0.0881886	0.79782	-0.402209	0.257909	-0.139326	0.693521	-0.354641	0.285138
68285	C630043F03Rik	0.565734	3.40301e-05	-0.00298322	0.979722	0.316331	0.0108965	0.886511	2.26344e-08	0.504018	0.000139113	0.940983	1.17724e-08	-0.0164514	0.892619	0.855995	6.53403e-08	0.718087	1.2958e-06	0.910915	1.67364e-08
97130	C77080	0.118143	0.209032	0.14074	0.136957	0.186186	0.0526943	-0.0135922	0.883389	0.226566	0.0202768	0.21531	0.0268344	-0.135447	0.152312	0.24521	0.0127891	0.136744	0.148137	0.0502862	0.58831
232196	C87436	-0.048162	0.466904	-0.148994	0.0309722	-0.165839	0.0177637	0.0203801	0.757163	-0.0767289	0.249039	0.130727	0.0593854	0.126661	0.0675993	0.166021	0.0184813	0.142671	0.0397513	0.157647	0.0237417
69379	C8g	-0.21857	0.599157	0.232208	0.556447	0.422824	0.286841	0.809176	0.0333774	0.0754328	0.847417	-0.228959	0.525891	0.211694	0.534462	-0.777303	0.0465205	-0.412012	0.246989	-0.649853	0.071232
320295	C920006O11Rik	0.408081	0.42549	0.174688	0.741991	0.645264	0.209728	1.12631	0.0209907	0.513933	0.296925	-0.461452	0.340201	-0.35864	0.451351	0.155405	0.71911	-0.522483	0.262402	-0.0317661	0.939444
606736	C920009B18Rik	0.0132783	0.960221	0.0162729	0.951286	-0.027278	0.91878	-0.0348606	0.896043	0.0526396	0.842848	0.182283	0.499177	-0.305527	0.264043	0.0754962	0.778612	0.162318	0.545084	0.00699768	0.979079
73205	C9orf72	-0.0388868	0.682263	0.115668	0.228649	0.148043	0.127089	-0.279054	0.00640841	0.0615432	0.517161	-0.105434	0.278278	-0.267002	0.00950651	-0.069803	0.469028	-0.0813875	0.398556	-0.11608	0.230895
67770	Caap1	0.0129267	0.824664	-0.0109679	0.850979	0.0962766	0.107797	-0.053791	0.360864	0.0398582	0.495532	0.127037	0.0389948	0.0841074	0.163229	0.176286	0.0055225	0.118369	0.0524292	0.104461	0.0838525
12283	Cab39	-0.00958856	0.93398	0.0442519	0.702615	0.0499718	0.66656	-0.101994	0.381849	0.0588509	0.611921	0.00947851	0.934841	-0.225921	0.0598943	0.103421	0.37579	-0.0133207	0.90849	0.0307064	0.791072
69008	Cab39l	0.0181929	0.682422	-0.0475866	0.289255	0.0504547	0.262071	0.0774642	0.0896565	-0.0370161	0.407166	0.0724127	0.11264	0.0995999	0.0325643	0.221172	2.98774e-05	0.00488704	0.912531	0.0800594	0.0800345
104248	Cabin1	0.0715234	0.540885	0.0852551	0.466806	0.080438	0.492346	0.0648114	0.579358	0.130269	0.269081	0.200397	0.0948789	-0.17582	0.140898	0.177516	0.136645	0.126795	0.282523	0.144178	0.222937
252966	Cables2	-0.0530209	0.639752	-0.101884	0.371321	-0.10877	0.340753	-0.272097	0.0223804	-0.153961	0.180664	0.00617535	0.956654	-0.279701	0.0198008	0.035976	0.751541	-0.0551827	0.627529	-0.102401	0.370214
73660	Cabp4	0.220337	0.604275	0.608121	0.145341	0.0656533	0.882443	0.834307	0.045211	0.0651395	0.877682	-0.967674	0.0358768	0.690356	0.0788168	-0.605109	0.154025	-0.394782	0.324309	-0.595397	0.139293
71132	Cabyr	0.110512	0.727631	0.338196	0.28496	-0.0171577	0.959006	-0.145984	0.655579	0.00311693	0.991637	-0.342358	0.367548	0.556466	0.10938	-0.154981	0.668067	0.0995823	0.770688	0.13674	0.680548
381356	Cacfd1	0.0118929	0.803132	-0.0768321	0.115954	0.0198295	0.67854	-0.200692	0.000239742	-0.0616047	0.20299	-0.0383771	0.427772	0.0140794	0.770149	0.0176697	0.713207	-0.0352146	0.465099	-0.0250183	0.60212
12286	Cacna1a	-0.0702431	0.718555	-0.0971898	0.620077	-0.257857	0.204798	0.0602325	0.755913	-0.239031	0.226155	0.103201	0.607259	-0.0238334	0.907033	0.308433	0.124865	-0.05128	0.796014	0.056316	0.772173
12288	Cacna1c	-0.0743016	0.647593	-0.195213	0.238921	-0.501959	0.0056229	-0.677198	0.000380637	-0.306218	0.068534	-0.380176	0.0466369	-0.225703	0.218882	-0.33512	0.0730234	-0.478016	0.0126924	0.06555	0.704205
12289	Cacna1d	-0.997784	0.0353572	0.113361	0.771698	-0.740664	0.110174	-0.522274	0.225499	-0.337197	0.406496	-0.324107	0.455838	0.347178	0.384228	-0.422202	0.325994	-0.769593	0.0852342	0.0878132	0.816273
239556	Cacna1i	-0.209799	0.509078	0.210327	0.441033	0.147971	0.597298	0.018189	0.947392	-0.322692	0.257481	-1.02494	0.000779479	0.0122933	0.959211	-0.737693	0.00769846	-0.892821	0.00160787	-0.204626	0.386945
319734	Cacna2d4	2.52375	0.001487	0.111781	0.91614	0.496352	0.628253	2.68767	0.00062508	1.70365	0.0394992	3.45986	5.35602e-06	-0.679293	0.543555	3.25999	1.40264e-05	3.07318	3.4127e-05	2.93427	6.09856e-05
12295	Cacnb1	-0.147001	0.357961	0.38717	0.0172203	0.365433	0.025421	-0.147116	0.358265	0.142801	0.357822	-0.629815	0.000406623	0.0368234	0.806496	-0.805313	2.0944e-05	-0.372835	0.0194528	-0.465463	0.00417844
12297	Cacnb3	-0.112841	0.0323354	0.0665718	0.193911	-0.0318043	0.530044	-0.205925	0.000329601	0.025527	0.613401	-0.304603	1.78211e-06	0.0232165	0.646252	-0.299014	2.36877e-06	-0.290003	3.76926e-06	-0.309655	1.33937e-06
12298	Cacnb4	0.0355159	0.884912	0.321055	0.189225	0.159552	0.521615	0.387628	0.114787	0.0548678	0.820475	0.231055	0.317701	0.199571	0.393101	0.225713	0.324071	0.100621	0.657421	0.230144	0.304143
81904	Cacng7	-0.332703	0.238129	0.43927	0.110087	0.330842	0.229341	0.110906	0.684642	0.195471	0.468811	0.0944108	0.724786	-0.158004	0.558969	-0.0675679	0.801114	0.0897779	0.734292	0.253429	0.335941
70312	Cactin	-0.00303565	0.954758	-0.0261926	0.625338	-3.54157e-05	0.999472	0.00285752	0.957419	0.0567434	0.293691	0.0841093	0.12503	0.0517655	0.338783	0.0710838	0.191844	0.0350511	0.514535	0.0991872	0.0723816
78832	Cacul1	-2.51338e-06	0.999985	0.00980754	0.940792	0.0105363	0.936433	-0.0943653	0.477129	-0.019319	0.883648	0.0454472	0.731441	-0.240115	0.0784665	0.0929101	0.484262	0.0177489	0.89319	0.00347049	0.97904
12301	Cacybp	0.0897179	0.312826	-0.0353215	0.68871	0.0512397	0.561848	-0.0233518	0.790953	0.0592335	0.502774	0.264812	0.0053834	0.149144	0.0995056	0.275252	0.00400566	0.106428	0.233556	0.108473	0.224812
69719	Cad	0.164327	0.0583505	-0.05671	0.500682	-0.0162163	0.84671	0.115918	0.174397	0.0242101	0.772902	0.479874	4.2194e-06	-0.0887587	0.295459	0.495014	2.62071e-06	0.372003	0.000130174	0.265092	0.00364733
54725	Cadm1	0.0146345	0.735245	-0.0513599	0.24109	-0.0480229	0.272457	0.155344	0.0011912	0.0190447	0.660027	0.106357	0.0198118	0.110195	0.0161944	0.136077	0.00378204	0.056677	0.197481	0.188039	0.000161182
260299	Cadm4	-0.0870828	0.0532099	0.280719	5.57508e-07	0.153739	0.00137561	0.333231	2.64582e-08	0.0926706	0.0401208	-0.360743	6.23984e-09	-0.049908	0.256566	-0.30849	1.13102e-07	-0.443422	8.71714e-11	-0.148071	0.00186947
27062	Cadps	0.464166	0.234774	-0.0550332	0.8952	-0.647747	0.173629	0.217567	0.581925	-0.087206	0.830154	0.406932	0.240595	0.439928	0.202972	0.189263	0.582438	0.151186	0.655177	-0.0630136	0.85124
71213	Cage1	-0.289087	0.181672	-0.148934	0.482912	-0.150088	0.486121	-0.177807	0.404597	-0.0494178	0.811238	-0.230844	0.307125	-0.31805	0.163416	0.0598652	0.782247	0.0776234	0.716426	0.185784	0.377404
67488	Calcoco1	-0.0523452	0.768014	0.19036	0.288025	0.120947	0.497189	0.134834	0.449354	0.28181	0.120122	-0.187576	0.295813	-0.409112	0.0281495	-0.334436	0.0683259	-0.0267351	0.880087	-0.123241	0.488579
54598	Calcrl	-0.224332	0.39601	0.519134	0.0414582	0.15205	0.557188	0.0774315	0.761361	-0.34717	0.190617	-0.47744	0.0637655	-0.0618703	0.795786	0.121581	0.604332	-0.401033	0.102738	-0.306491	0.194155
109624	Cald1	0.107381	0.0238134	-0.0322723	0.477561	0.00195102	0.965589	0.023997	0.596632	0.054534	0.234121	0.135502	0.00546321	0.0349428	0.442416	0.0122612	0.786475	0.150514	0.00236775	0.135672	0.00540618
270711	Calhm4	-0.465527	0.438752	0.39646	0.452311	0.0762438	0.892248	0.372914	0.475147	0.128711	0.807328	-1.00359	0.0510457	-0.208898	0.634754	-0.999151	0.045892	-1.38303	0.0085936	-0.415584	0.32058
12313	Calm1	-0.0500809	0.626044	-0.0189702	0.853269	-0.0407311	0.691654	0.0331583	0.746652	-0.0223017	0.827888	-0.120256	0.247076	0.238612	0.0266139	-0.119625	0.249483	-0.0881551	0.393304	-0.134511	0.196793
12314	Calm2	-0.0513171	0.707138	-0.0508118	0.709886	-0.125572	0.361209	-0.0358643	0.792743	-0.147831	0.283857	-0.143782	0.296989	0.376958	0.00972588	-0.176885	0.201869	-0.0936962	0.494095	-0.140959	0.306326
12315	Calm3	0.00598301	0.924117	-0.0553259	0.381926	-0.0170045	0.786793	-0.0214331	0.733228	-0.0438651	0.4869	0.0820619	0.198582	0.143821	0.028867	0.110576	0.0870232	0.0374434	0.55244	-0.0309679	0.622754
75600	Calml4	-0.620406	0.434885	0.712037	0.274678	-0.117572	0.877678	0.104131	0.879558	0.521733	0.419356	-0.869706	0.190236	0.126051	0.823985	-1.57769	0.0317924	-1.39113	0.0423108	-1.08822	0.0782248
12317	Calr	-0.0467822	0.691817	-0.0198079	0.866548	-0.0272021	0.817539	-0.0316026	0.788706	-0.0148836	0.899505	-0.129868	0.276046	-0.201992	0.0953549	-0.109936	0.354926	-0.117647	0.322755	-0.0351335	0.765801
73316	Calr3	0.0490948	0.750718	0.32841	0.0386161	0.0745135	0.634603	0.136394	0.377718	0.0713627	0.641019	-0.125732	0.415576	0.00560902	0.970972	-0.0690766	0.649398	0.0987609	0.508597	0.172112	0.246636
108802	Calr4	0.218431	0.0288063	-0.0661666	0.558215	0.0867683	0.372081	0.159333	0.104766	0.330243	0.00159198	0.182069	0.0843316	0.00892206	0.931349	0.0401613	0.6957	0.239669	0.0238857	0.340915	0.00187515
12321	Calu	0.0261777	0.812864	-0.00884957	0.936184	0.0466057	0.673788	0.0163138	0.882677	0.0474254	0.668383	-0.0988403	0.374906	-0.219253	0.0556907	-0.100264	0.368152	-0.0966901	0.385191	-0.0542481	0.624367
52163	Camk1	0.0198009	0.838102	0.0793755	0.415546	0.133778	0.175036	0.0495212	0.610141	0.122422	0.212937	-0.0335378	0.729915	0.172053	0.0849929	-0.153114	0.123079	0.0151093	0.876186	-0.0823953	0.398511
227541	Camk1d	0.124913	0.598707	-0.0567392	0.811079	0.106082	0.655457	0.313099	0.193024	0.184179	0.438367	0.210111	0.37757	-0.393907	0.105899	0.0649949	0.783416	0.219251	0.356381	0.395628	0.101552
12323	Camk2b	-0.372275	0.397891	-0.586463	0.202147	0.170686	0.685149	0.0940201	0.820799	-0.330172	0.439036	-1.75199	0.00121445	-0.536881	0.200672	-1.23113	0.00907665	-0.687837	0.0966207	-1.43078	0.00208999
108058	Camk2d	-0.144408	0.203633	-0.108143	0.337807	-0.270337	0.0217897	-0.110034	0.329599	-0.128982	0.254576	-0.287269	0.0155675	-0.222941	0.0550082	-0.209834	0.0697421	-0.315798	0.00848468	-0.244699	0.0362946
12325	Camk2g	-0.0964394	0.007172	-0.0550772	0.108018	-0.153089	8.67977e-05	-0.144815	0.000168288	-0.13725	0.000307117	-0.202836	1.65667e-06	-0.0256204	0.446818	-0.158036	5.898e-05	-0.262761	1.77276e-08	-0.231904	1.72352e-07
66259	Camk2n1	-0.271178	0.0783163	0.386255	0.0139182	0.0565538	0.704932	-0.340087	0.030303	-0.0695363	0.640141	-0.680237	9.20891e-05	0.296078	0.0524065	-0.670434	0.000105879	-0.298978	0.0503249	-0.531051	0.00116815
73047	Camk2n2	-0.0703018	0.415632	0.0591278	0.492332	-0.0174829	0.838965	-0.108831	0.212189	-0.095128	0.272382	-0.101304	0.248493	0.178769	0.0468645	-0.0290184	0.737242	-0.0953133	0.274772	-0.124259	0.156737
12326	Camk4	-0.663744	0.00729053	-0.281723	0.213402	-0.91979	0.00071495	-0.578846	0.0170822	-0.245358	0.26664	0.132648	0.616263	0.0420174	0.874958	0.178195	0.491453	0.475867	0.0614698	0.345741	0.163289
55984	Camkk1	-0.120817	0.152206	0.118009	0.159394	0.0159002	0.848023	-0.459947	7.51378e-06	-0.0849176	0.306887	-0.0815597	0.349429	0.150555	0.10708	0.0184302	0.865592	-0.0493991	0.563798	-0.150688	0.0847097
207565	Camkk2	0.017156	0.840561	-0.0423472	0.62032	-0.128608	0.140236	-0.111717	0.197531	-0.0897468	0.297401	0.0919906	0.287446	-0.15083	0.0869806	0.0596153	0.487663	0.00859385	0.919902	0.023955	0.779207
73582	Camkmt	-0.376489	0.0232514	0.0770378	0.615492	0.177982	0.253134	0.00852651	0.955501	0.00766114	0.959571	0.0374078	0.815963	0.211132	0.191547	0.334296	0.0392302	0.296348	0.0634786	0.154643	0.317344
12328	Caml	-0.00696453	0.954961	-0.0298038	0.80922	0.0352382	0.775568	-0.0689588	0.577571	0.00104292	0.993243	-0.00165023	0.989391	0.313098	0.0170392	-0.05351	0.666662	0.0371469	0.764214	-0.0390054	0.752519
227634	Camsap1	0.0654283	0.533045	-0.00523811	0.960058	-0.0733029	0.485669	-0.0847556	0.420748	-0.0387881	0.711019	0.0795525	0.449999	-0.187472	0.0823881	0.0891173	0.397932	0.0435143	0.678113	0.00275028	0.979031
67886	Camsap2	0.0378662	0.844544	0.0460348	0.811629	-0.0108877	0.955047	0.0440829	0.819476	-0.0170025	0.929807	0.0450542	0.815745	-0.330968	0.0959438	0.119937	0.536216	0.0259447	0.893157	-0.00087023	0.996404
69697	Camsap3	-0.00224861	0.993309	0.25101	0.378361	-0.202658	0.507899	0.112399	0.695044	-0.451466	0.138632	-0.177869	0.523504	0.0611604	0.82198	-0.378058	0.183137	-0.0689854	0.794589	-0.563621	0.0448468
100072	Camta1	-0.265588	0.0367491	0.0694868	0.565968	-0.109952	0.371957	0.109001	0.370066	-0.182093	0.140012	0.000375388	0.997629	0.205859	0.111273	0.0893851	0.477163	0.04115	0.741325	0.0575454	0.641648
216874	Camta2	-0.0640745	0.58136	0.149969	0.202308	0.114108	0.329259	-0.111349	0.341063	0.103374	0.375256	-0.0350718	0.762725	-0.0958453	0.412091	-0.00820213	0.943619	-0.0495495	0.669557	-0.0267012	0.817724
71902	Cand1	0.0255067	0.735634	-0.0350803	0.642745	-0.0654153	0.389562	0.0136979	0.856016	-0.0658373	0.386356	0.153737	0.0498184	-0.135933	0.080597	0.178949	0.0240859	0.141123	0.0701135	0.123324	0.110828
67088	Cand2	-0.0642638	0.552814	0.0361459	0.737856	-0.0498483	0.645071	-0.198026	0.075433	-0.00736821	0.945514	0.00265002	0.980373	-0.236124	0.0359319	0.0252629	0.81458	0.0364397	0.735162	0.0126511	0.906379
76025	Cant1	-0.0630081	0.436782	-0.0232992	0.772582	-0.004656	0.95393	-0.0277177	0.731095	-0.0593073	0.463721	-0.135734	0.101236	0.181838	0.0312211	-0.0978601	0.231416	-0.110054	0.179727	-0.0825591	0.310303
12330	Canx	-0.025586	0.726911	-0.0424197	0.563379	-0.0810485	0.273587	-0.0409216	0.577156	-0.0549247	0.455309	-0.0263129	0.719547	-0.136223	0.071302	0.00189445	0.97935	-0.0140637	0.847668	0.0398411	0.587217
12331	Cap1	-0.0523943	0.719704	0.0823734	0.573324	0.00658725	0.963972	0.0077231	0.957763	0.111529	0.446898	-0.15984	0.278751	-0.288324	0.0565821	-0.131649	0.370554	-0.217932	0.143493	-0.108539	0.459166
12332	Capg	-0.0461731	0.811989	0.138287	0.478136	0.0770378	0.691789	0.0188889	0.922448	0.139326	0.474804	-0.0809997	0.676967	0.575175	0.00605912	-0.0846574	0.663271	-0.179434	0.359175	-0.0409271	0.832989
12333	Capn1	-0.147457	0.0716194	0.119103	0.141223	0.0181994	0.818612	-0.0939387	0.242448	0.0557093	0.484164	-0.170121	0.0397423	0.185785	0.0257518	-0.176053	0.0337594	-0.172484	0.0371567	-0.143925	0.078203
23830	Capn10	-0.0812865	0.481497	-0.0841339	0.46657	-0.0518371	0.652965	-0.195818	0.097525	-0.0699464	0.54386	-0.0888657	0.444405	0.25716	0.0331851	-0.0959704	0.408872	-0.0153913	0.893784	-0.109207	0.347143
60594	Capn12	0.715344	0.0613017	0.334008	0.393554	0.27035	0.503934	0.560582	0.144931	0.149715	0.699517	-0.0540624	0.900859	0.249783	0.550085	-0.399027	0.373	0.363356	0.36065	-0.31476	0.445561
50817	Capn15	0.0428727	0.824954	0.00823955	0.966105	-0.00472912	0.980575	0.0582113	0.76418	0.000365264	0.998494	0.157133	0.426523	-0.27746	0.167517	0.238315	0.230436	0.0570766	0.770984	0.0371004	0.849551
12334	Capn2	-0.114697	0.414697	0.0530969	0.704281	-0.0483116	0.729817	-0.0910051	0.516529	-0.0161705	0.907854	-0.235473	0.100896	-0.273782	0.0586593	-0.17637	0.213884	-0.168971	0.233103	-0.190123	0.181225
12337	Capn5	-0.162564	0.157345	0.0330847	0.769096	-0.146811	0.200825	-0.0260867	0.81702	-0.0309899	0.783081	-0.0257731	0.81766	-0.138292	0.222727	-0.0810679	0.470164	0.107773	0.338154	0.0878167	0.433456
12338	Capn6	-0.712335	0.1176	0.346947	0.371162	0.744927	0.0548954	-0.333351	0.427364	-0.243419	0.549305	0.959935	0.0700776	0.111981	0.845032	1.14445	0.0258258	0.996565	0.0493058	0.747416	0.132744
12339	Capn7	-0.0154645	0.880833	-0.0554181	0.592181	-0.0820603	0.429566	-0.00994193	0.923231	-0.164527	0.119216	-0.0318469	0.758448	-0.235232	0.030087	0.0640788	0.53679	-0.0650732	0.530443	-0.0832788	0.422838
73647	Capn9	-0.13474	0.830125	0.895479	0.0410247	-1.0415	0.112841	0.457328	0.342326	0.568956	0.194285	0.304036	0.500432	0.886013	0.0318341	0.0803234	0.889029	0.00528416	0.990623	-0.0387992	0.924186
12336	Capns1	-0.0768347	0.663568	-0.0561831	0.750223	-0.0739286	0.675563	-0.0343691	0.8455	-0.0616045	0.727058	-0.335274	0.06608	0.456779	0.0146958	-0.37016	0.0438739	-0.21906	0.220911	-0.282512	0.11783
69543	Capns2	0.0603397	0.920391	-0.170767	0.787752	-0.174479	0.789397	0.50715	0.375956	1.07055	0.0476627	0.558695	0.448913	0.923358	0.186896	0.240106	0.749912	0.962037	0.153905	1.22683	0.0556581
53872	Caprin1	0.0359816	0.807196	-0.0819575	0.579235	-0.107116	0.469589	-0.0067207	0.963623	-0.0773354	0.600674	0.134719	0.36451	-0.294424	0.0541551	0.153731	0.301911	0.111608	0.45134	0.0958684	0.517032
232560	Caprin2	-0.0835929	0.458844	-0.117491	0.301081	-0.101579	0.37167	0.0361311	0.747579	-0.189532	0.0997597	-0.260591	0.0294312	-0.251323	0.0350604	-0.214945	0.0673295	-0.16744	0.147308	-0.274569	0.0210024
353025	Caps2	-0.316346	0.334087	0.0704755	0.821681	-0.282548	0.40087	0.372993	0.222369	-0.2463	0.437725	-0.390403	0.212818	0.397279	0.174074	-0.165275	0.577703	-0.0964816	0.73842	-0.209976	0.462238
12340	Capza1	0.027312	0.918084	0.0432447	0.870666	0.0536328	0.840028	0.05274	0.84263	0.0442541	0.867652	0.0936806	0.724715	-0.422136	0.1213	0.0908525	0.732647	0.0483937	0.855475	0.0863692	0.745257
12343	Capza2	0.00146656	0.992439	-0.0229835	0.881974	-0.00807022	0.958424	0.00356197	0.981639	-0.0687251	0.657583	-0.035699	0.817807	-0.312824	0.0517971	-0.0183133	0.905875	-0.0417507	0.787581	-0.0344392	0.824028
12345	Capzb	-0.0341169	0.745365	0.0133184	0.89903	0.0308561	0.768967	0.0499698	0.634706	0.0450944	0.667915	-0.0381325	0.71689	0.2213	0.0429533	-0.0424358	0.686598	-0.0554678	0.598275	-0.0263974	0.801564
12348	Car11	-0.476316	0.210208	0.127578	0.716171	0.3645	0.29927	-0.128163	0.720252	-0.0332945	0.923468	-0.620536	0.0803426	0.14917	0.63945	-0.256878	0.43069	-0.0772441	0.805053	-0.0764416	0.802159
76459	Car12	0.114444	0.450959	0.117549	0.439582	0.188308	0.221325	-0.0975807	0.523032	0.0284143	0.850439	0.329513	0.0384634	-0.257994	0.105669	0.159178	0.302637	0.134002	0.381716	-0.00314884	0.983437
71934	Car13	-0.117383	0.00505747	-0.0223689	0.565289	-0.169703	0.000149843	-0.039983	0.307368	-0.169819	0.00014786	-0.362459	5.69626e-10	-0.0538177	0.173155	-0.326821	4.5832e-09	-0.330011	3.76688e-09	-0.222146	3.96146e-06
23831	Car14	0.518431	0.158297	0.268315	0.476074	0.593528	0.11491	0.585671	0.111621	0.469764	0.192908	0.107999	0.789998	0.35914	0.361035	0.202341	0.60529	0.207757	0.585608	0.42092	0.248019
80733	Car15	-0.14997	0.428478	-0.113539	0.547588	-0.0913722	0.632591	-0.539078	0.00918759	-0.0983479	0.596536	-0.198106	0.335178	0.355376	0.0794613	0.212418	0.281516	-0.00457273	0.981327	-0.131722	0.497287
12352	Car5a	-0.261167	0.595577	-0.152961	0.753545	-0.76859	0.168605	-1.13393	0.0486706	-0.713517	0.169775	-0.606446	0.259533	0.183939	0.700386	-1.05057	0.0652874	-0.551651	0.273923	-0.145291	0.750662
56078	Car5b	-0.109564	0.181463	0.0444106	0.58257	-0.194156	0.0221943	-0.0722486	0.373665	-0.0538684	0.505447	-0.212835	0.0131462	-0.0942039	0.249572	-0.171067	0.0418914	-0.464039	3.94766e-06	-0.0611731	0.450571
12353	Car6	0.280788	0.152306	-0.242144	0.235741	-0.332817	0.116342	0.0988702	0.82946	-0.270738	0.179388	-0.540763	0.0339454	-0.584469	0.024039	-1.01938	0.000391504	-0.152438	0.499862	-0.424362	0.0678921
12354	Car7	-0.411304	0.225333	0.452376	0.142149	0.580427	0.062821	0.393661	0.214966	0.0115584	0.996109	-0.562514	0.12994	0.295146	0.365326	0.229072	0.501822	-0.667145	0.0636798	-0.0948799	0.763337
230099	Car9	-0.163418	0.61981	0.118405	0.716509	0.320613	0.329678	-0.00966286	0.976446	0.195102	0.546784	-0.593447	0.0654239	-0.732437	0.0253646	-0.833975	0.0122234	-0.656767	0.0421596	-0.983421	0.00363673
105844	Card10	0.00983079	0.940964	0.13793	0.303676	0.114552	0.391634	0.12683	0.343507	0.127452	0.341021	-0.0793757	0.552185	-0.252878	0.0661043	-0.0685932	0.606993	-0.116656	0.383844	-0.124511	0.352939
68480	Card19	-0.236388	2.69968e-06	-0.051598	0.206668	-0.118813	0.00611657	-0.13657	0.00200629	-0.149341	0.000873169	-0.438021	2.34311e-11	-0.0853969	0.041983	-0.404565	1.28207e-10	-0.425089	4.36841e-11	-0.339452	4.52069e-09
239319	Card6	0.357646	0.0940596	0.202159	0.335477	0.324728	0.127287	0.273693	0.195473	0.370189	0.0833589	0.81074	0.000550756	-0.332724	0.11971	0.64178	0.0043888	0.637401	0.00459544	0.486412	0.0255318
332579	Card9	0.629676	0.313736	0.0174332	0.979469	0.245578	0.717806	0.709309	0.250685	0.558687	0.364991	0.121623	0.865169	0.755061	0.253912	1.38638	0.0244279	0.583445	0.363196	0.942164	0.11641
241066	Carf	-0.0121144	0.952754	-0.0792249	0.699517	-0.092336	0.654833	0.0798163	0.696583	-0.0421459	0.836224	-0.0529793	0.798467	-0.276825	0.190758	-0.0127295	0.950804	0.0729249	0.722358	-0.0277702	0.891972
52502	Carhsp1	0.0998699	0.0139082	0.0364447	0.345354	0.200112	1.51293e-05	0.00759984	0.842757	0.19932	1.58868e-05	0.00894449	0.815544	0.0273311	0.47795	-0.000736816	0.984657	-0.0208486	0.587317	0.0340434	0.377545
59035	Carm1	0.0288489	0.888758	-0.0837205	0.685322	-0.0905064	0.661567	-0.126898	0.540009	0.00723939	0.971987	0.176679	0.395716	-0.389424	0.0685504	0.106535	0.60687	0.133681	0.518957	0.0704919	0.732947
68732	Carmil1	-0.0471966	0.851607	0.0477819	0.849737	0.0370716	0.883287	-0.185809	0.464491	-0.0351563	0.889024	-0.0298045	0.906591	-0.362452	0.16244	-0.0228925	0.928083	-0.0280856	0.911705	-0.0752055	0.766395
234695	Carmil2	0.0670387	0.624406	0.041674	0.761134	-0.0772961	0.579474	-0.00915731	0.946876	0.093646	0.491593	-0.158563	0.276059	0.102054	0.476127	0.0482443	0.732955	-0.119569	0.400259	-0.101024	0.470771
67383	Carnmt1	-0.0327894	0.494768	-0.188283	0.00048617	-0.175334	0.0010005	-0.166407	0.00161311	-0.218697	8.77878e-05	-0.0287619	0.550745	-0.0612628	0.209466	-0.0334485	0.487977	-0.0859862	0.0817557	-0.127215	0.0124919
107239	Carns1	-0.0824499	0.708997	-0.0792057	0.720518	-0.173348	0.445805	-0.301642	0.18494	-0.220743	0.319674	-0.265113	0.252295	-0.353226	0.132033	-0.426292	0.0714216	-0.129601	0.557801	-0.067094	0.75632
27267	Cars	0.0238441	0.769827	0.0895609	0.276827	0.0770992	0.347929	0.179001	0.0352456	0.372633	8.83449e-05	-0.0664646	0.418426	0.209715	0.0152877	-0.0832217	0.312558	-0.0581807	0.477808	-0.0700259	0.393739
71941	Cars2	0.0150258	0.929761	-0.0705513	0.679756	0.0200321	0.906613	-0.233645	0.17923	-0.115749	0.498927	-0.0978231	0.569857	0.430944	0.0174492	-0.04176	0.807512	-0.119598	0.486775	-0.13534	0.431126
320662	Casc1	-0.0297917	0.926463	0.26319	0.407579	0.621767	0.0531409	-0.0787733	0.808691	0.166132	0.594971	0.280559	0.470529	0.0696558	0.862036	0.545152	0.14619	0.22611	0.546216	0.235804	0.513871
192160	Casc3	0.0243608	0.768418	-0.015115	0.854996	-0.0120537	0.884173	0.0827015	0.321706	0.00245058	0.976343	0.118711	0.159395	-0.150933	0.0771277	0.130283	0.1238	0.0820336	0.325774	0.0513533	0.535991
319996	Casc4	0.0289667	0.846742	0.171019	0.2593	0.157352	0.298988	0.107844	0.473823	0.0628362	0.675062	-0.0610349	0.686038	-0.257363	0.0969813	0.028332	0.850703	-0.0640031	0.670951	-0.0967473	0.521097
213819	Casd1	-0.0263908	0.816495	-0.136639	0.235931	-0.139197	0.227804	0.043469	0.70256	-0.212329	0.0704552	0.125927	0.274273	-0.204829	0.0810846	0.111055	0.333559	0.119425	0.298837	0.154637	0.181275
12361	Cask	-0.0315019	0.833347	-0.0546061	0.715615	-0.10598	0.481461	-0.0855503	0.568941	-0.0609809	0.684006	-0.27821	0.0722723	-0.276807	0.0735433	-0.244506	0.111444	-0.157122	0.298959	-0.140119	0.352924
268932	Caskin1	-0.114981	0.490861	-0.2346	0.209237	0.123652	0.458892	-0.33407	0.0831225	-0.123459	0.474823	0.35448	0.0696625	-0.351107	0.12764	-0.290759	0.189019	0.149327	0.445162	0.154797	0.36893
140721	Caskin2	-0.0633641	0.416289	0.00754485	0.922404	-0.0813187	0.299302	-0.20564	0.0125795	0.0033485	0.965488	0.100717	0.20129	-0.152463	0.058072	0.0709432	0.36408	0.1508	0.0600003	0.0636725	0.413958
12362	Casp1	-0.231761	0.0372448	-0.033604	0.752759	-0.309057	0.00704641	-0.194078	0.077497	-0.297331	0.0091076	-0.557212	1.62783e-05	0.136503	0.207531	-0.619856	3.44064e-06	-0.397737	0.000849931	-0.394566	0.000912507
12364	Casp12	-0.164888	0.00920502	-0.198745	0.00224006	-0.387564	5.36514e-07	-0.0824097	0.171975	-0.419722	1.22115e-07	-0.564658	3.57071e-10	-0.156392	0.0123694	-0.566956	3.15635e-10	-0.404277	1.97876e-07	-0.345219	2.56467e-06
12366	Casp2	-0.0329961	0.862309	-0.049697	0.794067	-0.0507504	0.790023	0.121966	0.522858	-0.0276408	0.884382	0.0176888	0.926022	-0.36807	0.0624234	-0.00933321	0.960901	0.0377941	0.842539	0.0163009	0.931641
12367	Casp3	-0.127734	0.589159	-0.0174313	0.941077	-0.22483	0.344864	0.0158387	0.946452	-0.108619	0.645762	-0.103076	0.662616	-0.414279	0.0881295	-0.143971	0.542972	-0.0649814	0.782997	-0.048343	0.837584
12363	Casp4	-0.343503	0.0256588	0.102738	0.480765	-0.325688	0.0347258	-0.191238	0.198133	-0.382797	0.0135853	-0.84046	4.11897e-06	0.278404	0.0604045	-0.833636	4.35938e-06	-0.54088	0.000797056	-0.513906	0.00122577
12368	Casp6	0.10412	0.0639618	-0.0737056	0.183224	0.0629153	0.253902	-0.0506633	0.356012	-0.00457011	0.933007	0.115333	0.0425624	-0.0507004	0.358599	0.0410239	0.455145	0.0267554	0.624824	-0.041307	0.451163
12369	Casp7	0.0237566	0.712049	-0.189362	0.00631173	-0.159339	0.0193095	-0.113294	0.0872669	-0.316351	3.53968e-05	-0.0618607	0.344918	-0.109021	0.102253	-0.121846	0.0688751	0.00389851	0.95191	-0.088923	0.175792
12370	Casp8	-0.0213999	0.845569	0.14907	0.181999	0.168204	0.134086	-0.127839	0.250828	0.0743376	0.499985	-0.0903675	0.414427	-0.197251	0.0818538	-0.0490442	0.656115	-0.126271	0.256469	-0.131484	0.237454
26885	Casp8ap2	0.0244016	0.885477	0.0167047	0.92146	-0.049036	0.772582	-0.0119819	0.943626	-0.0172639	0.918804	0.0513004	0.762517	-0.315437	0.071994	0.0668123	0.693968	-0.0394394	0.816114	0.0176032	0.917242
12371	Casp9	0.133164	0.117469	0.0754064	0.368028	0.159614	0.0634688	0.0139771	0.866574	0.214513	0.0147078	0.21823	0.0134267	-0.212648	0.0160042	0.225928	0.0107245	0.272837	0.00264005	0.207844	0.017665
12372	Casq1	-0.415075	0.444003	0.34384	0.478743	-0.227118	0.676416	0.190384	0.698112	0.0893144	0.854478	-0.221369	0.669563	0.361606	0.443836	-0.366018	0.480552	-0.512454	0.319039	-0.284275	0.547962
12373	Casq2	0.0719333	0.887191	0.802697	0.091426	0.088037	0.86678	0.339213	0.48526	0.19159	0.694696	-1.46373	0.0249043	-0.0194589	0.968886	-2.58499	0.00113401	-0.352107	0.481728	-0.0414153	0.928701
12380	Cast	0.0531909	0.774169	0.0332856	0.857447	0.0345178	0.85227	-0.055806	0.763465	0.0326063	0.860288	-0.193314	0.302287	-0.331636	0.0826833	-0.176363	0.345694	-0.121449	0.514028	-0.177933	0.341228
71962	Castor1	0.267948	0.158133	0.174037	0.355331	0.47554	0.0159708	0.0830601	0.657755	0.537103	0.00691615	0.0913357	0.631702	0.481811	0.0165404	-0.00861619	0.963819	0.0534829	0.777173	-0.0843156	0.655185
80909	Castor2	-0.215811	0.0192701	0.279522	0.0032307	0.0616352	0.482547	-0.243035	0.00933182	0.0791416	0.36733	0.0166102	0.850488	0.059632	0.500267	0.12929	0.14933	-0.0543592	0.537677	0.156425	0.0828118
69743	Casz1	-0.435889	0.0046837	0.0772999	0.577092	-0.00170488	0.990409	-0.395916	0.00932191	-0.277962	0.054395	0.325913	0.0305853	-0.0590675	0.734057	0.320089	0.0320081	0.246736	0.0907668	0.173001	0.224773
12359	Cat	-0.0468974	0.741243	0.0558515	0.694222	-8.19501e-05	0.999539	0.0155439	0.912768	-0.0569978	0.688232	-0.306392	0.0386351	-0.370488	0.0140229	-0.279486	0.0574449	-0.177592	0.217466	-0.207869	0.150879
241112	Catip	-0.36593	0.193629	0.501485	0.0578708	0.084974	0.752862	-0.100791	0.709489	0.777035	0.00359146	-0.369376	0.178926	0.373127	0.147529	-0.592608	0.0364715	-0.870811	0.0034549	0.0180032	0.9415
212670	Catsper2	-0.0307113	0.820009	-0.167286	0.226359	-0.0135916	0.920719	0.261512	0.0582712	-0.100367	0.456959	0.00266177	0.985286	0.147273	0.310178	0.0565376	0.692474	-0.0413843	0.770216	0.14101	0.312563
76856	Catsper3	-0.0736901	0.868841	-1.29702	0.0211324	-0.0606896	0.894891	-0.581556	0.227172	-0.242087	0.586919	-0.404203	0.422259	0.1563	0.738249	-0.17241	0.715859	-0.383439	0.42064	-0.302077	0.505826
106757	Catsperd	-0.101383	0.441579	0.244204	0.0658194	0.309332	0.0231992	0.0591509	0.649701	0.285249	0.0314235	-0.198565	0.135517	0.183991	0.214297	-0.265279	0.0486392	-0.0203889	0.871942	-0.220483	0.0886242
320225	Catsperg1	-0.0388216	0.946047	0.336807	0.537637	-0.36658	0.555889	-1.59583	0.0331097	0.0206455	0.969439	-0.590037	0.328233	0.0695199	0.898565	-0.131896	0.810367	-0.112686	0.832372	-0.41183	0.439963
12389	Cav1	-0.372268	0.0156796	-0.262186	0.0799276	-0.462296	0.00363981	-0.131456	0.368662	-0.29597	0.0493709	-1.018	4.99465e-07	-0.291827	0.0622882	-0.828365	1.00489e-05	-1.09759	1.18728e-07	-0.785977	1.7378e-05
12390	Cav2	-0.277105	0.00143944	-0.107934	0.177145	-0.295776	0.000784543	-0.0348802	0.657701	-0.25239	0.00319462	-0.678324	3.83983e-09	-0.0838292	0.294462	-0.454128	4.05258e-06	-0.707106	1.60928e-09	-0.520839	4.34662e-07
19285	Cavin1	-0.108456	0.25778	-0.137386	0.15471	-0.253152	0.0119824	-0.172068	0.07783	-0.176315	0.0711469	-0.33419	0.00142921	-0.215907	0.0295058	-0.35454	0.00081656	-0.255668	0.0112518	-0.332095	0.00150905
20324	Cavin2	-0.246548	0.00164076	0.0973467	0.177616	-0.272366	0.000638864	-0.216943	0.00472942	-0.235794	0.00241273	-0.980242	1.22339e-13	-0.189548	0.0120772	-1.00276	7.16459e-14	-0.815518	7.56482e-12	-0.946655	2.62354e-13
109042	Cavin3	0.127673	0.0461886	-0.142182	0.0277746	-0.0825405	0.188021	0.241854	0.000500296	-0.0832543	0.184112	0.0744564	0.23361	0.0763793	0.222209	0.0141712	0.818311	0.148679	0.0218886	0.0509172	0.411699
68016	Cavin4	-0.0134836	0.976611	0.455918	0.292246	-0.14249	0.764309	-0.419607	0.379384	0.254265	0.552867	0.49976	0.325225	-0.640682	0.280715	0.422812	0.399584	-0.0903459	0.861921	0.0930532	0.848659
100503659	Cbarp	-0.0686136	0.527071	-0.0527344	0.626502	0.0148588	0.89085	-0.229533	0.0419556	-0.203648	0.0680015	-0.154453	0.163692	0.101208	0.356193	-0.17343	0.119038	-0.115593	0.291178	-0.28056	0.0145478
12396	Cbfa2t2	-0.000501599	0.997242	-0.0229574	0.874357	-0.0511583	0.725004	-0.0962457	0.509217	-0.0627607	0.665864	0.0224449	0.877245	-0.30678	0.0427984	0.0274933	0.849883	0.0331366	0.819488	-0.0527388	0.716569
12400	Cbfb	-0.0218307	0.82286	-0.142799	0.151079	-0.191117	0.0584331	-0.105504	0.284494	-0.211421	0.0376022	0.0226476	0.816575	-0.223425	0.0289632	-0.00288681	0.976397	-0.0312446	0.748996	0.00226391	0.981479
12402	Cbl	0.114064	0.730864	0.238071	0.474408	0.0774915	0.815496	0.0190689	0.954146	0.15523	0.639607	0.252671	0.45009	-0.301908	0.36944	0.286132	0.392574	0.166862	0.616157	0.10023	0.762662
208650	Cblb	-0.0975427	0.636336	-0.0222435	0.913947	-0.229501	0.2713	-0.106302	0.606612	-0.0553637	0.787972	-0.204966	0.324297	-0.329276	0.118679	-0.227346	0.27514	-0.0903983	0.660877	-0.0776515	0.705999
80794	Cblc	0.369502	0.369136	1.12164	0.00566699	0.763044	0.0647977	0.307228	0.45433	0.622023	0.118034	-0.681808	0.0723558	0.419854	0.211073	-0.259465	0.452814	-0.414376	0.233406	-0.420415	0.216507
104836	Cbll1	0.0207441	0.896699	0.00829034	0.958642	0.0287241	0.857715	-0.0286494	0.857918	0.0418871	0.792923	0.129142	0.424684	-0.297153	0.0745988	0.0731371	0.649445	0.0130586	0.935112	0.0880899	0.582798
56410	Cbln3	0.0263622	0.962333	0.0689564	0.901758	-0.187119	0.754381	-0.127644	0.822001	0.25236	0.632861	-0.427386	0.270543	-0.848415	0.041702	-1.77008	0.000402279	-0.813769	0.0411808	-1.05802	0.00905428
12408	Cbr1	0.0710393	0.504277	0.052696	0.619824	0.147255	0.172554	0.0297047	0.779467	0.0489441	0.644466	0.158645	0.143966	0.212303	0.0545116	0.150168	0.165411	0.135253	0.20957	0.124834	0.245218
12409	Cbr2	-0.231253	0.130903	-0.0320742	0.830267	-0.164639	0.277462	-0.178833	0.238665	-0.113343	0.450755	-1.13748	5.11705e-08	0.345024	0.0282635	-1.30868	3.7937e-09	-0.801574	1.26514e-05	-0.510654	0.00198715
234309	Cbr4	-0.0284463	0.857172	-0.230401	0.154933	-0.0876682	0.582409	0.182937	0.251766	-0.108027	0.495455	-0.1167	0.467795	0.346738	0.0370255	-0.16829	0.296674	-0.0243836	0.877794	-0.00669222	0.96618
12411	Cbs	2.29741	0.0097307	0.0428535	0.971189	1.11073	0.290795	2.71364	0.00149029	1.18326	0.227469	4.85016	2.06264e-08	-1.49325	0.345427	4.48001	1.61339e-07	4.89809	1.0558e-08	4.58178	5.6584e-08
226043	Cbwd1	0.0211848	0.765887	0.0618386	0.387754	0.165967	0.0261586	-0.169988	0.0232116	0.0462766	0.516216	-0.0273076	0.704465	-0.0903256	0.216307	0.05038	0.484515	-0.0874009	0.229369	0.00753709	0.916046
12412	Cbx1	0.0360922	0.399685	-0.0193059	0.650864	0.0247388	0.562591	0.0434111	0.312595	-0.0249874	0.558392	0.046832	0.277018	-0.0475201	0.270407	0.023686	0.579201	0.00998955	0.814587	0.00312924	0.941384
12416	Cbx2	0.100097	0.148006	-0.170784	0.0173022	-0.0512042	0.453407	0.162632	0.0226086	-0.0665976	0.330474	0.338011	2.99347e-05	-0.171622	0.0171253	0.214339	0.00367687	0.212483	0.00391735	0.163036	0.0223592
12417	Cbx3	0.0202218	0.663131	-0.142552	0.00447704	-0.170159	0.000973799	-0.038089	0.414112	-0.160402	0.0016806	0.0525477	0.26262	0.0521282	0.266402	0.050858	0.277887	0.0286494	0.537911	0.00967264	0.834719
382769	Cbx3-ps4	0.225708	0.657176	0.351459	0.486107	-0.332039	0.565657	0.621379	0.201462	-0.196162	0.710866	-1.35769	0.0270574	-0.743146	0.167083	-0.84007	0.118333	-0.66614	0.186552	-0.589421	0.214734
544944	Cbx3-ps5	0.207846	0.482534	-0.222556	0.535396	-0.168264	0.662381	0.253649	0.388445	0.27558	0.340046	-0.168213	0.581926	-0.108058	0.748484	0.0765104	0.819757	0.180456	0.522188	-0.281163	0.327796
100504483	Cbx3-ps7	0.0942188	0.0724934	-0.0992	0.0596083	-0.106885	0.0436028	0.0308986	0.545062	-0.123934	0.0207012	0.0556629	0.279713	-0.043916	0.392042	0.0617984	0.231077	0.0724853	0.162019	0.0116002	0.819645
665057	Cbx3-ps8	0.0992704	0.434154	-0.10445	0.416534	-0.183413	0.165581	-0.0666063	0.602774	-0.142088	0.267645	0.0220818	0.864942	-0.0137564	0.91584	0.0291546	0.820787	0.0477569	0.708448	0.00775811	0.951095
12418	Cbx4	-0.120961	0.509923	0.107962	0.555893	0.0199156	0.913266	0.000556494	0.99757	0.101216	0.58049	-0.0639503	0.726815	-0.376326	0.047924	-0.0310064	0.865302	-0.097665	0.593959	-0.0689132	0.706237
12419	Cbx5	-0.00100178	0.993002	-0.0730507	0.524132	-0.191692	0.102179	0.145738	0.208917	-0.113821	0.323568	0.0759467	0.507977	-0.197433	0.0928017	0.107877	0.349052	0.017301	0.879627	0.0441826	0.699247
494448	Cbx6	0.0090765	0.93474	0.067216	0.545658	0.0337299	0.761138	0.0035942	0.974134	0.0210695	0.849274	-0.0277213	0.802705	0.317817	0.00756976	0.0751727	0.49963	-0.0485338	0.662122	-0.00240859	0.982663
52609	Cbx7	0.0527758	0.428828	0.21918	0.00248765	0.31304	5.8989e-05	0.0357315	0.591273	0.221759	0.00221914	0.108227	0.110938	0.0173729	0.793575	0.192086	0.00684769	0.0906293	0.177847	0.114956	0.0901668
30951	Cbx8	-0.0536289	0.480808	-0.139623	0.0741646	-0.112509	0.146708	-0.0692223	0.364774	-0.140183	0.072428	-0.0494097	0.519056	0.197439	0.0145647	-0.0773176	0.314923	-0.0183971	0.808807	-0.0989164	0.199308
73739	Cby1	-0.052614	0.725426	0.0694628	0.643068	0.134633	0.372046	-0.0325234	0.82804	-0.0405641	0.786325	-0.0298853	0.842015	0.450884	0.00535496	-0.000216245	0.998848	-0.0361953	0.809062	-0.116244	0.439856
212139	Cc2d1a	-0.0745602	0.379601	0.0585992	0.488534	-0.064728	0.44501	-0.0115116	0.891311	0.00921535	0.912842	-0.0260702	0.757165	0.21573	0.0155944	0.0453299	0.591357	0.0351198	0.677016	0.0580874	0.491932
319965	Cc2d1b	-0.00126669	0.98825	-0.0505012	0.558468	-0.0906089	0.297483	0.0851763	0.32651	-0.104928	0.228938	0.0324463	0.706741	0.222492	0.0148139	0.0276109	0.748686	0.0324071	0.706912	-0.0291359	0.73519
231214	Cc2d2a	-0.076415	0.509057	-0.0803286	0.487917	-0.255253	0.03446	0.233253	0.0509218	-0.126362	0.278066	-0.158068	0.178394	-0.289262	0.0177938	-0.168907	0.151153	-0.00684979	0.952562	-0.136007	0.243546
67500	Ccar1	0.0152781	0.89006	-0.0215346	0.845565	-0.0730627	0.510461	0.0767472	0.489393	-0.0512958	0.643171	0.127849	0.253469	0.312991	0.00824415	0.109351	0.327014	0.0914961	0.410783	0.0951289	0.392608
219158	Ccar2	0.0779328	0.25448	0.00488283	0.942388	0.0130636	0.846796	0.151588	0.0318535	0.0932428	0.17486	0.113411	0.101888	-0.132535	0.058296	0.087504	0.202208	0.127145	0.0682388	0.0630074	0.354599
320924	Ccbe1	0.301522	0.153122	0.233012	0.265956	0.413386	0.0542591	0.437918	0.0421716	0.435826	0.0429273	0.271645	0.209768	-0.230333	0.288304	0.52457	0.0193368	-0.0394722	0.853146	-0.000479643	0.998199
234582	Ccdc102a	-0.160553	0.198251	-0.207561	0.100142	-0.291304	0.0246279	-0.30904	0.017587	-0.31027	0.0169118	-0.0703707	0.570573	0.243988	0.056767	-0.172012	0.171806	0.00736136	0.952321	-0.122017	0.325698
73293	Ccdc103	-0.35609	0.159718	0.148717	0.534539	0.2153	0.374052	0.0533637	0.824965	0.356565	0.131125	-0.255817	0.279475	0.200354	0.383285	-0.313908	0.1825	-0.218365	0.340901	-0.247431	0.272972
232821	Ccdc106	-0.228776	0.29557	-0.0730446	0.733323	0.19461	0.364364	0.154971	0.462821	0.10988	0.596985	-0.105949	0.651382	0.188204	0.413066	-0.143286	0.536684	0.116876	0.598724	0.285034	0.192243
622404	Ccdc107	0.0568233	0.799427	-0.0140232	0.950032	0.125961	0.57498	0.0238977	0.914943	-0.0548284	0.806185	-0.0583297	0.796749	0.752686	0.00236314	0.019982	0.929439	-0.140734	0.534276	-0.122529	0.58686
240261	Ccdc112	0.0519335	0.586249	0.240331	0.0167566	0.283431	0.00572883	-0.091163	0.343632	0.132823	0.169292	-0.0468692	0.62479	0.0707938	0.461947	-0.0314112	0.742264	-0.030151	0.751702	-0.0830991	0.385201
211535	Ccdc114	0.0864881	0.412454	-0.0690326	0.513389	0.00341461	0.974148	-0.0576856	0.584561	0.128403	0.226053	0.000391445	0.997112	0.256622	0.0236217	-0.016821	0.876023	-0.154351	0.159684	-0.0977052	0.364902
69668	Ccdc115	0.0820264	0.584015	-0.00035311	0.998116	0.154517	0.30649	-0.0935459	0.533536	0.100155	0.503895	0.0328171	0.827636	0.360854	0.0228652	0.0548047	0.715949	-0.0207219	0.890364	0.0124035	0.934084
76872	Ccdc116	0.386553	0.109002	0.205654	0.394972	0.407973	0.0970516	0.312585	0.194352	0.409654	0.0856785	-0.29066	0.30102	-0.121573	0.654718	0.145149	0.57753	-0.505073	0.0719321	-0.334688	0.20394
104479	Ccdc117	-0.00735516	0.959024	-0.104172	0.46929	-0.0553757	0.699578	-0.0676539	0.637386	-0.0808911	0.573111	0.132893	0.35933	-0.248872	0.0928409	0.13748	0.34296	0.122414	0.397327	0.0670647	0.641017
72654	Ccdc12	-0.0235001	0.905641	-0.158912	0.426049	-0.125538	0.52884	-0.0576961	0.771295	-0.13863	0.486325	0.0726766	0.715251	0.589718	0.00602744	0.0188335	0.924556	-0.0137195	0.944965	-0.00282923	0.988629
54648	Ccdc120	-0.119397	0.450703	0.00812323	0.958812	-0.0216787	0.890657	-0.273105	0.0924687	0.0104314	0.947009	-0.123125	0.437262	-0.328181	0.0456097	-0.17836	0.263032	-0.121681	0.441099	-0.122814	0.435962
108811	Ccdc122	-0.0835825	0.381773	0.0950598	0.31904	-0.0374572	0.694858	0.0103254	0.913268	0.0445925	0.636494	-0.0926343	0.334202	0.006624	0.944425	-0.0748066	0.431868	-0.0657683	0.487433	-0.0308688	0.742111
234388	Ccdc124	0.0178558	0.949853	-0.0768406	0.786923	-0.0194459	0.94545	-0.0216393	0.939271	-0.0558636	0.844023	0.0955364	0.737573	0.978062	0.00192775	0.14318	0.61579	0.00193471	0.994575	0.0106403	0.970146
76041	Ccdc125	0.157208	0.0124284	0.17994	0.00491483	0.313246	1.30505e-05	-0.0591876	0.326483	0.16461	0.00896633	0.340536	4.09669e-06	0.108348	0.14839	0.33573	4.83908e-06	0.264393	0.0001181	0.0878703	0.145503
57895	Ccdc126	-0.100395	0.0753327	0.0130992	0.810932	0.0181147	0.741297	-0.115096	0.0435033	-0.0246602	0.652454	0.0986554	0.0829756	0.0327073	0.556197	0.0876412	0.120766	0.100467	0.0768793	0.233515	0.000208859
67433	Ccdc127	0.0075633	0.896769	-0.0121416	0.835078	-0.0029142	0.960151	-0.090411	0.129378	-0.112241	0.06252	-0.134849	0.0276757	-0.15626	0.0119391	-0.0926508	0.121063	-0.117338	0.0525603	-0.0602523	0.30644
100502861	Ccdc13	0.0134966	0.947516	0.165775	0.417641	0.0472464	0.821458	0.114514	0.575129	-0.367757	0.0872777	-1.69109	2.79643e-09	0.0640539	0.712998	-2.15962	3.33463e-11	-0.893563	2.82198e-05	-1.27303	1.28179e-07
67736	Ccdc130	0.0759314	0.476045	0.00610609	0.954199	0.120801	0.26231	0.155433	0.150615	0.136174	0.203825	-0.154803	0.162368	0.204873	0.06656	-0.172357	0.119899	-0.0999109	0.357034	-0.15557	0.154262
76457	Ccdc134	-0.102772	0.225009	-0.131153	0.125038	-0.0530862	0.52734	-0.302515	0.00114748	0.0112304	0.892784	-0.234757	0.0104472	0.141284	0.107722	-0.242684	0.00822365	-0.183135	0.0395848	-0.170771	0.0529895
232664	Ccdc136	-0.0320467	0.586137	0.298567	2.14677e-05	0.264896	0.000102857	0.10035	0.0958236	0.22185	0.000711649	0.102486	0.0886345	0.106443	0.0779424	0.0737117	0.214384	0.0676053	0.253255	-0.0366091	0.532263
67291	Ccdc137	0.198607	0.0295338	-0.0724179	0.409545	0.0505507	0.563638	-0.039656	0.650055	0.142679	0.110033	0.127538	0.154356	-0.174109	0.0561681	0.129256	0.148774	0.0709773	0.421127	0.0831888	0.346257
76138	Ccdc138	-0.0313231	0.770297	-0.0557028	0.605217	-0.0417178	0.700248	0.0393961	0.713078	0.00856126	0.935788	-0.000845994	0.993657	-0.00501703	0.962494	0.0677365	0.523443	-0.0476085	0.652568	0.0384493	0.713322
239839	Ccdc14	-0.0583712	0.591963	-0.000462229	0.996604	0.146827	0.183973	-0.0135327	0.900879	0.0200642	0.853024	0.0406579	0.710335	-0.145223	0.192471	0.0267885	0.806186	-0.0147723	0.892149	0.0268004	0.80511
545428	Ccdc141	-0.039664	0.854919	0.159398	0.458259	-0.078995	0.722577	0.108429	0.613197	0.213134	0.313557	0.262	0.231285	-0.0508684	0.817764	0.128938	0.551417	0.0165049	0.938435	0.170691	0.414355
243510	Ccdc142	-0.0280878	0.853467	-0.0723555	0.63552	-0.217926	0.163845	-0.0102641	0.946227	-0.092317	0.544242	-0.281203	0.0773088	-0.359602	0.0265668	-0.18143	0.243114	-0.162369	0.292699	-0.321099	0.0430622
75172	Ccdc146	-0.424038	0.288018	-0.23437	0.546365	0.128509	0.733597	-0.181667	0.634644	-0.0901232	0.807171	-0.15654	0.676142	0.0933909	0.795597	-0.527726	0.176422	-0.329028	0.370899	-0.281064	0.423346
227933	Ccdc148	0.456372	0.285913	0.599169	0.159092	-0.169793	0.722468	0.196403	0.655307	0.238021	0.576478	-0.403477	0.337533	-0.166364	0.680951	-0.961422	0.0360751	-0.648173	0.119981	-1.03546	0.0168454
100503884	Ccdc149	0.0406928	0.815104	-0.0839173	0.63104	-0.13045	0.458349	-0.230111	0.195379	-0.0485644	0.780017	0.0528643	0.766469	-0.310042	0.0919882	-0.00747642	0.966418	0.0807584	0.648278	0.0853823	0.628581
245902	Ccdc15	0.129108	0.223477	-0.0607155	0.5829	0.0204923	0.847387	0.292318	0.00857718	0.171794	0.105822	0.245776	0.029287	0.111803	0.307916	0.107681	0.321831	0.193683	0.0768418	0.0285607	0.787293
78016	Ccdc150	-0.0128509	0.928047	0.230328	0.109175	0.0491658	0.732943	0.476147	0.00174946	0.0229382	0.87	0.0502191	0.711797	0.0321361	0.813498	-0.155234	0.259976	0.28335	0.0389909	0.0760888	0.637313
77609	Ccdc151	0.0837577	0.692026	0.132348	0.532474	-0.12259	0.580577	0.0750242	0.724295	0.45525	0.0305199	-0.474277	0.0288677	-0.0725886	0.71732	-0.578042	0.00878637	0.0455402	0.813398	-0.322761	0.103961
216516	Ccdc157	-0.137772	0.278626	0.125726	0.320658	0.070673	0.57532	-0.0386447	0.75871	0.0782556	0.533413	-0.215467	0.0950902	-0.195032	0.128803	-0.281505	0.032056	-0.179932	0.158431	-0.299953	0.0226251
67119	Ccdc159	-0.0895106	0.552974	0.190709	0.20481	0.285725	0.0634935	0.336196	0.0290473	0.0583308	0.692697	-0.207458	0.162056	0.304881	0.0396971	-0.290877	0.0525964	-0.212634	0.144952	-0.2115	0.141868
75973	Ccdc162	0.648852	0.0071054	0.300594	0.207128	0.6069	0.0133413	1.16444	8.1851e-06	0.902769	0.000240035	0.441673	0.0340319	0.0107123	0.962159	0.41764	0.0420788	0.748928	0.000478056	0.24709	0.206594
68394	Ccdc163	0.00599025	0.949796	0.130841	0.17603	0.239296	0.0173616	0.266917	0.00852012	0.158384	0.102355	-0.0620142	0.51771	0.063057	0.511076	-0.0808833	0.398514	-0.121727	0.206531	-0.0323142	0.731811
68597	Ccdc167	0.0887698	0.458856	-0.0600553	0.615922	0.0652439	0.586211	0.108369	0.367333	0.0300353	0.80101	-0.0727793	0.545092	0.322092	0.011508	-0.105635	0.38107	0.019852	0.86795	-0.0620703	0.603549
320604	Ccdc169	-0.109887	0.69499	-0.988298	0.00403297	-0.13118	0.662246	-1.13754	0.000789775	-0.558301	0.0664401	-1.13078	0.00571551	-0.303868	0.382649	-0.409506	0.240981	-0.365589	0.28564	-0.621379	0.0505279
622665	Ccdc17	-0.020187	0.923697	0.0940072	0.655488	0.347947	0.103871	0.229385	0.274286	0.152695	0.459373	-0.290087	0.18894	-0.186201	0.389911	-0.0149014	0.943278	-0.0451745	0.827331	-0.0165906	0.93482
100504234	Ccdc170	-0.107035	0.815782	0.652091	0.00807995	0.332493	0.178932	-0.115253	0.751764	0.0478534	0.841314	-1.03986	0.000106532	0.244674	0.236048	-0.809249	0.000960091	-0.216467	0.292201	-0.340532	0.0970946
320226	Ccdc171	0.0830011	0.673018	0.101818	0.605377	0.146719	0.461325	0.153734	0.435393	-0.0372386	0.849341	0.0410477	0.839195	-0.158413	0.44025	0.290602	0.148933	0.0155696	0.937316	0.0512038	0.793011
75051	Ccdc173	0.0166142	0.942425	0.103414	0.65329	0.0871345	0.707369	-0.105023	0.651388	0.0590223	0.79605	-0.242728	0.29554	0.602901	0.0120072	-0.345088	0.140709	-0.0117799	0.958246	-0.161955	0.472336
232236	Ccdc174	0.027066	0.732572	0.0270522	0.732801	0.0505263	0.525465	0.0163914	0.836054	0.0516197	0.515227	0.0514154	0.520253	0.166489	0.0446466	0.0641062	0.423074	0.00788435	0.920953	0.0589372	0.459527
73936	Ccdc175	0.0425746	0.882973	0.0205642	0.943425	0.106471	0.714555	0.0139821	0.961522	0.0532928	0.853013	-0.107825	0.717372	0.942275	0.00310045	-0.139958	0.637269	-0.0789241	0.788137	0.0770107	0.790462
73254	Ccdc18	0.0482456	0.427445	0.15033	0.0183431	0.0790481	0.199159	-0.0186303	0.758536	0.0176397	0.770162	0.0786684	0.197659	0.0269976	0.654426	0.00849179	0.887569	0.104298	0.0902913	-0.0109891	0.854304
74895	Ccdc181	-0.0866965	0.0654316	0.115875	0.0161067	0.0217063	0.634557	0.0276597	0.545012	0.144408	0.0034944	-0.0572692	0.21758	0.00732368	0.872953	-0.10306	0.0312632	-0.144543	0.00361613	-0.0524042	0.25693
77058	Ccdc183	0.615752	0.0371326	0.685036	0.0211678	0.0779443	0.800565	0.518871	0.0783257	0.346528	0.232586	-0.444629	0.135512	-0.00572454	0.983737	-0.516932	0.0815707	0.217864	0.409389	-0.200453	0.453687
239650	Ccdc184	-0.964392	2.92343e-05	-0.242425	0.191891	-0.90774	7.60212e-05	-1.01674	1.5691e-05	-0.591799	0.0032671	-1.48942	2.52691e-07	0.0545508	0.861887	-2.17579	5.90854e-10	-1.20603	2.66792e-06	-1.13159	4.24938e-06
213993	Ccdc186	0.0692769	0.803572	0.125878	0.651748	0.00607615	0.982627	-0.000924029	0.997354	0.0843459	0.761791	0.0533737	0.848891	-0.364283	0.201819	0.0525473	0.851019	0.0551869	0.843406	0.00433711	0.987593
233899	Ccdc189	-0.0303587	0.86361	0.179645	0.309879	0.104808	0.556644	0.150098	0.395903	0.294407	0.0967321	-0.173884	0.317187	0.312109	0.075722	-0.261823	0.13547	-0.178748	0.297532	-0.229644	0.180284
212153	Ccdc191	0.0191319	0.899161	0.0937963	0.535748	0.0347199	0.818755	0.287105	0.0652174	0.18277	0.230692	-0.0494622	0.743639	0.417893	0.00954037	-0.0986123	0.515174	0.0258427	0.863586	-0.0258701	0.863202
75444	Ccdc192	0.143569	0.747265	-0.40774	0.407161	-0.345265	0.489436	0.41426	0.340265	-0.0439143	0.923013	-0.928802	0.055318	-0.0989112	0.812714	-0.404218	0.347012	-0.148685	0.710963	-0.185196	0.636503
54638	Ccdc22	0.0186432	0.864533	0.175684	0.116196	0.160748	0.149479	0.157671	0.156799	0.142898	0.197382	0.0133581	0.903025	0.252893	0.0278396	0.0569517	0.603925	0.0269435	0.805593	0.0263333	0.809681
381546	Ccdc24	0.128388	0.347225	0.190656	0.16652	0.281677	0.0460692	-0.170925	0.220918	0.0421687	0.754771	-0.161218	0.269147	0.132975	0.353333	-0.0592018	0.677158	-0.180153	0.209884	-0.130658	0.351987
67179	Ccdc25	0.00757524	0.94539	-0.0142536	0.897481	0.0570317	0.607181	-0.167572	0.138335	-0.0281277	0.799269	0.00522065	0.962605	0.333185	0.00554816	0.0521274	0.640056	-0.0561169	0.614705	0.054638	0.623491
215814	Ccdc28a	0.0935017	0.533592	0.456734	0.00437778	0.424379	0.00789316	0.388804	0.0135479	0.451683	0.00454887	0.0480985	0.745341	0.383312	0.0142338	-0.0761401	0.607252	0.00441162	0.975989	0.00743301	0.959251
66264	Ccdc28b	-0.0964724	0.708614	0.154002	0.548632	0.111985	0.665129	-0.369031	0.166803	0.10639	0.676307	-0.286331	0.269944	0.60803	0.0220513	-0.268671	0.297145	-0.127975	0.612882	-0.205935	0.41443
269336	Ccdc32	0.00647857	0.926938	0.0943957	0.188546	0.200315	0.00812592	-0.274144	0.000590753	0.0712664	0.316515	0.0118505	0.868998	-0.0924902	0.206097	0.0908352	0.211131	0.0363142	0.612189	0.0490169	0.493068
68201	Ccdc34	-0.0131649	0.956799	-0.0821368	0.735736	-0.0200099	0.934421	0.0334462	0.890564	-0.109561	0.652725	-0.0424701	0.86131	0.776159	0.00347535	-0.0423655	0.86161	-0.0292356	0.904197	-0.0223768	0.926565
237465	Ccdc38	0.0542496	0.706146	0.0660122	0.676623	-0.0293842	0.841676	0.46605	0.00241649	0.104752	0.461977	-0.443492	0.00539044	-0.126184	0.385237	-0.217136	0.138875	-0.174036	0.224896	-0.153982	0.274052
51938	Ccdc39	-0.0405415	0.808064	0.578861	0.0012034	0.188522	0.264623	0.500336	0.00423888	0.370848	0.0278653	-0.158146	0.331432	0.00147494	0.99262	-0.235909	0.15045	-0.169656	0.289161	-0.018381	0.905871
207607	Ccdc40	-0.276714	0.513464	-0.130903	0.753236	0.396741	0.319528	-0.439183	0.312051	0.0169558	0.966065	-0.120279	0.765165	-0.0973185	0.808585	-1.03154	0.027344	-0.245919	0.530175	-0.575568	0.149265
52715	Ccdc43	0.0431346	0.521081	-0.0522794	0.437816	0.00409402	0.951299	0.0624553	0.354993	-0.0639644	0.343475	0.114908	0.0960253	0.172481	0.0154362	0.1875	0.00899778	0.0356665	0.596321	0.0921747	0.176884
67163	Ccdc47	0.0233688	0.814489	0.0376598	0.705583	0.0717906	0.473089	-0.0369242	0.711096	0.0554747	0.578375	-0.0649618	0.516214	-0.22862	0.0286538	-0.0292003	0.769646	-0.0747286	0.45558	0.00925649	0.925943
67501	Ccdc50	0.0132171	0.932507	0.0702095	0.65341	-0.0169903	0.91334	-0.0492252	0.752702	0.0311904	0.84161	-0.00645925	0.967016	-0.27324	0.0892252	0.00313343	0.983992	0.0302541	0.846407	0.0754953	0.629385
66658	Ccdc51	-0.0301434	0.734513	0.087418	0.328781	0.165791	0.0706451	0.137828	0.128449	0.0621882	0.484017	-0.159902	0.0835826	0.141803	0.12188	-0.079298	0.37853	-0.120707	0.183249	-0.041779	0.638493
71276	Ccdc57	0.0255729	0.733306	0.0249596	0.739767	-0.0398345	0.598841	0.0263744	0.725643	0.0556023	0.458929	0.0101034	0.893891	-0.00312606	0.967157	-0.0351826	0.642067	0.0346722	0.645133	0.0586328	0.435737
381045	Ccdc58	0.152459	0.360071	-0.0533384	0.747363	0.12567	0.450028	0.0785181	0.635586	0.0716678	0.664898	0.0462886	0.780495	0.417554	0.017415	-0.0050046	0.975934	-0.0291202	0.860594	-0.00519811	0.974948
52713	Ccdc59	0.0326025	0.604822	0.0536844	0.396295	0.0457864	0.469174	-0.0619469	0.329212	0.0945548	0.140072	0.0104875	0.868562	0.138723	0.0359678	0.0483276	0.447394	0.055414	0.383825	0.0207792	0.742095
76551	Ccdc6	0.0124412	0.924676	0.0445086	0.735454	0.0138351	0.916318	-0.00582883	0.964675	0.0565236	0.667904	0.0966261	0.465766	-0.250996	0.0657258	0.107467	0.417614	0.0641416	0.627004	0.00269167	0.983687
232933	Ccdc61	-0.0557334	0.723609	0.0132429	0.932948	-0.0115912	0.941375	-0.0937177	0.553259	0.071003	0.652013	-0.119536	0.451416	0.430268	0.0105573	-0.0118827	0.939894	-0.0874074	0.580026	-0.119129	0.451358
208908	Ccdc62	0.199362	0.326471	0.263777	0.197552	-0.0493642	0.815846	0.675477	0.00156846	0.171546	0.391461	0.0207039	0.919582	0.304438	0.16685	-0.157002	0.44802	-0.0410664	0.876837	-0.119662	0.670084
105833	Ccdc65	-0.0600973	0.796218	0.302015	0.188837	-0.0356697	0.880171	0.357942	0.119861	0.0699712	0.757608	-0.855365	0.0024906	0.157891	0.50364	-0.796744	0.00353182	-1.15782	0.000100486	-0.795634	0.00238879
320234	Ccdc66	0.099626	0.565929	0.161672	0.354036	0.29414	0.0980382	0.013624	0.93731	0.137673	0.428282	0.153761	0.381486	-0.203134	0.251542	0.281974	0.113818	0.0880322	0.613723	0.0730901	0.674398
381175	Ccdc68	-0.371451	0.00490088	0.581762	3.28152e-05	0.226687	0.0674209	-0.174583	0.157796	-0.0744575	0.571093	-0.99382	3.22327e-08	0.057955	0.636999	-0.63513	2.48354e-05	-0.898747	1.20221e-07	-0.826795	3.36196e-07
72454	Ccdc71	0.0238893	0.740332	-0.0126782	0.860324	0.0267326	0.711058	0.0381213	0.597572	-0.0119585	0.868073	0.085645	0.241256	0.126817	0.0876099	0.00507238	0.943926	0.0300341	0.677331	0.0310764	0.666595
72123	Ccdc71l	-0.0608529	0.470305	0.000304892	0.997099	-0.022154	0.79213	0.129877	0.129519	-0.084441	0.318101	0.0949113	0.266398	0.19898	0.024942	0.0943029	0.268797	0.0649319	0.443049	0.160484	0.0644798
211936	Ccdc73	0.263205	0.209583	0.0774675	0.712439	0.0932506	0.662571	0.336774	0.110886	0.178722	0.388159	0.0932365	0.671748	-0.421358	0.0747314	0.0583914	0.788315	-0.00953457	0.964719	0.106225	0.614004
72315	Ccdc74a	-0.125655	0.489657	-0.339961	0.0733006	-0.462814	0.0196098	-0.301756	0.10901	-0.297899	0.108535	-0.0121636	0.950265	0.0933807	0.63311	0.0334348	0.862089	-0.0438184	0.818299	-0.224579	0.242679
67200	Ccdc77	0.0870545	0.560665	-0.0124423	0.933604	0.0582374	0.697357	0.153676	0.307807	0.0510171	0.732238	0.101189	0.501028	-0.268134	0.0831685	0.0167403	0.910935	0.0666919	0.655765	0.0381092	0.798311
381077	Ccdc78	-0.135204	0.600306	-0.0072442	0.977781	0.3395	0.182767	0.0844951	0.73761	0.221402	0.366266	-0.668568	0.0117198	-0.107566	0.649554	-0.770079	0.00408345	-0.331418	0.161944	-0.679989	0.00685132
67896	Ccdc80	-0.268895	1.44171e-05	0.0443158	0.389822	-0.24676	4.70814e-05	-0.248111	4.3086e-05	-0.144515	0.00830851	-1.11149	2.38098e-18	-0.0476422	0.357244	-1.12734	1.61334e-18	-0.66726	4.20883e-13	-0.269201	1.38415e-05
382073	Ccdc84	-0.00453857	0.956206	0.198964	0.0217876	0.0686868	0.410507	-0.0336586	0.684893	0.240246	0.0064795	-0.0195157	0.815538	0.0482404	0.565582	0.0281079	0.735978	-0.0629829	0.451201	-0.0531297	0.522597
240514	Ccdc85b	-0.0972489	0.726734	-0.0890043	0.749061	-0.0659871	0.812531	-0.207	0.45915	-0.159185	0.568008	-0.249174	0.374844	0.909904	0.00291391	-0.225522	0.420958	-0.284448	0.311812	-0.381784	0.178009
668158	Ccdc85c	-0.0267595	0.920393	-0.0131198	0.960939	-0.11224	0.676692	-0.0660209	0.805576	-0.0849178	0.75113	0.42917	0.119125	-0.42394	0.126358	0.376477	0.168899	0.384794	0.15939	0.306117	0.258947
108673	Ccdc86	0.146415	0.0386273	-0.0519964	0.446956	0.0480705	0.481809	-0.0395132	0.562414	0.0421767	0.536047	0.289856	0.000227012	0.0878009	0.209248	0.327141	5.2024e-05	0.194125	0.00818042	0.207557	0.00501224
108686	Ccdc88a	-0.0761218	0.209059	-0.0461719	0.441797	-0.188246	0.00370712	-0.0954018	0.118514	-0.150008	0.0173556	-0.0576474	0.338622	-0.019566	0.743451	-0.0177405	0.766535	-0.009373	0.875236	-0.00401507	0.946349
78317	Ccdc88b	0.279804	0.240529	0.180915	0.450273	-0.0137245	0.955382	0.0734623	0.758792	0.14106	0.549514	-0.143171	0.612192	0.574304	0.0375457	-0.296086	0.298464	-0.359239	0.202267	0.219059	0.398112
68339	Ccdc88c	0.300618	0.289857	0.0736219	0.793948	0.115952	0.681594	0.333321	0.241986	0.186243	0.508871	0.895967	0.00375768	-0.333569	0.251664	0.788465	0.0094038	0.668234	0.0248915	0.703609	0.0185835
243846	Ccdc9	-0.0169253	0.932453	-0.115107	0.565958	-0.184518	0.360841	0.190535	0.343919	-0.0222412	0.91124	0.137676	0.494447	0.808501	0.000393144	0.0936215	0.64116	0.0676164	0.735893	0.146476	0.466019
66365	Ccdc90b	-0.0320176	0.764375	-0.0514022	0.631018	0.0332678	0.755878	0.113563	0.292162	0.0209497	0.844123	-0.1358	0.212086	0.198021	0.0730662	-0.210058	0.0582935	-0.0765583	0.475635	-0.0822049	0.443113
67015	Ccdc91	0.00075746	0.988512	-0.240988	8.77023e-05	-0.14023	0.0123049	0.0554454	0.296947	-0.237409	0.000103892	-0.0078982	0.881289	-0.0693596	0.19715	0.00906863	0.863745	0.0722591	0.178342	0.0149438	0.776979
215707	Ccdc92	-0.0469553	0.38643	-0.0424839	0.4328	0.0659956	0.226979	-0.088727	0.108112	-0.142273	0.0127783	0.165352	0.00470222	0.000957139	0.98592	0.191559	0.00135335	0.0891252	0.10743	0.0575405	0.291154
70829	Ccdc93	0.0838674	0.346545	0.0703953	0.428416	0.0734638	0.409171	0.100249	0.262328	0.0994138	0.265831	0.246823	0.00921653	-0.139406	0.125192	0.2702	0.00481467	0.247325	0.00901198	0.135852	0.133183
66717	Ccdc96	-0.0234221	0.858833	-0.0418038	0.751886	-0.0207337	0.876253	-0.0504751	0.702902	0.0576751	0.658724	-0.151326	0.302518	-0.0834176	0.564787	-0.19422	0.18534	-0.0626611	0.65811	0.137795	0.322847
52132	Ccdc97	-0.0062731	0.91877	-0.0658477	0.289695	0.00161065	0.979124	-0.0782653	0.210248	-0.0203453	0.740941	0.0920751	0.143282	-0.105865	0.0948261	0.0476825	0.441516	0.0789785	0.206423	-0.00598749	0.922495
214239	Ccdc9b	0.32544	1.77505e-05	-0.0452176	0.475706	0.232148	0.000950071	0.38544	1.41419e-06	0.254087	0.000370866	0.36612	3.88745e-06	-0.0552855	0.391914	0.465236	6.9071e-08	0.13895	0.0367017	0.192227	0.00513747
240084	Cchcr1	0.0371772	0.788346	0.0184392	0.89404	0.0195281	0.887896	0.0874936	0.528865	0.116024	0.40466	-0.0994402	0.475105	0.414251	0.00558906	-0.0847395	0.542021	-0.056399	0.684083	-0.0149697	0.913805
12424	Cck	-0.525097	0.0183212	-0.286012	0.177687	-0.57642	0.0115332	-0.65122	0.00460179	-0.130181	0.526987	0.114537	0.634628	0.385756	0.114076	0.25838	0.27775	-0.638281	0.0151775	0.801867	0.00116688
20296	Ccl2	-0.798881	1.74232e-08	-0.08686	0.391705	-0.643187	7.91534e-07	-1.04541	8.41747e-11	-1.00743	1.76796e-10	-2.35011	4.82015e-18	0.0793722	0.445492	-1.99499	1.47439e-16	-2.06779	6.06123e-17	-2.26531	6.79454e-18
20297	Ccl20	-0.0166287	0.930874	0.116932	0.542108	-0.186043	0.347784	-0.737836	0.00100414	-0.324372	0.101891	-2.12566	8.43648e-09	-0.0702362	0.741336	-2.28709	1.80015e-09	-1.91182	1.65874e-08	-1.54911	2.25833e-07
20300	Ccl25	-0.0413233	0.696583	0.00610724	0.953978	0.0822833	0.441228	-0.117451	0.274933	0.034879	0.739872	-0.0026234	0.980976	0.0109872	0.92077	-0.103311	0.35066	-0.0957409	0.38288	-0.104957	0.334411
20304	Ccl5	0.0390679	0.869172	-0.0982994	0.68144	-0.0720558	0.76495	-0.284113	0.245184	-0.36108	0.140499	-0.205939	0.422371	0.595956	0.0222808	-0.0482931	0.84721	-0.303281	0.23442	-1.01755	0.000502389
20306	Ccl7	-0.576745	0.030632	-0.0642453	0.795397	-0.324758	0.20917	-0.742008	0.00737102	-0.617848	0.0204912	-1.24115	0.00281172	0.507649	0.116589	-0.954483	0.0122217	-0.969657	0.0094953	-0.861217	0.0148781
20308	Ccl9	-0.0561316	0.617076	-0.174006	0.131156	-0.391144	0.00196686	0.0749806	0.503796	-0.106174	0.345042	-1.05544	2.2503e-09	0.0548657	0.630135	-0.935852	1.60095e-08	-0.410019	0.0012093	-0.409611	0.00109972
216527	Ccm2	0.0525632	0.594074	-0.0685764	0.487866	0.00313091	0.974623	-0.118863	0.233547	-0.03003	0.760295	0.0619013	0.531756	0.170756	0.0922658	0.0836858	0.399125	0.0596566	0.546293	0.0136434	0.889847
16007	Ccn1	-0.150119	0.0807408	0.00798439	0.923756	0.0291316	0.727383	-0.553162	4.11464e-07	-0.292862	0.00149822	-1.63104	6.56238e-17	-0.305287	0.001118	-1.50302	4.1618e-16	-1.48388	5.342e-16	-1.71279	1.75932e-17
14219	Ccn2	-0.282022	0.000281814	-0.162449	0.0232407	-0.477459	1.5054e-07	-0.135536	0.0547497	-0.629403	7.51232e-10	-1.05175	8.61034e-15	-0.0550479	0.421462	-1.10583	2.58668e-15	-0.932025	1.37466e-13	-1.31725	3.77816e-17
18133	Ccn3	-0.163783	0.00291379	-0.0441175	0.385048	-0.177825	0.0014462	0.0169853	0.736458	-0.155774	0.00431372	-0.574514	1.01374e-11	-0.0878362	0.0922191	-0.617156	1.99512e-12	-0.468036	7.47137e-10	-0.349501	1.86791e-07
22402	Ccn4	-0.486039	0.00126295	0.0187841	0.886739	-0.2252	0.105378	-0.363966	0.0113946	-0.252353	0.0652939	-0.763157	5.98203e-06	-0.158493	0.235067	-0.378615	0.0075348	-0.352239	0.0112624	-0.115011	0.369753
22403	Ccn5	-0.626613	0.010994	-0.573714	0.0188429	-1.37215	8.6194e-06	-0.595708	0.0150696	-0.856152	0.000950897	-2.24086	7.0447e-09	0.143941	0.523413	-2.26444	4.13472e-09	-1.19226	2.65158e-05	-1.07228	7.51469e-05
327743	Ccn6	-0.0176531	0.969929	-0.175731	0.713591	-0.19139	0.697045	0.432126	0.333617	-0.0147364	0.974419	-0.25998	0.575906	0.278227	0.521608	-0.126357	0.777441	-0.352483	0.435651	-0.354599	0.415288
12428	Ccna2	-0.0229028	0.861859	-0.136433	0.304816	-0.304849	0.0273144	0.0267758	0.838816	-0.242868	0.0736895	0.244518	0.0719678	0.17859	0.182477	0.321004	0.0207218	0.220019	0.103362	0.23956	0.0774791
268697	Ccnb1	0.00937565	0.942448	-0.0853426	0.512903	-0.076214	0.558767	-0.0199959	0.877671	-0.164553	0.212043	0.0598295	0.645889	-0.267265	0.0479151	0.0950575	0.466657	0.0164741	0.899097	-0.0126081	0.922668
434175	Ccnb1-ps	0.00711146	0.963633	-0.118257	0.451491	-0.144872	0.358755	-0.0272151	0.861635	-0.219188	0.16801	0.0353309	0.821638	-0.287582	0.0759251	0.0149738	0.923769	-0.00921957	0.952955	-0.0237312	0.879116
239083	Ccnb1ip1	0.428056	0.0904601	0.122434	0.630687	0.712751	0.00674725	0.381293	0.132153	0.0643461	0.796988	1.62828	2.83535e-06	0.46019	0.151582	1.80405	3.44062e-07	1.3941	2.42219e-05	1.38687	2.00957e-05
12442	Ccnb2	-0.0804847	0.604711	-0.0542894	0.726601	-0.0431132	0.781242	0.016263	0.916485	-0.146854	0.347747	-0.0407563	0.792737	0.410709	0.0127553	-0.0630493	0.68462	-0.0125722	0.935331	-0.119982	0.441283
51813	Ccnc	0.00617008	0.930796	0.0289209	0.68443	0.106952	0.140601	-0.0695131	0.332496	-0.0108673	0.878383	0.01162	0.870767	-0.00591634	0.934006	0.102245	0.159554	0.00736546	0.91773	0.0380071	0.594536
12443	Ccnd1	-0.0373368	0.833347	-0.116183	0.514222	-0.173239	0.333211	-0.0607722	0.732177	-0.163537	0.360502	-0.399995	0.0313663	-0.360724	0.0503427	-0.291106	0.10965	-0.412939	0.0267031	-0.463793	0.0139031
12444	Ccnd2	0.177483	0.105938	0.0943488	0.381939	0.181111	0.0998331	0.124789	0.250087	0.203263	0.0658007	0.230172	0.0407541	-0.0260004	0.810294	0.168687	0.126513	0.260231	0.0217398	0.0662862	0.539481
12445	Ccnd3	-0.0751358	0.360983	-0.00877993	0.914313	0.0407289	0.618557	-0.236852	0.00692405	0.0875424	0.288291	-0.144049	0.0865883	-0.191897	0.0253211	-0.11317	0.173468	-0.147823	0.0789036	-0.10013	0.226364
17151	Ccndbp1	-0.036184	0.700099	0.0749572	0.426883	0.108884	0.251992	0.11352	0.232424	0.05535	0.555909	-0.0504601	0.592961	0.146507	0.128177	-0.0832881	0.379501	-0.00566424	0.951917	-0.0726112	0.441651
12447	Ccne1	0.0536089	0.16458	-0.208452	7.23053e-06	-0.135209	0.00127736	-0.281009	5.16092e-08	-0.179527	5.58767e-05	0.00124322	0.973906	0.0331728	0.386355	0.0445196	0.247194	-0.0397452	0.300203	0.0727562	0.0635482
12448	Ccne2	0.0103481	0.928474	-0.159621	0.174562	-0.0862702	0.457917	0.0524091	0.650106	-0.231167	0.0533328	-0.0606385	0.603312	-0.207061	0.0844731	-0.0499401	0.667942	-0.0544273	0.639741	0.014207	0.902296
12449	Ccnf	-0.0702646	0.100123	-0.126336	0.00497374	-0.144577	0.00164308	-0.0358102	0.393098	-0.210705	2.35946e-05	-0.022935	0.583071	0.0855683	0.0479761	0.0294579	0.48145	-0.0317336	0.448493	0.0413939	0.324443
12450	Ccng1	-0.0311106	0.692677	0.042631	0.588512	0.0940816	0.237871	-0.0271602	0.730061	-0.0747315	0.345477	-0.10249	0.202471	-0.0420734	0.595992	0.0922938	0.248471	-0.0506127	0.523063	-0.0998627	0.212124
12452	Ccng2	-0.0280684	0.790368	0.0662	0.5319	0.116445	0.275425	-0.1326	0.215894	0.0766228	0.469708	0.179808	0.0967873	-0.187242	0.0846466	0.141503	0.186771	0.126224	0.237252	0.249168	0.0243717
66671	Ccnh	0.0303252	0.806934	0.0911271	0.46474	0.123423	0.324605	0.0981961	0.431291	0.0333512	0.787946	-0.0173245	0.889352	0.366999	0.00618049	0.00544735	0.965062	-0.0459645	0.711846	-0.0457041	0.71302
12453	Ccni	-0.00962904	0.81147	0.0524731	0.200426	0.0742385	0.0743748	0.0330866	0.415154	0.0706341	0.0885818	0.0186911	0.643884	-0.0479718	0.240735	0.0336951	0.406707	0.0251903	0.533844	0.0859258	0.0407446
240665	Ccnj	0.107492	0.49052	-0.0266945	0.863912	0.112939	0.470865	0.23212	0.142532	-0.128934	0.409713	0.171905	0.296153	-0.2093	0.210344	0.353632	0.0357579	0.147406	0.364838	0.132994	0.410226
12454	Ccnk	-0.0210601	0.850671	-0.00783755	0.944134	0.0152145	0.891877	-0.037515	0.737625	0.00518867	0.962969	0.123082	0.277098	-0.228526	0.0496567	0.127237	0.261337	0.080212	0.475464	0.124343	0.271545
56706	Ccnl1	0.00608529	0.928131	-0.0028167	0.966703	-0.00907784	0.893068	0.109604	0.11277	0.0419692	0.535143	-0.0417415	0.538206	-0.0838665	0.221327	-0.0279207	0.679786	-0.0663878	0.329815	-0.0919012	0.180601
56036	Ccnl2	-0.0251397	0.854823	-0.00170209	0.990114	-0.0562692	0.682868	0.198381	0.156557	0.0914305	0.507066	0.0623558	0.650669	-0.178203	0.202241	0.0906507	0.511024	0.0701538	0.610256	0.0761164	0.58014
218630	Ccno	-0.49126	0.00309516	-0.324252	0.0399803	-0.458534	0.00571393	-0.368151	0.0212684	-0.508233	0.0021991	-0.399946	0.0247086	-0.226674	0.18547	-0.60315	0.00136272	-0.650927	0.000583099	-0.525188	0.00325309
69109	Ccnq	0.0677006	0.706995	-0.16308	0.370163	0.0553499	0.759215	0.200265	0.270815	-0.170499	0.347792	-0.0090675	0.960556	0.352636	0.0629578	0.120662	0.510339	-0.0126607	0.94465	0.00463537	0.979642
12455	Ccnt1	0.0797227	0.200709	0.115177	0.0689528	0.0444539	0.471825	0.0151595	0.805112	0.1102	0.0806083	0.186457	0.00505104	0.260279	0.00022577	0.150671	0.0201399	0.128912	0.0437252	0.104965	0.0958267
72949	Ccnt2	0.0695695	0.778549	0.0880372	0.722102	0.100887	0.683937	0.269317	0.28142	0.238063	0.339469	0.153994	0.53529	-0.339719	0.178295	0.135421	0.585134	0.105924	0.668878	0.10119	0.682582
67974	Ccny	-0.0137467	0.84055	-0.0556031	0.418581	-0.0380425	0.578834	-0.0374785	0.58433	-0.0827053	0.232243	0.04252	0.535662	-0.13272	0.0608337	0.104887	0.13331	0.0661466	0.337455	0.067055	0.330802
227210	Ccnyl1	-0.119151	0.337702	-0.0960779	0.43812	-0.168262	0.18011	-0.133608	0.283635	-0.217736	0.0858341	-0.0845154	0.498125	-0.173709	0.169888	-0.0151567	0.902751	-0.0792939	0.52396	-0.117292	0.347561
101565	Ccp110	-0.00149258	0.991038	0.0592658	0.656199	0.0162874	0.902528	-0.0468185	0.72501	-0.0201696	0.879332	0.0398629	0.764799	-0.194898	0.151607	0.0798163	0.549944	0.0086549	0.948117	0.0736301	0.580681
72278	Ccpg1	-0.0775179	0.429485	0.0710819	0.468064	0.149248	0.134294	0.0535146	0.584143	-0.0189687	0.845631	-0.115111	0.24525	-0.127152	0.200586	-0.118408	0.231858	-0.0771745	0.43163	0.000471467	0.996137
546143	Ccpg1os	-0.0249126	0.84856	0.110849	0.396222	0.310999	0.0226757	0.23329	0.0788398	-0.11313	0.386721	0.0519369	0.682382	0.0601538	0.636532	-0.179159	0.166821	0.0857949	0.493061	0.111842	0.36851
12777	Ccr10	-0.0439785	0.848723	-0.203209	0.389811	-0.199716	0.406613	-0.172323	0.462539	-0.019701	0.930876	0.1111	0.650778	0.450736	0.0646751	0.296924	0.215995	0.420023	0.076874	-0.176819	0.456007
12773	Ccr4	-0.368373	0.112152	-0.308487	0.180432	-0.476162	0.0485949	0.231837	0.294261	-0.414059	0.0739608	0.422068	0.0525207	-0.279854	0.202596	-0.037313	0.860847	0.50465	0.0205616	0.876409	0.000186472
12775	Ccr7	0.0818066	0.650056	-0.303967	0.11154	-0.120967	0.516894	0.237002	0.192299	-0.109263	0.546258	0.29182	0.136894	0.176756	0.36491	0.132194	0.492496	0.336301	0.0796426	0.655093	0.00107868
54199	Ccrl2	0.220227	0.203736	0.688268	0.000139396	0.822643	1.43247e-05	0.815991	1.34763e-05	0.179776	0.292625	0.503641	0.000374809	-0.0666731	0.600863	0.137588	0.278017	0.723739	2.84261e-06	0.0712561	0.64166
12460	Ccs	0.00978493	0.963298	0.0146873	0.944961	0.146147	0.49439	0.0318711	0.880952	0.101727	0.632378	-0.019534	0.927406	0.719408	0.00221896	-0.0119337	0.955532	-0.0387307	0.856209	-0.0147856	0.944694
73420	Ccsap	0.0438	0.374236	0.0545749	0.270341	0.117559	0.0225127	0.0760926	0.128327	-0.0429546	0.383082	0.00903806	0.853797	0.0154823	0.752653	0.0566298	0.253215	0.0394883	0.422118	0.0404361	0.410439
72972	Ccser2	0.00358712	0.984118	0.155966	0.39002	0.0834756	0.644052	-0.0741423	0.681397	0.130503	0.470782	0.0452933	0.802297	-0.318311	0.0876298	0.116345	0.521203	0.00499407	0.977937	0.0195544	0.913706
12461	Cct2	0.0560709	0.537822	-0.00264393	0.976739	0.0492127	0.588398	0.0588117	0.518296	0.0453893	0.617503	0.112932	0.219794	0.190111	0.0439659	0.119723	0.194065	0.0603305	0.507707	0.0650996	0.475017
12462	Cct3	0.0789635	0.426314	-0.075469	0.446862	0.03366	0.733274	0.0476937	0.629567	0.0374433	0.704669	0.194338	0.0573116	0.189768	0.0630416	0.144875	0.150199	0.128165	0.201115	0.0687273	0.488126
12464	Cct4	0.0551837	0.72281	-0.0517138	0.739566	0.0257312	0.868525	0.0332121	0.83083	-0.0227728	0.8835	0.145598	0.353037	0.424796	0.0104998	0.128853	0.410251	0.0556001	0.720894	0.0675529	0.664388
12465	Cct5	0.114134	0.478927	-0.0596885	0.710207	0.0510373	0.750614	0.0803679	0.617229	0.0477242	0.766261	0.215483	0.186782	0.437334	0.0106804	0.136559	0.397995	0.167534	0.301432	0.114754	0.476601
12466	Cct6a	0.0838589	0.107539	-0.0560656	0.275476	0.0177754	0.726874	0.0490633	0.338634	-0.0184737	0.716592	0.154775	0.00484663	0.0153124	0.763512	0.12881	0.0165622	0.0873907	0.0942619	0.0535453	0.29721
12467	Cct6b	0.926408	0.0792628	0.903772	0.0888154	0.950029	0.080085	0.501677	0.35785	-0.775063	0.235531	-1.15749	0.0491306	0.543212	0.234301	-0.357355	0.467971	-0.283184	0.55012	-0.798809	0.106139
12468	Cct7	0.0626175	0.594621	-0.0173166	0.882712	0.0675083	0.566363	0.056925	0.628393	0.0304432	0.795425	0.0985213	0.404447	0.267338	0.0297137	0.0769968	0.513568	0.0355455	0.762202	0.00934627	0.936529
12469	Cct8	0.0555291	0.330138	-0.0208991	0.711862	0.0340851	0.547794	0.094809	0.102002	0.0373091	0.510806	0.170209	0.00526356	0.0649591	0.256417	0.158622	0.008687	0.095338	0.100277	0.0626463	0.273165
231874	Ccz1	0.00416096	0.925648	-0.10053	0.0311583	-0.0711891	0.11909	-0.0378572	0.399157	-0.0889073	0.0542781	0.0791524	0.085104	-0.0633179	0.164497	0.0748082	0.102535	0.0118328	0.791121	0.0130626	0.769892
235505	Cd109	-0.0741817	0.584178	-0.00461687	0.972739	-0.173753	0.208857	-0.277182	0.0496067	-0.295564	0.0364147	-1.00693	1.57705e-07	-0.306221	0.0355671	-1.16896	1.05113e-08	-0.844562	2.08846e-06	-0.936454	3.5764e-07
12475	Cd14	-0.164979	0.307971	0.0147021	0.926858	-0.255337	0.119842	-0.52213	0.00290737	-0.184301	0.255823	-0.637722	0.000473439	0.373421	0.0268543	-0.884897	8.28311e-06	-0.613812	0.000689881	-0.515468	0.00328013
12476	Cd151	-0.0857678	0.0470406	-0.0785503	0.0673451	-0.0722618	0.0909156	-0.226494	8.37505e-06	-0.0427365	0.308692	-0.239023	3.78891e-06	-0.0779207	0.0696443	-0.21233	2.10247e-05	-0.178734	0.000184586	-0.189554	9.14477e-05
54215	Cd160	0.00164027	0.996635	-0.104833	0.771362	-0.587074	0.147251	0.162663	0.637064	0.268071	0.423679	-0.250297	0.535479	0.344228	0.3561	-0.15909	0.682311	0.0405763	0.911822	0.0500298	0.957348
93671	Cd163	-0.733397	0.0156835	0.471591	0.0836173	-0.405535	0.161592	0.0258882	0.924099	-0.328059	0.238363	-1.02822	0.000233151	-0.310468	0.196235	-1.016	0.000247772	-0.593669	0.0178517	-1.01759	0.000213022
53599	Cd164	0.0681726	0.611307	-0.0436305	0.744645	0.0484183	0.717841	0.104502	0.43751	-0.00213827	0.987249	0.0974701	0.468704	-0.291671	0.0368751	0.0397614	0.766573	0.069658	0.60362	0.0311411	0.816056
17470	Cd200	-0.229991	0.547412	0.163554	0.65297	-1.34741	0.00682804	-0.210499	0.580916	-0.46178	0.235815	-0.112216	0.819137	0.823054	0.0638132	-0.536115	0.298468	-0.217323	0.644335	0.201707	0.639156
170776	Cd209c	-0.619357	0.160292	-0.269319	0.517174	-0.246107	0.562394	0.363821	0.339605	0.251159	0.50453	-0.658901	0.08352	-0.137385	0.694932	-0.042099	0.900706	-0.679625	0.0628613	-0.801985	0.0268913
12503	Cd247	0.0179069	0.961668	0.144617	0.698144	-0.0886527	0.812741	0.0831528	0.823516	0.0858652	0.817448	0.39502	0.296117	-0.287017	0.447531	0.346087	0.358314	0.149001	0.690311	0.316923	0.398158
12484	Cd24a	-0.0670277	0.0745959	-0.040847	0.26821	-0.124856	0.00185128	-0.0946909	0.0142882	-0.10334	0.00810835	-0.0890184	0.020538	-0.0176936	0.62849	-0.112182	0.00448435	-0.0905478	0.0186336	-0.017616	0.629829
21940	Cd27	0.466713	0.352281	0.417629	0.411431	-0.354434	0.546016	0.157463	0.761433	-0.191112	0.7219	-0.166449	0.750488	0.43629	0.363665	-0.27763	0.593016	0.355255	0.444833	-0.162869	0.733319
60533	Cd274	-0.189691	0.524752	-0.160421	0.590449	-0.0386726	0.897019	0.0262925	0.928488	-0.213761	0.46708	0.381225	0.246693	0.279393	0.394211	0.633262	0.0499925	0.45891	0.148501	0.128107	0.68127
102657	Cd276	-0.13033	0.424389	0.215199	0.19096	0.137931	0.398037	-0.342492	0.0430115	0.0619603	0.702087	-0.0829294	0.610125	-0.317818	0.0589078	-0.0933342	0.565964	-0.0497547	0.758773	-0.0463736	0.774416
12487	Cd28	-0.72521	0.0712666	0.372731	0.278192	-0.72137	0.0815709	-0.17326	0.630664	-0.236096	0.509404	-0.25164	0.572517	0.0523785	0.901451	-0.746537	0.117907	-0.588747	0.188123	0.367236	0.338887
12488	Cd2ap	0.044809	0.76235	0.0676777	0.648249	0.061984	0.676051	0.0461928	0.755276	0.0107547	0.942084	0.130562	0.381713	-0.275745	0.071591	0.138779	0.352855	0.0758562	0.609421	0.0879935	0.553669
70233	Cd2bp2	0.0750298	0.0968972	-0.0863672	0.0581498	-0.017298	0.69498	0.0357064	0.420243	0.00636291	0.885056	0.07839	0.0842231	0.0792181	0.0813234	0.0681895	0.130369	0.0491238	0.270681	0.0724965	0.108426
217304	Cd300lb	-0.523471	4.74795e-05	0.0211088	0.924707	-0.539725	3.58401e-05	-0.80083	7.87149e-08	-0.396767	0.000958907	-1.43899	2.50478e-10	-0.20073	0.158016	-1.60203	2.50285e-11	-1.53599	3.27199e-11	-1.39503	9.99918e-11
66205	Cd302	0.783725	0.0455033	0.770095	0.0506031	0.510294	0.211536	0.225464	0.580919	0.745474	0.0532625	0.480809	0.242383	0.77505	0.0581419	0.416615	0.304229	0.283804	0.477821	0.372239	0.333643
54219	Cd320	0.0219125	0.916415	-0.0950473	0.649931	0.024314	0.907434	-0.0176038	0.932854	-0.079778	0.70265	0.175869	0.405402	0.618581	0.00631171	0.118058	0.574823	0.183088	0.385656	0.105509	0.615029
12489	Cd33	0.201263	0.568248	-0.671167	0.107189	-0.610024	0.152414	0.43623	0.209044	-0.439424	0.253841	0.157004	0.740061	0.150914	0.741595	-0.105274	0.84008	-0.147604	0.746262	0.718448	0.0765596
12490	Cd34	-0.332106	0.283667	0.0588589	0.842247	-0.89949	0.0121236	-0.234681	0.442475	-0.424384	0.169975	-0.393876	0.254246	-0.0136337	0.966626	-0.6346	0.0732906	-0.864263	0.017685	-0.240337	0.443793
12493	Cd37	-0.172017	0.547796	0.164678	0.552025	0.397978	0.154798	-0.169259	0.555105	0.275543	0.306528	-0.710782	0.0210504	-0.370901	0.193168	-0.475816	0.0963725	-0.30509	0.260814	-0.226233	0.385818
12494	Cd38	-0.191709	0.0191652	0.166529	0.0379939	-0.266177	0.00197775	-0.0127709	0.868902	-0.00182938	0.981016	-0.71199	1.05519e-09	-0.0363895	0.637535	-0.713399	9.25136e-10	-0.654778	4.4624e-09	-0.728567	4.77411e-10
70333	Cd3eap	0.0954642	0.689874	-0.103168	0.666626	-0.0177664	0.940774	-0.0417051	0.861524	0.00532336	0.982216	0.148365	0.537254	0.792235	0.00261385	0.0876526	0.714725	0.0766	0.749197	0.0220643	0.926519
12502	Cd3g	-0.0419554	0.84305	-0.0738919	0.728862	0.222627	0.296847	0.0173185	0.934583	0.18459	0.37495	0.116321	0.592672	0.423647	0.0572017	0.257172	0.232781	0.339949	0.113064	0.418275	0.0509102
12505	Cd44	-0.0831117	0.32925	-0.0795932	0.349784	-0.153655	0.0774428	-0.143803	0.0971934	-0.102953	0.229047	-0.358056	0.000220165	-0.185899	0.0350807	-0.322664	0.000667343	-0.294266	0.00160042	-0.25803	0.00473995
17221	Cd46	-0.0510867	0.855248	0.398134	0.147155	-0.0847522	0.76937	0.111611	0.686565	0.0605306	0.824017	-0.273448	0.363691	-0.0883385	0.763401	0.0557969	0.844386	0.173114	0.532323	-0.0392298	0.886365
16423	Cd47	-0.0231611	0.750342	-0.0247975	0.733404	-0.0457907	0.530599	0.0288052	0.692469	-0.00846377	0.907336	-0.0634975	0.386562	0.259458	0.0012961	0.0222567	0.759965	-0.0619544	0.397829	0.0496549	0.496752
12508	Cd53	-0.163565	0.439267	-0.265419	0.220344	-0.306827	0.166946	-0.0524062	0.93951	0.0708832	0.726275	0.205847	0.389904	0.125071	0.600927	0.582209	0.0148166	-0.0838445	0.748964	0.697756	0.00295408
12509	Cd59a	-0.16811	0.461653	0.361415	0.102942	0.165548	0.463071	0.119748	0.587309	0.294023	0.174982	-0.296913	0.195721	0.747036	0.00114738	-0.0628216	0.772531	-0.385894	0.0876562	-0.180162	0.394646
12512	Cd63	0.0308195	0.828622	-0.0042843	0.975983	0.0485919	0.733067	0.0120822	0.932346	0.0690761	0.628167	-0.0140361	0.92147	0.417474	0.00647525	0.00759239	0.957468	-0.0868744	0.543146	-0.0314051	0.825462
12514	Cd68	0.00179705	0.989137	0.182406	0.17322	0.133986	0.316273	0.0876139	0.508271	0.0974214	0.459639	-0.295942	0.040111	-0.358909	0.0145722	-0.409044	0.00599559	-0.273416	0.0530419	-0.360663	0.0123436
12517	Cd72	0.41591	0.442633	-0.144636	0.806837	-0.182285	0.764732	-0.908666	0.169883	0.145355	0.788814	-0.309972	0.639213	-0.800821	0.262513	-0.573262	0.393919	-0.387471	0.538199	-0.716967	0.262363
16149	Cd74	-0.0998841	0.689633	0.425778	0.0878387	0.364981	0.146526	-0.115291	0.645829	0.045775	0.851698	-0.580783	0.0280904	1.17361	2.60257e-05	0.277951	0.246859	-0.469769	0.0628773	0.343879	0.146933
12518	Cd79a	-0.800919	0.00391936	0.000148162	0.99923	0.103575	0.660687	-0.387439	0.120462	-0.0573346	0.912441	0.121362	0.655048	-0.0704409	0.849049	-0.646387	0.0198088	-0.316924	0.207008	-0.336754	0.203111
12520	Cd81	-0.156016	0.00451841	0.143917	0.00808629	0.0607099	0.238126	-0.0191806	0.705984	0.0364378	0.474838	-0.277289	8.0532e-06	0.0626628	0.223432	-0.270482	1.14759e-05	-0.201815	0.000432613	-0.0980653	0.0614444
12521	Cd82	-0.153791	0.000430479	0.0272571	0.482405	-0.0527838	0.179638	-0.102403	0.0126156	0.0820135	0.0411808	-0.49381	6.02899e-13	-0.0500916	0.201949	-0.529198	1.19347e-13	-0.369489	3.4396e-10	-0.259255	2.96522e-07
12527	Cd9	-0.0718522	0.466764	0.0102474	0.916919	0.000902501	0.99267	-0.136908	0.171138	-0.0274265	0.780216	-0.330011	0.00223099	-0.18924	0.0627935	-0.362892	0.000940033	-0.238391	0.0213334	-0.255958	0.0141184
17064	Cd93	0.722148	0.0452501	-0.188959	0.631528	0.56589	0.127662	0.61951	0.0883135	0.394827	0.270748	1.11168	0.0278168	-0.041903	0.940695	0.595445	0.245892	-0.258318	0.641901	0.731727	0.124704
171486	Cd99l2	-0.0992536	0.0666106	0.144785	0.00955267	0.0827144	0.122843	0.0525298	0.320344	0.100379	0.0633328	-0.130956	0.017833	-0.11801	0.0311935	-0.100519	0.0630484	-0.0759927	0.153906	-0.0393231	0.453767
72269	Cda	0.164236	0.137364	0.25854	0.0229795	0.370931	0.00185558	0.334983	0.00420461	0.382256	0.00132555	0.145483	0.18542	0.176624	0.111898	0.237274	0.0347701	0.0578159	0.592094	0.192267	0.0810612
71891	Cdadc1	0.0341173	0.549835	0.128634	0.0305213	0.136409	0.0227154	0.105231	0.0727702	0.0636962	0.267335	0.215606	0.000744679	0.107628	0.0688748	0.209916	0.000955599	0.152764	0.0117498	0.270411	5.33443e-05
68968	Cdan1	0.0311353	0.600045	-0.0985026	0.105189	-0.0783319	0.193997	0.00614135	0.917463	-0.0979866	0.10657	0.0702758	0.243634	-0.0652657	0.278673	0.117985	0.0553301	0.040192	0.500468	0.0116024	0.845033
98828	Cdc123	0.0495641	0.256926	0.0516589	0.237886	0.109837	0.0162162	0.0937978	0.0372719	0.0692871	0.117002	-0.0641715	0.145703	-0.0850552	0.0574183	-0.0942614	0.0365131	-0.0554914	0.205841	-0.0201379	0.641622
229776	Cdc14a	-0.0685346	0.692944	-0.0756579	0.663073	-0.216251	0.219656	-0.0599481	0.729778	-0.0943177	0.587179	0.0197323	0.909527	-0.31098	0.0824845	-0.0517036	0.766	0.0452725	0.794168	0.0470474	0.786155
218294	Cdc14b	-0.151776	0.16631	0.0177346	0.868989	-0.00463007	0.965715	-0.187319	0.0909138	0.0146085	0.891706	-0.157869	0.153775	-0.201254	0.0723897	-0.188966	0.089944	-0.199787	0.073366	-0.189727	0.0873419
69957	Cdc16	-0.0165054	0.794332	0.00424754	0.946483	0.0103958	0.869595	0.0865593	0.178763	0.0319792	0.61396	-0.11903	0.0688553	0.0947759	0.142874	-0.164266	0.0144334	-0.0488479	0.442913	-0.071028	0.26728
107995	Cdc20	-0.0125482	0.90945	-0.136493	0.222721	-0.134935	0.227983	-0.138986	0.214635	-0.103524	0.35205	0.0832459	0.453104	0.252866	0.0288164	0.069575	0.529915	0.0631145	0.568494	-0.0397628	0.718852
52563	Cdc23	0.0467047	0.836783	0.0157992	0.944432	0.0442875	0.845219	0.0558929	0.805339	0.0316501	0.888903	0.0967303	0.670797	-0.396106	0.0907085	0.0958522	0.673466	0.0543689	0.810789	0.0985359	0.664548
12530	Cdc25a	0.0254244	0.555382	-0.116067	0.0112061	-0.115792	0.0114151	-0.0178968	0.67764	-0.129737	0.00515304	-0.0666457	0.130567	-0.0841125	0.0595537	-0.0520549	0.233486	-0.0988708	0.0284706	-0.138803	0.00308873
12531	Cdc25b	-0.0328159	0.670603	-0.0104346	0.892258	-0.0461649	0.55044	-0.0745349	0.337558	-0.0428391	0.57912	0.139038	0.0799386	-0.0572871	0.459853	0.172517	0.0322778	0.082238	0.290985	0.133087	0.0927227
12532	Cdc25c	-0.108702	0.286284	0.00128466	0.989831	-0.0596774	0.555564	0.00942742	0.925499	-0.124804	0.222165	-0.0719897	0.477136	0.256159	0.0162899	-0.0711737	0.481886	-0.0501325	0.619273	-0.134706	0.187994
66440	Cdc26	0.032107	0.864827	0.0545835	0.772411	0.145184	0.444202	-0.0622609	0.741737	0.0688465	0.715131	-0.0304173	0.872184	0.561401	0.00590726	-0.106485	0.574253	-0.0258911	0.890907	-0.0657039	0.727816
217232	Cdc27	0.00302184	0.984517	-0.0352796	0.820866	-0.069395	0.656604	-0.0270988	0.861901	-0.10779	0.490778	-0.000157451	0.999194	-0.266674	0.0960453	0.0502505	0.747307	0.00523382	0.973198	-0.0142416	0.927144
216150	Cdc34	0.0464159	0.82405	-0.00890603	0.965964	0.0523614	0.802095	0.00518495	0.980181	0.0568605	0.785307	0.130508	0.534909	0.666625	0.00354317	0.198156	0.348165	0.049218	0.814232	0.142689	0.497078
12539	Cdc37	0.0234652	0.897427	0.0516253	0.776843	0.0948881	0.603111	0.14842	0.417795	0.157294	0.390819	0.088636	0.627121	0.501133	0.0100455	0.0035894	0.984268	0.0588102	0.746853	0.0303631	0.867529
67072	Cdc37l1	0.0187425	0.784174	0.0554447	0.4204	0.117999	0.0933765	0.0044334	0.948346	-0.0110252	0.871843	0.12169	0.0870447	-0.0778094	0.267263	0.156113	0.0306366	0.0654428	0.346785	0.10822	0.12431
71713	Cdc40	-0.0347717	0.898056	0.0644515	0.812304	0.00361143	0.989395	-0.123459	0.650158	0.0343541	0.899144	0.0528052	0.845957	-0.421719	0.13021	-0.00391559	0.988495	0.0657781	0.808478	0.0277139	0.918539
12540	Cdc42	-0.0192846	0.635755	-0.0419279	0.30692	-0.0637215	0.125227	-0.056681	0.170637	-0.0764545	0.0683526	-0.0477971	0.245663	0.0220167	0.589078	-0.0212764	0.601545	-0.0474274	0.249166	-0.0115199	0.776944
226751	Cdc42bpa	0.0294864	0.892931	0.00180624	0.993422	0.0110373	0.959836	-0.0127792	0.953489	0.0275438	0.89991	0.0320752	0.883892	-0.349114	0.121034	0.153065	0.487568	-0.0324007	0.88264	-0.0381709	0.861873
217866	Cdc42bpb	0.0570353	0.543857	0.054156	0.564289	0.0187718	0.841253	-0.000775103	0.993397	0.148445	0.121234	0.140182	0.143062	-0.145955	0.128244	0.172329	0.0746139	0.099223	0.294708	0.0849592	0.368098
240505	Cdc42bpg	-0.0368623	0.854911	0.26677	0.192845	0.0896662	0.657075	0.0477386	0.812843	0.213274	0.29479	-0.0677699	0.736677	-0.245534	0.229345	-0.0506821	0.801296	-0.00139536	0.994466	0.0841385	0.676188
104445	Cdc42ep1	-0.0126877	0.858012	-0.063724	0.372425	-0.0850009	0.236936	0.0587229	0.410547	0.00604146	0.932088	0.00847299	0.904904	-0.164445	0.0270275	-0.0597956	0.402242	-0.0100764	0.887004	0.0310505	0.661955
104252	Cdc42ep2	-0.148641	0.236874	0.0392005	0.751365	-0.0193865	0.876011	-0.378935	0.00498692	-0.080248	0.517005	-0.424653	0.00213826	0.0929566	0.459245	-0.466331	0.0008867	-0.473813	0.000722268	-0.482145	0.000575649
260409	Cdc42ep3	-0.0254619	0.750376	0.113356	0.163989	0.0615485	0.444191	0.0751408	0.351322	0.119013	0.144491	0.140023	0.0894749	0.142573	0.0843474	0.0419144	0.602035	0.0701059	0.385014	0.1751	0.0360914
56699	Cdc42ep4	0.461306	4.87589e-08	-0.142021	0.0288947	0.358512	3.45818e-06	0.376365	1.60837e-06	0.242951	0.000505218	0.740839	2.80999e-12	-0.145405	0.0255871	0.562422	1.04044e-09	0.729056	3.98463e-12	0.650733	4.81877e-11
57912	Cdc42se1	-0.0601285	0.501672	-0.0928814	0.30225	-0.157282	0.0863897	-0.335658	0.000770764	-0.0859619	0.338904	-0.0577392	0.519171	0.160977	0.0798954	-0.119709	0.186994	-0.0819457	0.362027	-0.0952822	0.290442
72729	Cdc42se2	0.0304087	0.812729	-0.0946549	0.463202	-0.0337973	0.792534	-0.160554	0.217937	-0.121497	0.347735	-0.00501573	0.968953	-0.311572	0.0218768	0.035812	0.781087	-0.0660338	0.608892	-0.0811618	0.529624
12544	Cdc45	0.0176795	0.774398	-0.0652984	0.294624	-0.0238131	0.699835	0.0899268	0.152521	-0.0527587	0.395153	0.0919734	0.144144	0.117884	0.0646015	0.0525218	0.397705	0.0849219	0.175897	0.19353	0.00380448
71702	Cdc5l	0.0109566	0.869004	-0.0403314	0.545148	-0.0584135	0.382809	0.0459541	0.490987	-0.0865151	0.199728	0.118644	0.082892	-0.123732	0.0713305	0.130557	0.057742	0.0953091	0.15926	0.0584871	0.382037
23834	Cdc6	-0.0167714	0.808067	-0.162699	0.0248189	-0.130159	0.0680155	0.059278	0.393584	-0.123151	0.0829253	-0.137468	0.0552111	-0.225474	0.00284579	-0.140339	0.0505433	-0.11326	0.109901	-0.177177	0.0154379
12545	Cdc7	0.111054	0.383104	0.0274289	0.828334	0.0812336	0.522408	0.385999	0.00477055	0.160973	0.209506	0.286617	0.0303554	-0.103585	0.415909	0.20973	0.1057	0.263502	0.0449137	0.372654	0.00614446
214498	Cdc73	0.065522	0.620074	0.0222163	0.866264	0.0265394	0.840664	0.0421471	0.749542	-0.00391704	0.976295	0.162581	0.225243	-0.231311	0.0892668	0.197024	0.144063	0.135393	0.310051	0.0717946	0.587533
108912	Cdca2	0.0128643	0.810594	-0.136101	0.0164787	-0.110997	0.0466147	0.0406179	0.45148	-0.124607	0.0267576	0.108362	0.0516133	-0.0721651	0.186377	0.122181	0.0296252	0.066431	0.222188	0.12828	0.0228922
14793	Cdca3	-0.045088	0.802553	0.0269324	0.881214	0.00327774	0.985498	0.0374426	0.835472	0.0448029	0.803626	-0.0741504	0.681228	0.52507	0.00679025	-0.064941	0.718794	-0.0420518	0.815407	-0.0658555	0.714731
71963	Cdca4	0.0148222	0.796801	-0.0794542	0.174946	-0.0911652	0.121811	-0.016206	0.778388	-0.0881109	0.13384	-0.0815371	0.164859	0.0728761	0.212851	-0.0545938	0.347311	-0.0959959	0.104097	-0.0192372	0.738406
67849	Cdca5	-0.0720459	0.144535	-0.0325828	0.502486	-0.0107875	0.823813	-0.0633409	0.197696	-0.0291069	0.548293	-5.76496e-06	0.999905	0.0395854	0.417539	0.0267362	0.582175	-0.0407562	0.403108	0.144909	0.00542198
66953	Cdca7	0.0866943	0.0296795	-0.0830874	0.0366006	-0.0218234	0.568215	0.197724	1.65904e-05	-0.113173	0.00580686	0.102295	0.0117174	-0.066962	0.0881525	0.116832	0.00461947	0.0469378	0.224864	-0.100574	0.0129704
217946	Cdca7l	0.0619043	0.643965	-0.153845	0.256282	-0.0216272	0.871668	0.226827	0.0984052	-0.0887171	0.508654	0.175736	0.196288	-0.257276	0.0635183	0.178087	0.190319	0.144961	0.283508	0.14467	0.284085
52276	Cdca8	0.00722792	0.94717	-0.0710885	0.516391	-0.026774	0.806306	-0.0498705	0.648261	-0.0475524	0.663396	0.0482785	0.658941	0.276806	0.0165894	0.061074	0.576925	0.00808767	0.940922	0.0434202	0.691028
109332	Cdcp1	0.0520809	0.834537	0.399506	0.11565	0.450686	0.0785225	-0.102983	0.681544	0.312514	0.213029	-0.0327328	0.898134	-0.251672	0.330585	0.100643	0.69198	-0.0524947	0.836091	-0.122251	0.629022
12550	Cdh1	-0.411721	0.136259	0.0840551	0.753188	-0.315338	0.251184	-0.388919	0.158792	-0.298967	0.270629	-0.40502	0.147942	-0.381641	0.169329	-0.435601	0.119522	-0.182372	0.500913	-0.150909	0.575062
12552	Cdh11	0.00486267	0.991972	-0.829944	0.145592	0.116521	0.814429	0.290775	0.535106	0.1613	0.729963	-0.420876	0.428276	-0.0901719	0.856699	-0.459494	0.377359	-0.397189	0.42564	-0.170345	0.713927
12555	Cdh15	-0.445541	0.466461	0.0797779	0.887991	-0.680683	0.304048	-0.202379	0.727846	-0.607274	0.3204	-1.19882	0.0144964	-0.00430806	0.991334	-1.66276	0.00166796	-1.24171	0.00835595	-1.67272	0.000720189
12557	Cdh17	0.0764971	0.687582	0.0852686	0.65446	-0.061266	0.750155	0.297413	0.124049	0.24225	0.205196	0.729369	0.00120422	-0.219115	0.306178	0.846385	0.000240489	0.105593	0.607619	0.603826	0.00509021
227485	Cdh19	-0.0821739	0.735277	0.117331	0.628794	-0.123169	0.61471	-0.0240692	0.921066	-0.140214	0.564147	-0.602999	0.0191079	-0.282699	0.247541	-0.697615	0.00763155	-0.140303	0.560566	-0.218326	0.366489
22295	Cdh23	0.514798	0.0212096	0.130935	0.592922	0.503956	0.0265949	0.575052	0.010654	0.550121	0.0130996	0.685128	0.0234093	0.124409	0.68612	0.522346	0.0783084	0.236557	0.457597	0.677323	0.0174805
239096	Cdh24	-0.164803	0.259825	-0.187983	0.200762	-0.142041	0.331348	-0.155696	0.286854	-0.275367	0.0650712	-0.11895	0.416274	-0.278711	0.0642335	-0.113498	0.436765	-0.094805	0.514163	-0.247282	0.0959745
66626	Cdip1	-0.0500788	0.17942	-0.0146162	0.690601	-0.0308673	0.403527	-0.143994	0.000499542	-0.0513996	0.168264	-0.106923	0.00679019	-0.129028	0.00150004	-0.226385	1.27366e-06	-0.0797192	0.0372771	-0.168206	8.48209e-05
52858	Cdipt	-0.00183986	0.981069	0.0853175	0.276625	0.0955324	0.224651	-0.117806	0.137155	0.142021	0.0754946	-0.0155892	0.841291	0.216386	0.0092754	0.0258719	0.739664	-0.113639	0.151973	0.0415291	0.593932
381922	Cdiptos	0.228768	0.621294	0.468656	0.303574	0.0243835	0.960441	-0.0148738	0.976144	0.13792	0.763278	-0.980876	0.107491	0.720952	0.132921	-0.163422	0.750426	0.240929	0.6113	-0.448187	0.368449
12534	Cdk1	-0.0443424	0.554737	-0.114609	0.133954	-0.0729691	0.333927	-0.0510461	0.497026	-0.144107	0.062543	-0.0269781	0.71895	0.190797	0.0160519	-0.00663732	0.929355	-0.0704996	0.350305	0.0537745	0.474498
234854	Cdk10	0.0342799	0.858285	0.0600135	0.754774	0.125352	0.515794	0.0892209	0.642781	0.14677	0.446355	-0.0434142	0.821605	0.564989	0.00640691	-0.036436	0.849748	-0.0175393	0.927237	-0.123236	0.522431
12537	Cdk11b	0.053861	0.703996	-0.00621232	0.965004	0.0728852	0.607702	0.0173439	0.902522	0.053864	0.703918	0.0424592	0.764844	0.400085	0.00847456	0.0379658	0.789017	-0.0236052	0.867782	0.0321794	0.820424
69131	Cdk12	0.0693107	0.750252	-0.018617	0.931828	-0.0934296	0.6685	0.320473	0.148938	-0.01557	0.942929	0.242647	0.271131	-0.350919	0.116657	0.284287	0.199069	0.152488	0.485761	0.112042	0.607571
69562	Cdk13	0.0236149	0.913207	-0.00043533	0.998397	-0.0974412	0.653876	0.103753	0.63276	-0.0294045	0.89202	0.104697	0.630209	-0.322977	0.145482	0.139155	0.522771	0.0784212	0.717889	0.093126	0.667889
18647	Cdk14	-0.117952	0.632108	-0.00856796	0.972186	-0.191089	0.440293	-0.0318201	0.897007	-0.106732	0.664499	-0.163051	0.51166	-0.377261	0.136067	-0.0560176	0.820682	-0.265778	0.287547	-0.134118	0.587636
18555	Cdk16	-0.0176677	0.746276	-0.0551937	0.316342	-0.0655152	0.236218	-0.0439751	0.423076	-0.0677616	0.220711	-0.0547366	0.320593	-0.103638	0.0661625	-0.0546509	0.321238	-0.0189688	0.728412	-0.0649829	0.239779
237459	Cdk17	0.0347775	0.757056	0.067272	0.550597	0.0948477	0.401854	0.0871916	0.440246	0.0575736	0.608977	-0.0962207	0.396329	-0.247501	0.0354952	-0.086379	0.44554	-0.101031	0.372991	-0.147869	0.195844
18557	Cdk18	0.0815287	0.180476	0.368374	1.23398e-06	0.355882	2.20233e-06	-0.19272	0.00322268	0.282771	5.56444e-05	0.208971	0.00179898	0.0939002	0.132248	0.362124	2.04643e-06	0.0925694	0.135186	0.139251	0.0278934
78334	Cdk19	-0.14962	0.200115	0.0640876	0.577994	-0.055882	0.627772	-0.0163155	0.887109	0.0417947	0.716121	-0.0726659	0.528436	-0.201767	0.0877874	-0.113742	0.326278	0.0233702	0.8386	0.061649	0.591701
12566	Cdk2	-0.0209543	0.712168	-0.0608919	0.288381	-0.0780897	0.176572	-0.149231	0.0132563	-0.0631651	0.270818	-0.108297	0.0652197	-0.102074	0.0812427	-0.0824208	0.154753	-0.0838077	0.147947	-0.0537409	0.347537
105278	Cdk20	-0.138629	0.051124	-0.045943	0.504091	-0.188912	0.00998994	0.00786304	0.908558	0.0333701	0.625855	-0.236435	0.00190889	0.10534	0.135666	-0.229873	0.0023879	-0.164158	0.0234655	-0.106622	0.129092
13445	Cdk2ap1	-0.135834	0.11632	-0.197324	0.0260329	-0.235022	0.00925701	-0.146883	0.0907545	-0.266192	0.00372651	0.0380163	0.653464	0.106167	0.215903	0.036892	0.662982	-0.0406497	0.631187	0.0534185	0.528658
52004	Cdk2ap2	-0.123602	0.255349	0.00599575	0.955428	0.0170232	0.87403	-0.0603489	0.575023	0.0425557	0.691762	-0.112795	0.2999	0.247548	0.0282453	-0.0412879	0.701511	-0.0901612	0.404831	-0.0714366	0.507744
69681	Cdk3	0.0723499	0.711555	0.193893	0.323895	0.282161	0.157272	0.280771	0.155049	0.441494	0.0274667	0.0776303	0.689332	0.368729	0.0652712	-0.119302	0.540636	-0.130757	0.499284	0.0473655	0.802611
12567	Cdk4	0.0259765	0.716979	-0.114256	0.118915	-0.0732921	0.310654	-0.0539846	0.453142	-0.0559784	0.436765	0.0661562	0.359303	0.119119	0.104782	-0.0157986	0.825414	0.0653518	0.365013	0.0118587	0.868438
12568	Cdk5	-0.0421749	0.667992	0.138598	0.165564	0.177661	0.0790345	-0.0261969	0.789746	0.143479	0.151406	-0.0974709	0.326301	0.224513	0.0293225	-0.0946755	0.339818	-0.0999682	0.313672	-0.0963607	0.330696
12569	Cdk5r1	0.0149352	0.88047	-0.26648	0.0125169	-0.39512	0.000554935	0.239444	0.0213542	-0.533641	1.25412e-05	-0.0701571	0.500463	0.0267034	0.796908	-0.236267	0.0296875	-0.25908	0.0174116	-0.40998	0.000426846
12570	Cdk5r2	-0.321639	0.285441	0.0701169	0.807402	0.276001	0.336986	-0.152453	0.603775	-0.538144	0.0806126	-0.385345	0.218954	-0.244974	0.424065	-0.459532	0.141843	0.203437	0.472611	-0.0727102	0.797058
66971	Cdk5rap1	0.0360736	0.637957	-0.0267193	0.727505	0.110495	0.157239	0.197728	0.0146503	0.0055532	0.942058	0.00611592	0.936723	-0.112546	0.152818	0.0831617	0.284381	0.0551323	0.474509	0.0523606	0.49589
214444	Cdk5rap2	0.0201936	0.875257	0.0966051	0.454954	-0.000138551	0.999141	0.143352	0.270566	0.0511036	0.691374	0.0520113	0.686354	-0.166696	0.202273	0.0867527	0.501609	0.103923	0.4215	0.0368296	0.774473
80280	Cdk5rap3	-0.011946	0.951259	-0.0393019	0.840716	0.049554	0.800071	0.0362125	0.853051	0.00106497	0.995649	-0.0859903	0.660985	0.615441	0.00385003	-0.155961	0.428253	0.0182578	0.925572	0.00342037	0.986028
12571	Cdk6	-0.00957695	0.8996	0.0439324	0.563919	-0.260403	0.00186699	0.0655069	0.391419	-0.0783507	0.306587	-0.0932839	0.22706	0.0395747	0.604026	-0.130118	0.0960271	-0.115766	0.13618	-0.249972	0.00263022
12572	Cdk7	0.0967665	0.185803	-0.0148073	0.837011	0.0244139	0.734789	-0.167622	0.0264647	0.0734704	0.311514	-0.0740301	0.309822	0.0997821	0.174456	-0.183035	0.0164826	-0.0382897	0.596263	-0.134722	0.0700434
264064	Cdk8	0.0438867	0.504798	-0.0576958	0.382183	-0.00772523	0.906214	-0.10004	0.135253	-0.0126161	0.847335	0.0696582	0.294081	-0.122418	0.0711483	0.0821271	0.217736	-0.00209933	0.974491	0.0421488	0.522244
107951	Cdk9	0.0177301	0.835782	0.0653841	0.446952	0.10663	0.219159	0.020091	0.814336	0.148796	0.0903801	0.0930153	0.282584	0.182572	0.0406975	0.0934654	0.280175	0.0380051	0.657507	0.122995	0.158289
68916	Cdkal1	-0.0960685	0.282773	0.0545701	0.538004	0.0190271	0.830102	0.155527	0.0865087	-0.145503	0.107969	0.0551901	0.53841	-0.182337	0.0505509	0.0447498	0.616552	-0.0311196	0.726902	0.118611	0.187477
53886	Cdkl2	-0.115227	0.39857	0.035619	0.792706	-0.0187855	0.889898	-0.132674	0.332429	-0.0449971	0.739787	-0.262793	0.0639705	-0.20141	0.149623	-0.118945	0.387843	-0.147238	0.286336	-0.0958939	0.483573
213084	Cdkl3	0.038014	0.720989	0.0997844	0.351782	-0.0438146	0.684315	0.0715629	0.503402	0.050571	0.633017	0.111013	0.311123	0.0544072	0.618308	0.0982018	0.366847	0.00379766	0.971841	0.113556	0.290688
382253	Cdkl5	0.0642277	0.839701	0.0918395	0.772549	-0.00197222	0.995077	-0.101468	0.750695	0.0486459	0.877818	0.00138407	0.996603	-0.303644	0.35594	-0.00781461	0.980739	0.03545	0.912249	-0.0250927	0.937573
12575	Cdkn1a	-0.233067	0.000994526	0.138602	0.036605	0.0221045	0.728502	-0.105649	0.105293	-0.0319453	0.616108	-1.00099	5.51238e-15	-0.234512	0.000953685	-1.04894	1.79077e-15	-0.947481	1.95169e-14	-0.927183	3.17702e-14
12576	Cdkn1b	-0.10561	0.366111	-0.0518987	0.655011	-0.119719	0.306861	-0.0542166	0.640747	-0.109731	0.347895	-0.0330318	0.775867	-0.185094	0.119022	-0.0477042	0.681147	0.0288639	0.8034	0.0324057	0.779839
70925	Cdkn2aip	-0.0366309	0.552546	-0.0636914	0.305192	-0.102873	0.103464	-0.114362	0.0716174	-0.113758	0.072642	0.0534005	0.39092	-0.118872	0.0633319	0.0728984	0.2438	-0.00151836	0.980365	-0.00279559	0.963806
52626	Cdkn2aipnl	-0.00767984	0.911545	0.0726662	0.298134	0.0975528	0.165999	0.0119376	0.862939	0.0778834	0.265365	-0.0667276	0.339162	0.152738	0.0345557	-0.056025	0.420937	-0.113693	0.108836	-0.0354823	0.60869
12580	Cdkn2c	0.126508	0.0170238	-0.0604327	0.234823	0.0460675	0.362515	0.13851	0.0096911	0.0850586	0.0985565	-0.0511638	0.313118	0.082019	0.111083	-0.00466454	0.925996	-0.0264465	0.599298	0.104579	0.0449735
12581	Cdkn2d	-0.075233	0.536584	0.0111796	0.926555	0.0448536	0.712033	-0.441973	0.00109038	-0.0240858	0.842511	-0.14437	0.240994	0.431311	0.00134423	-0.0300849	0.804313	-0.124587	0.309288	0.0160656	0.894519
72391	Cdkn3	0.0186357	0.931443	0.126422	0.560547	0.128165	0.555906	0.142922	0.511006	0.0510665	0.813373	-0.152712	0.482493	0.639854	0.0060262	-0.118834	0.583407	-0.033237	0.877512	-0.244724	0.262151
227526	Cdnf	-0.16108	0.323446	-0.0828162	0.772784	-0.0412089	0.996335	0.0288093	0.798001	-0.0570108	0.906681	-0.00862935	0.943599	-0.100013	0.496267	-0.208681	0.125102	-0.194411	0.180036	-0.186435	0.124013
12583	Cdo1	-0.13198	0.534557	-0.0844023	0.690424	-0.0186739	0.930508	-0.226407	0.295308	0.472369	0.0237033	-0.813081	0.00106142	-0.233859	0.274319	-0.633841	0.00644037	-0.133764	0.512356	-0.290832	0.155746
57810	Cdon	-0.016894	0.937591	-0.083901	0.697927	-0.145756	0.501845	0.111983	0.604644	-0.121772	0.573616	0.207959	0.33901	-0.248931	0.254718	0.0262181	0.9032	0.227505	0.296028	0.28419	0.194198
72355	Cdpf1	-0.0434385	0.770232	-0.134558	0.370539	0.132603	0.376508	0.116386	0.435298	-0.0529594	0.72091	-0.0131159	0.931057	0.299337	0.0563783	0.0595533	0.693166	-0.00670211	0.964431	-0.00972993	0.948109
12585	Cdr2	-0.0611935	0.144656	-0.022221	0.589822	-0.00739106	0.857399	-0.212474	1.77353e-05	-0.111421	0.0109026	-0.16045	0.000557438	-0.0405854	0.33043	-0.157156	0.000684229	-0.164522	0.000424026	-0.126672	0.00452744
237988	Cdr2l	0.124086	0.249866	0.0618825	0.562454	0.211232	0.0556844	-0.0692425	0.517473	0.25955	0.0206349	0.31718	0.00576885	-0.233661	0.0360049	0.258788	0.0211174	0.288977	0.0108911	0.218282	0.0483429
110911	Cds2	0.00789306	0.84303	0.154942	0.000547788	0.148996	0.0008145	-0.00901085	0.821197	0.161495	0.000352666	0.0523053	0.196486	0.011908	0.765349	0.0919937	0.0275932	0.11281	0.0081564	0.11209	0.00850674
386463	Cdsn	-0.0304043	0.873331	-0.0263445	0.89018	-0.151557	0.431894	0.0971975	0.610843	0.0270998	0.886684	-0.0392584	0.838292	-0.352555	0.0766015	-0.125067	0.516866	-0.206754	0.286636	0.125803	0.510882
67177	Cdt1	-0.0525742	0.39658	-0.0793572	0.204624	-0.146302	0.023889	0.0595861	0.33754	-0.116191	0.067688	0.00563364	0.927237	0.116514	0.0674761	-0.0442117	0.47559	-0.0361801	0.558554	-0.11776	0.0644757
321022	Cdv3	0.0751318	0.466772	-0.18936	0.0739786	-0.122908	0.237879	-0.0671829	0.514824	-0.137793	0.187161	0.161816	0.123929	-0.236192	0.0284135	0.177278	0.0933034	0.0770854	0.45563	0.042542	0.679371
12593	Cdyl	0.00845463	0.948671	-0.0780424	0.554002	-0.0446556	0.734553	-0.0880318	0.504915	-0.0632586	0.630621	0.012077	0.927176	-0.310214	0.0257244	0.038111	0.772921	-0.0924449	0.485531	-0.0147712	0.9107
26365	Ceacam1	-0.401765	0.531995	0.491008	0.386604	-0.347273	0.598888	0.135148	0.819327	0.0142071	0.98084	0.791765	0.17485	0.913933	0.113945	0.249306	0.679309	-0.404786	0.531413	-0.0525718	0.929026
330483	Ceacam16	-0.108963	0.635206	0.252973	0.262641	-0.0827171	0.723505	-0.00376486	0.986729	0.381955	0.0879518	-0.634005	0.0221284	0.416469	0.0889186	-0.314626	0.21471	-0.838395	0.00283339	-0.455304	0.067734
12608	Cebpb	-0.0818472	0.591816	0.0520757	0.732543	-0.078847	0.605428	0.0723667	0.635215	-0.0321762	0.832643	-0.00335101	0.982437	0.386986	0.016388	-0.0223671	0.8832	-0.00205884	0.989208	0.224375	0.148653
12609	Cebpd	0.73422	0.00264386	0.122777	0.582856	0.696059	0.00407769	0.953962	0.000207083	0.796182	0.00129869	0.860429	0.000616769	0.931468	0.000271442	0.842722	0.000755661	1.0928	3.97908e-05	1.12374	2.75588e-05
12611	Cebpg	-0.0797674	0.0169564	-0.0186186	0.557178	-0.119997	0.000705144	0.0966495	0.00467947	-0.02339	0.461498	0.000403987	0.989805	0.0431228	0.1801	-0.0516089	0.111077	0.116479	0.000932936	0.184828	2.82704e-06
12607	Cebpz	0.113342	0.00421968	-0.0697469	0.0650324	-0.0014682	0.967996	0.0139024	0.704299	-0.0622084	0.0975551	0.273728	4.46438e-08	-0.0413403	0.265301	0.224752	1.34272e-06	0.177192	4.28554e-05	0.121151	0.00248139
68554	Cebpzos	0.0714763	0.639621	0.0569374	0.709376	0.145543	0.345353	0.0757137	0.62059	-0.0186826	0.902267	-0.00156897	0.991818	0.337785	0.034415	0.0620993	0.684116	-0.0853716	0.57624	-0.0785069	0.605589
109901	Cela1	-0.0868192	0.611079	-0.091687	0.591536	-0.0531039	0.755884	0.0311732	0.854746	-0.109229	0.522361	-0.0528523	0.758763	0.51957	0.00510744	-0.141013	0.414905	-0.0704131	0.681638	0.0460788	0.787407
13046	Celf1	0.0214296	0.942666	0.0106727	0.971429	-0.0482733	0.871396	0.0238356	0.93625	-0.022842	0.938883	0.160002	0.592731	-0.34183	0.258359	0.23478	0.433935	0.121447	0.684232	0.150726	0.613936
14007	Celf2	-0.161507	0.0699997	-0.0641518	0.459725	-0.233784	0.0111228	-0.0334567	0.698718	-0.116362	0.184855	-0.475545	7.67475e-06	0.257228	0.00574799	-0.383505	0.000130194	-0.447703	1.77275e-05	-0.338931	0.000505006
78784	Celf3	0.153792	0.681185	0.477481	0.19547	-0.453012	0.281911	-0.0504406	0.895598	-0.120539	0.75118	-0.529292	0.198862	0.447472	0.226955	0.287536	0.430789	-0.176586	0.635201	0.111339	0.752453
108013	Celf4	0.153202	0.330097	0.144122	0.359135	0.236957	0.137031	0.0871455	0.577374	0.272854	0.0886232	0.147005	0.350682	0.515355	0.00260149	0.145397	0.355657	0.0166091	0.915262	0.136692	0.384142
319586	Celf5	-0.423745	0.236614	0.229538	0.485669	0.0841066	0.8056	-0.19894	0.563164	-0.173923	0.604824	-0.700619	0.0288515	-0.0290095	0.918941	-0.328973	0.26127	-0.553972	0.0644264	-0.857329	0.00602549
12614	Celsr1	-0.0492507	0.759042	0.184396	0.255384	0.0257739	0.87263	0.0105005	0.947815	0.0136597	0.931963	0.0319394	0.841659	-0.210121	0.196953	-0.0402846	0.800992	0.0882006	0.580728	0.0970942	0.542817
107934	Celsr3	-0.261775	0.470974	0.220329	0.520012	0.0450911	0.897445	-0.15458	0.664881	0.0188453	0.954852	0.0719732	0.853115	0.0825056	0.8323	0.149323	0.692473	-0.124622	0.742522	-0.576456	0.14436
80982	Cemip	-0.729506	0.00037119	-0.14019	0.43079	-0.790439	0.000173779	-0.316081	0.0846077	-0.67467	0.000763315	-0.939207	1.27297e-05	-0.317669	0.0755224	-1.21047	2.63491e-07	-0.514103	0.00589706	-0.506496	0.00637231
83921	Cemip2	-0.081305	0.706745	0.0836356	0.698522	-0.126827	0.558916	-0.227634	0.297552	-0.2002	0.357483	-0.0442848	0.838742	-0.25122	0.254609	0.0564553	0.79491	-0.0103007	0.962112	-0.0723145	0.738788
12615	Cenpa	-0.0388545	0.801855	-0.086398	0.577804	-0.0971733	0.531757	-0.10479	0.500267	-0.134696	0.387474	0.0517103	0.73861	0.435606	0.00863687	0.0307921	0.842361	0.00265891	0.986291	-0.063723	0.680932
12616	Cenpb	0.0372619	0.687019	-0.0392623	0.671248	-0.0417443	0.651903	0.0338137	0.714584	-0.0303259	0.742841	0.0573506	0.536148	0.273516	0.00599065	0.085266	0.359773	0.0354067	0.701822	0.0272653	0.767976
12617	Cenpc1	0.0132026	0.930436	-0.02152	0.886891	-0.0329959	0.82751	-0.0375772	0.803955	-0.0635474	0.674784	0.0791772	0.602011	-0.234688	0.130007	0.082891	0.585015	0.0692478	0.647833	0.0980838	0.518219
229841	Cenpe	-0.000884903	0.991632	0.0454461	0.591186	-0.0940978	0.270534	0.0037913	0.964163	-0.0538746	0.524722	0.098651	0.248373	-0.0947099	0.267404	0.145916	0.0924138	0.053374	0.528471	0.0184411	0.827001
108000	Cenpf	0.0152584	0.916888	0.0494974	0.735234	-0.0715507	0.625486	0.0357902	0.806732	-0.00638212	0.965177	0.161014	0.276227	-0.158457	0.283864	0.210595	0.15767	0.0513806	0.725475	0.113741	0.439011
26886	Cenph	-0.103529	0.0436128	-0.0245439	0.619561	-0.0125671	0.799207	0.108416	0.0351145	0.00387373	0.937319	-0.151365	0.00458787	-0.0100713	0.838399	-0.180202	0.00102215	-0.128315	0.0140553	-0.0877732	0.0831195
102920	Cenpi	-0.045313	0.627455	-0.130625	0.168747	-0.113198	0.231138	-0.0562899	0.54717	-0.226593	0.020977	-0.0685953	0.464478	-0.110365	0.243074	-0.036318	0.697342	-0.0578506	0.53636	0.0248898	0.789455
219103	Cenpj	-0.0353497	0.798011	-0.0209103	0.87964	-0.0870065	0.530601	-0.173732	0.215488	-0.108808	0.433142	-0.0737205	0.595381	-0.295501	0.0407346	-0.0222497	0.87223	-0.0201739	0.883964	0.00634815	0.963328
60411	Cenpk	-0.0718395	0.543135	-0.110328	0.353472	0.00726016	0.950969	0.0295909	0.801601	-0.122849	0.30074	0.00627364	0.957744	0.294382	0.0184074	0.010849	0.926786	-0.021673	0.85405	0.0690818	0.556602
70454	Cenpl	0.0300063	0.794245	-0.0770873	0.504742	-0.0157798	0.891024	-0.0430534	0.708644	-0.0625538	0.587338	-0.045108	0.695922	0.351425	0.00480723	0.0567179	0.62298	-0.0323769	0.778562	0.0893344	0.439398
66570	Cenpm	-0.0254381	0.880457	-0.133427	0.434517	-0.0846701	0.619763	-0.0609215	0.719492	-0.104446	0.537558	-0.234384	0.174243	0.404041	0.0225929	-0.203136	0.23526	-0.133576	0.429354	-0.0917626	0.584461
72155	Cenpn	-0.00871075	0.890655	-0.111895	0.0863001	-0.222165	0.00154112	0.124478	0.0576256	-0.0563206	0.377191	-0.0563888	0.378328	-0.152916	0.0222911	-0.0290948	0.647262	-0.034462	0.58775	0.0945211	0.143338
52504	Cenpo	0.0607532	0.247123	-0.021254	0.8076	-0.0804228	0.130621	-0.0634262	0.22846	-0.00125542	0.980654	-0.101546	0.0600387	-0.208492	0.000425607	-0.138307	0.0125144	-0.119451	0.0283394	0.0307392	0.554303
66336	Cenpp	-0.0282455	0.745855	-0.0527244	0.546702	0.0104287	0.90502	0.179509	0.0466856	0.0147137	0.865305	-0.128882	0.146815	-0.189586	0.0371029	-0.107021	0.224106	-0.11154	0.20453	-0.0434027	0.615245
83815	Cenpq	0.0265019	0.727272	0.0241422	0.750712	0.0831771	0.278977	-0.032252	0.671641	0.00747527	0.921499	-0.0186938	0.806395	0.154539	0.0507854	0.0113737	0.881304	-0.017037	0.822939	0.0961917	0.21227
69928	Cenps	-0.0795218	0.638297	-0.170913	0.31675	-0.233438	0.17623	0.0258279	0.878386	-0.266769	0.122781	-0.0415494	0.806574	0.482297	0.00794304	-0.0539377	0.750367	-0.0480155	0.776605	0.02768	0.869668
320394	Cenpt	0.0155825	0.829884	0.122783	0.0988781	0.0975318	0.186189	0.065274	0.371617	0.121518	0.10191	-0.0451074	0.535795	0.182869	0.0171179	-0.0847482	0.24876	-0.0450183	0.535954	-0.071201	0.329828
71876	Cenpu	-0.0216947	0.821325	0.0502872	0.601307	0.0384901	0.689699	-0.0202002	0.83363	0.0823738	0.392657	0.00391582	0.967617	-0.0924899	0.342489	0.0517335	0.591688	-0.0714496	0.459605	0.134343	0.167997
73139	Cenpv	0.00325287	0.982167	-0.0046758	0.974377	0.1026	0.483215	-0.0280114	0.847506	0.00775171	0.957487	0.142012	0.334215	0.377605	0.0146533	0.124729	0.395126	0.163978	0.265575	0.0934618	0.522053
66311	Cenpw	-0.0602629	0.808262	-0.0424611	0.864257	-0.0271564	0.913112	0.0291819	0.906385	-0.0377072	0.87901	-0.0447351	0.858334	0.800245	0.00331772	-0.0757217	0.762287	-0.0665093	0.789929	-0.0434043	0.861463
20892	Cenpx	-0.0455816	0.745708	-0.0270644	0.847239	0.096914	0.492477	-0.0181545	0.897177	0.0210501	0.880527	-0.0505938	0.71937	0.311531	0.0339318	-0.0545097	0.698275	-0.0689632	0.623527	-0.131453	0.351492
230967	Cep104	0.0329056	0.843041	0.0168486	0.919238	-0.0284047	0.864401	-0.0773765	0.642264	-0.012605	0.939498	0.0352648	0.832662	-0.25804	0.13086	0.0747688	0.654423	0.00165338	0.992083	-0.040755	0.806782
76380	Cep112	0.0105611	0.9103	0.0759142	0.420761	0.0373442	0.69269	0.0535413	0.569363	0.13876	0.144244	-0.242725	0.0140699	-0.17081	0.0750637	-0.16272	0.0879208	-0.121809	0.194128	-0.153895	0.102835
225523	Cep120	-0.067972	0.551293	0.0386269	0.734262	0.00141353	0.990087	-0.0524132	0.645538	-0.0242125	0.831289	-0.0785076	0.49286	-0.252051	0.0344291	-0.0799208	0.484905	-0.0931233	0.4162	-0.118977	0.300479
234915	Cep126	-0.132806	0.43829	-0.0280747	0.868749	-0.0559182	0.744527	0.0513875	0.761838	-0.184534	0.281673	-0.0423135	0.807853	-0.236325	0.184509	0.0959393	0.577509	-0.08338	0.627872	-0.0423251	0.803276
75216	Cep128	0.0543928	0.768282	0.108284	0.558488	0.13379	0.471105	0.255608	0.173253	0.0738877	0.688813	0.176789	0.342371	-0.156291	0.401188	0.234568	0.210126	0.188412	0.311088	0.198923	0.284839
12009	Cep131	-0.0505528	0.653412	0.0538577	0.632409	-0.0135873	0.903821	-0.0143017	0.898743	0.106761	0.345785	0.0937887	0.407591	0.329929	0.00644432	0.0363269	0.746953	0.0572081	0.611694	0.0611913	0.587049
381644	Cep135	0.0692423	0.753609	-0.0223607	0.91926	-0.0707772	0.748928	0.293838	0.189678	-0.0448652	0.838705	0.0145372	0.947644	-0.297001	0.187896	0.0641098	0.772023	0.0219259	0.920938	0.0376565	0.864492
99100	Cep152	0.0960874	0.483678	-0.0191882	0.888392	-0.0597194	0.66342	-0.0568647	0.678118	0.0380844	0.780301	0.0163077	0.905505	-0.218652	0.12068	0.113388	0.411227	-0.0127127	0.926089	0.125778	0.36138
382090	Cep162	0.00269635	0.987519	0.147899	0.393976	0.00677181	0.968708	-0.0889244	0.607246	0.142026	0.41226	-0.0101485	0.953236	-0.163449	0.349265	0.0119773	0.944761	-0.0873409	0.614036	0.00308449	0.985727
214552	Cep164	0.0170918	0.793776	0.13634	0.0447041	0.0897106	0.177529	0.0722824	0.274139	0.132023	0.0512232	0.0310404	0.636051	-0.00493178	0.939968	0.111131	0.0978964	0.0429488	0.512896	0.0425074	0.516903
545389	Cep170	0.0337658	0.873733	0.0830252	0.696342	0.00645683	0.975759	0.010656	0.959997	0.0673141	0.751511	-0.0282034	0.894478	-0.368504	0.0922061	0.0023645	0.991124	-0.0529886	0.803212	-0.0510893	0.810072
217882	Cep170b	-0.024554	0.86857	-0.000398469	0.997857	-0.0319094	0.829816	-0.143677	0.337261	-0.0186128	0.900147	0.0133418	0.9284	-0.236474	0.119983	0.0794292	0.59357	0.0419661	0.777497	-0.0424493	0.774978
66994	Cep19	0.0110684	0.928946	0.0601875	0.62847	0.113845	0.36344	-0.0749775	0.54781	-0.0247708	0.84167	0.0831496	0.505925	0.294671	0.0244054	0.115191	0.357861	0.0696908	0.575587	0.0253037	0.838254
70799	Cep192	0.0285431	0.887224	0.0555642	0.782622	-0.0272226	0.892487	-0.14645	0.469357	0.029474	0.88353	0.109002	0.58915	-0.316463	0.12487	0.158452	0.433703	0.0883935	0.660909	0.122277	0.544495
16328	Cep250	0.0747141	0.415318	0.0670899	0.463995	-0.0447274	0.624584	0.0995309	0.280245	0.0772099	0.400014	0.152192	0.103772	-0.0549468	0.548288	0.102254	0.267691	0.0417234	0.647793	-0.00769515	0.93271
216274	Cep290	0.0329281	0.841312	0.077026	0.64013	-0.0338049	0.837476	0.177476	0.285531	0.0910764	0.580242	0.022337	0.89214	-0.244558	0.146418	0.0305766	0.85264	0.0212514	0.897163	0.034651	0.832927
319675	Cep295	0.0621325	0.743043	0.00924278	0.961077	0.0117458	0.950581	0.0980973	0.605364	0.0912224	0.630523	0.118514	0.533902	-0.19635	0.30628	0.192779	0.314259	0.098072	0.605924	0.119901	0.528451
58251	Cep295nl	-0.222442	0.100893	-0.33351	0.0178841	-0.256066	0.0652944	-0.223762	0.0994193	0.0498284	0.699778	-0.288238	0.0448169	-0.0433725	0.751661	-0.153666	0.262618	-0.493004	0.00117767	-0.339881	0.0162852
74081	Cep350	0.0138188	0.955777	0.13527	0.588235	-0.0288753	0.907871	0.194873	0.436794	0.0417084	0.867012	0.198947	0.427993	-0.290307	0.251451	0.219675	0.381842	0.166024	0.507046	0.165074	0.509169
83922	Cep41	0.0465517	0.731535	0.09643	0.478905	0.131369	0.337551	0.290475	0.0393979	0.127867	0.348174	-0.0536618	0.694874	-0.189218	0.174207	0.0526478	0.699268	-0.0318753	0.814736	-0.0229277	0.865706
382010	Cep44	-0.00989858	0.840874	0.189086	0.000619792	0.181358	0.000954674	0.0148826	0.762989	0.150925	0.00451616	0.0751712	0.136634	0.0914505	0.0732548	0.0446978	0.369082	0.0770568	0.126266	0.189172	0.000607161
74107	Cep55	-0.00740127	0.932308	0.0402989	0.644382	0.0564627	0.518849	-0.0354171	0.684944	-0.0135479	0.876409	-0.0236378	0.786857	-0.130402	0.143894	0.0375824	0.667388	-0.11173	0.207531	-0.0806831	0.358856
74360	Cep57	0.0348284	0.443996	-0.0924966	0.0490153	-0.0130925	0.77265	0.0315615	0.487561	-0.0743738	0.108742	0.0462629	0.311923	0.0177049	0.696508	0.0847018	0.0699493	0.035117	0.440527	0.0692896	0.133922
103268	Cep57l1	-0.0357515	0.516685	-0.103841	0.0675313	-0.127816	0.0271291	0.0579115	0.296495	-0.090603	0.107068	-0.0394849	0.475599	-0.034696	0.530665	0.0397016	0.471943	-0.0286935	0.601891	0.0493636	0.370203
28135	Cep63	0.00483302	0.958472	-0.254371	0.010439	-0.221512	0.0239217	0.18059	0.0598772	-0.229137	0.019373	-0.11783	0.214911	0.22669	0.0212936	-0.126423	0.183572	0.015774	0.865538	-0.0389152	0.676022
216543	Cep68	0.0261354	0.821726	-0.0533052	0.646488	-0.0391454	0.736202	0.0359656	0.756659	-0.0748117	0.520304	0.0561049	0.629632	-0.254018	0.0363095	0.063712	0.583981	0.115404	0.324069	0.0609475	0.599855
68121	Cep70	-0.0844949	0.16811	0.00887201	0.882812	-0.0704713	0.248745	0.053746	0.375373	-0.166296	0.0096099	-0.201641	0.00224183	-0.0248164	0.680472	-0.258821	0.000182428	-0.113371	0.0673618	-0.233103	0.000551297
74470	Cep72	-0.0286767	0.794435	-0.0976675	0.379229	-0.283833	0.0159416	0.11628	0.294664	-0.00326945	0.976187	-0.156864	0.16198	-0.226143	0.0482703	-0.164368	0.142445	-0.0419362	0.701296	-0.00594422	0.956396
225659	Cep76	-0.0921113	0.0972448	-0.0522109	0.338685	-0.0901221	0.104699	-0.272711	2.54158e-05	-0.111071	0.0478627	-0.105835	0.0598392	-0.125367	0.0278238	-0.0805974	0.145754	-0.146205	0.0113497	-0.069177	0.208442
208518	Cep78	-0.0878454	0.0924687	-0.149929	0.0061473	-0.0558355	0.278085	0.040079	0.432717	-0.189697	0.000822423	-0.0204463	0.691516	-0.0625171	0.248437	0.107304	0.0442087	0.0163688	0.749608	0.0124006	0.897359
77048	Cep83	0.0233288	0.817679	-0.096577	0.344116	-0.0366223	0.717933	-0.156611	0.130317	-0.0978743	0.337444	-0.0430678	0.67188	-0.189947	0.0701142	-0.0394299	0.697909	-0.067192	0.509271	-0.0724058	0.476893
67723	Cep83os	-0.0115737	0.924764	-0.102271	0.409861	-0.126061	0.315954	0.0686395	0.575774	-0.138442	0.263398	-0.292421	0.0255311	-0.10098	0.416639	-0.277691	0.0319111	-0.206788	0.0997362	-0.182699	0.139137
[truncated: 12,819 more rows]
